# Supplementary material for: Spatial and single-cell transcriptome analysis reveals changes in gene expression in response to drug perturbation in rat kidney
Source: DNA Res. 2022 Mar 23;29(2):dsac007. doi: 10.1093/dnares/dsac007 (PMC9014450; doi:10.1093/dnares/dsac007)
Supplement: dsac007_Supplementary_Data [file dsac007_supplementary_data.zip]

Archive with 10 entries (10 files):
- FigS3.TIF
- FigS4.TIF
- FigS5.TIF
- FigS6.TIF
- FigS7.TIF
- FigS8.TIF
- SupplementaryInformation.docx
- SupplementaryTables.xlsx
- FigS1.TIF
- FigS2.TIF
