# Supplementary material for: Spatial and single-cell transcriptome analysis reveals changes in gene expression in response to drug perturbation in rat kidney
Source: DNA Res. 2022 Mar 23;29(2):dsac007. doi: 10.1093/dnares/dsac007 (PMC9014450; doi:10.1093/dnares/dsac007)
Supplement: dsac007_Supplementary_Data [file dsac007_supplementary_data.zip › SupplementaryTables.xlsx]

## Sheet: TableS3
gene	p_val	avg_logFC	pct.1	pct.2	p_val_adj	cluster	population
Rarres2	2.79276e-128	2.0642	0.882	0.032	4.48182e-124	Podo	Epithelial
Rasl11a	1.91513e-115	1.29071	0.765	0.025	3.0734e-111	Podo	Epithelial
Fgb	1.1295e-114	1.43168	0.608	0.01	1.81262e-110	Podo	Epithelial
Map3k7cl	1.215e-108	1.98075	0.902	0.05	1.94983e-104	Podo	Epithelial
LOC100912289	6.57133e-106	0.719946	0.412	0	1.05457e-101	Podo	Epithelial
Zbtb7c	2.67843e-102	0.623229	0.451	0.003	4.29834e-98	Podo	Epithelial
Cdh11	3.93262e-88	0.756624	0.529	0.012	6.31106e-84	Podo	Epithelial
Emp3	8.36318e-87	1.4612	0.725	0.038	1.34212e-82	Podo	Epithelial
Pdlim4	9.98457e-85	1.18691	0.667	0.031	1.60232e-80	Podo	Epithelial
Wt1	5.85806e-83	0.780374	0.431	0.006	9.40101e-79	Podo	Epithelial
Inmt	9.34146e-82	2.13851	0.765	0.049	1.49912e-77	Podo	Epithelial
Rcn3	3.0556e-81	0.571405	0.412	0.005	4.90362e-77	Podo	Epithelial
Prkcdbp	6.02648e-74	2.39026	0.961	0.121	9.67129e-70	Podo	Epithelial
Pdpn	3.18571e-73	1.00461	0.588	0.026	5.11242e-69	Podo	Epithelial
Lhfp	1.72956e-70	1.40374	0.804	0.072	2.7756e-66	Podo	Epithelial
Cp	2.47389e-68	0.866152	0.49	0.018	3.97009e-64	Podo	Epithelial
Loxl1	3.57648e-66	0.725328	0.412	0.011	5.73954e-62	Podo	Epithelial
Adra1b	1.26845e-65	0.407333	0.333	0.004	2.0356e-61	Podo	Epithelial
Abi3bp	9.78049e-63	0.629222	0.333	0.005	1.56957e-58	Podo	Epithelial
Frzb	1.69803e-62	0.797518	0.49	0.021	2.72499e-58	Podo	Epithelial
Nrp2	1.83449e-62	0.75012	0.51	0.024	2.944e-58	Podo	Epithelial
Mxra8	1.61245e-60	1.07467	0.529	0.028	2.58766e-56	Podo	Epithelial
Igfbp2	5.66651e-59	2.37318	0.882	0.118	9.09361e-55	Podo	Epithelial
Anxa3	3.12125e-58	2.28215	0.961	0.163	5.00897e-54	Podo	Epithelial
Nrxn2	6.15634e-58	0.518763	0.314	0.005	9.87969e-54	Podo	Epithelial
Sspn	3.02802e-57	0.508321	0.333	0.007	4.85937e-53	Podo	Epithelial
Lgals1	5.14059e-57	2.27457	1	0.202	8.24961e-53	Podo	Epithelial
Ogn	1.70634e-55	1.60557	0.706	0.068	2.73833e-51	Podo	Epithelial
Vim	4.16987e-54	2.3028	1	0.212	6.6918e-50	Podo	Epithelial
Padi2	2.54523e-53	0.974468	0.471	0.025	4.08458e-49	Podo	Epithelial
Lcn2	2.8464e-52	1.76111	0.765	0.096	4.5679e-48	Podo	Epithelial
Htra1	5.71083e-52	0.840109	0.471	0.026	9.16474e-48	Podo	Epithelial
Cryaa	2.35258e-51	0.537075	0.275	0.004	3.77542e-47	Podo	Epithelial
Aldh1a2	3.1067e-51	1.09836	0.686	0.071	4.98563e-47	Podo	Epithelial
Il18	4.04057e-51	0.644472	0.431	0.021	6.4843e-47	Podo	Epithelial
Aard	6.54623e-51	0.47369	0.333	0.01	1.05054e-46	Podo	Epithelial
Ifitm3	1.50053e-50	2.09728	0.941	0.19	2.40805e-46	Podo	Epithelial
Gsdmd	1.51703e-49	0.764387	0.451	0.025	2.43453e-45	Podo	Epithelial
Msmp	1.80314e-49	2.04219	0.549	0.043	2.89368e-45	Podo	Epithelial
Osr2	5.2234e-49	0.726985	0.451	0.025	8.38251e-45	Podo	Epithelial
Ltbp4	1.25254e-48	0.722489	0.529	0.039	2.01008e-44	Podo	Epithelial
AC125248.1	1.31914e-48	0.577382	0.49	0.031	2.11696e-44	Podo	Epithelial
Lrp2	4.15425e-47	1.01646	0.706	0.083	6.66674e-43	Podo	Epithelial
Ptn	6.85885e-47	1.47528	0.745	0.103	1.10071e-42	Podo	Epithelial
Hsd11b1	3.61853e-46	0.959601	0.51	0.039	5.80701e-42	Podo	Epithelial
Tmem35	2.2693e-45	0.676615	0.49	0.035	3.64178e-41	Podo	Epithelial
Cldn2	2.77543e-45	1.29891	0.902	0.14	4.45401e-41	Podo	Epithelial
Tgm2	5.73046e-45	1.5059	0.863	0.162	9.19624e-41	Podo	Epithelial
Sparc	6.0924e-45	2.72739	1	0.319	9.77708e-41	Podo	Epithelial
Ncam1	1.78904e-44	0.758191	0.51	0.041	2.87105e-40	Podo	Epithelial
Dse	2.27194e-44	0.476252	0.412	0.023	3.646e-40	Podo	Epithelial
Gypc	2.38733e-44	0.426528	0.294	0.009	3.83119e-40	Podo	Epithelial
Mmp23	1.45779e-43	0.74199	0.216	0.003	2.33946e-39	Podo	Epithelial
RGD1563354	8.39118e-43	0.78647	0.549	0.052	1.34662e-38	Podo	Epithelial
RGD1312005	3.49867e-42	0.438794	0.275	0.008	5.61466e-38	Podo	Epithelial
Uchl1	1.8472e-41	0.886745	0.471	0.037	2.96439e-37	Podo	Epithelial
Anxa1	2.84088e-41	2.09488	1	0.33	4.55905e-37	Podo	Epithelial
Akap12	7.26149e-41	2.17761	0.922	0.216	1.16532e-36	Podo	Epithelial
Lmcd1	7.75171e-41	0.756785	0.549	0.055	1.24399e-36	Podo	Epithelial
Serping1	2.37142e-40	0.590804	0.373	0.021	3.80565e-36	Podo	Epithelial
Cpe	1.24667e-39	0.689311	0.412	0.028	2.00065e-35	Podo	Epithelial
Map1b	1.65922e-39	1.07188	0.706	0.107	2.66271e-35	Podo	Epithelial
Lbp	2.36238e-38	0.491902	0.275	0.01	3.79114e-34	Podo	Epithelial
Slc7a7	4.29389e-38	0.677884	0.529	0.054	6.89084e-34	Podo	Epithelial
Cd302	1.14918e-37	0.575194	0.431	0.034	1.8442e-33	Podo	Epithelial
Foxd1	2.0512e-37	0.590914	0.176	0.002	3.29177e-33	Podo	Epithelial
Robo2	3.07985e-37	0.43852	0.333	0.018	4.94254e-33	Podo	Epithelial
Rhoc	4.78249e-37	1.40684	0.922	0.272	7.67494e-33	Podo	Epithelial
Tmem252	1.76798e-36	0.521361	0.294	0.013	2.83726e-32	Podo	Epithelial
Lysmd2	5.46809e-36	0.774529	0.353	0.022	8.77519e-32	Podo	Epithelial
Nkain4	1.26079e-35	0.906346	0.392	0.03	2.02331e-31	Podo	Epithelial
Spats2l	2.12466e-35	0.804662	0.588	0.077	3.40965e-31	Podo	Epithelial
Rab32	3.11035e-35	0.735162	0.529	0.061	4.9915e-31	Podo	Epithelial
Lgals3bp	1.30367e-34	1.31418	0.804	0.187	2.09213e-30	Podo	Epithelial
Rbp1	3.00232e-34	0.910822	0.569	0.075	4.81812e-30	Podo	Epithelial
Pcsk5	3.10111e-34	0.582683	0.373	0.027	4.97666e-30	Podo	Epithelial
Cldn1	3.2777e-34	1.21111	0.765	0.17	5.26005e-30	Podo	Epithelial
Heyl	3.6373e-34	0.673454	0.471	0.048	5.83713e-30	Podo	Epithelial
Timp1	6.58607e-34	0.857018	0.569	0.075	1.05693e-29	Podo	Epithelial
Ifi27	6.80099e-34	1.5864	0.941	0.303	1.09142e-29	Podo	Epithelial
Egfl6	7.96844e-34	1.42078	0.824	0.197	1.27878e-29	Podo	Epithelial
Col11a1	1.15055e-33	0.850746	0.51	0.057	1.84641e-29	Podo	Epithelial
Afap1	1.82033e-33	0.707564	0.51	0.06	2.92127e-29	Podo	Epithelial
Cd81	2.73888e-33	1.68539	1	0.621	4.39535e-29	Podo	Epithelial
Hoxc8	6.51823e-33	0.717091	0.471	0.049	1.04605e-28	Podo	Epithelial
Sema5a	7.19108e-33	1.2614	0.745	0.152	1.15402e-28	Podo	Epithelial
Ppic	3.90848e-32	0.544081	0.49	0.054	6.27233e-28	Podo	Epithelial
Clu	6.60373e-32	2.24615	0.882	0.306	1.05977e-27	Podo	Epithelial
AABR07027571.1	5.69692e-31	0.54157	0.333	0.024	9.14242e-27	Podo	Epithelial
Flna	9.08584e-31	0.998175	0.706	0.149	1.4581e-26	Podo	Epithelial
C1r	9.51945e-31	0.499825	0.314	0.021	1.52768e-26	Podo	Epithelial
Cdh2	9.83396e-31	0.492336	0.294	0.018	1.57815e-26	Podo	Epithelial
Apol3	8.62218e-30	0.803138	0.529	0.075	1.38369e-25	Podo	Epithelial
BC028528	9.15338e-30	0.478461	0.314	0.022	1.46894e-25	Podo	Epithelial
Efemp1	1.01323e-29	1.24346	0.725	0.164	1.62604e-25	Podo	Epithelial
Tgfb2	1.05027e-29	0.77737	0.49	0.061	1.68547e-25	Podo	Epithelial
Lox	1.32512e-29	0.917625	0.431	0.046	2.12655e-25	Podo	Epithelial
Bgn	1.88616e-29	0.987204	0.882	0.197	3.02691e-25	Podo	Epithelial
Arhgef25	2.23005e-29	0.446591	0.255	0.013	3.57879e-25	Podo	Epithelial
Actn1	2.58927e-29	1.43925	0.804	0.242	4.15526e-25	Podo	Epithelial
Tuba1a	2.60898e-29	1.56253	0.941	0.389	4.18688e-25	Podo	Epithelial
Sox9	4.8813e-29	0.727493	0.471	0.058	7.83351e-25	Podo	Epithelial
Col4a1	4.90008e-29	1.57813	0.863	0.28	7.86364e-25	Podo	Epithelial
Plat	1.50509e-28	1.38332	0.686	0.14	2.41537e-24	Podo	Epithelial
St3gal5	1.89412e-28	1.14519	0.706	0.15	3.03968e-24	Podo	Epithelial
Tpm1	3.37463e-28	1.67653	0.98	0.63	5.41561e-24	Podo	Epithelial
Tsc22d1	5.90121e-28	2.29988	0.98	0.607	9.47026e-24	Podo	Epithelial
Eva1b	9.77334e-28	1.08725	0.784	0.201	1.56843e-23	Podo	Epithelial
Axl	1.21154e-27	0.532221	0.353	0.032	1.94428e-23	Podo	Epithelial
Tpbg	1.64256e-27	0.546066	0.451	0.055	2.63599e-23	Podo	Epithelial
Tmsb10	2.05225e-27	1.6897	0.98	0.857	3.29345e-23	Podo	Epithelial
Col12a1	2.22132e-27	0.410219	0.275	0.018	3.56477e-23	Podo	Epithelial
Gpx8	3.43535e-27	0.863297	0.765	0.184	5.51306e-23	Podo	Epithelial
Bcam	8.26297e-27	1.41428	0.98	0.486	1.32604e-22	Podo	Epithelial
Steap1	1.83346e-26	0.409463	0.275	0.018	2.94234e-22	Podo	Epithelial
Cald1	5.34902e-26	1.46824	0.882	0.309	8.58411e-22	Podo	Epithelial
Sfxn1	5.53973e-26	0.504162	0.471	0.065	8.89015e-22	Podo	Epithelial
Mfge8	6.09394e-26	1.304	0.765	0.216	9.77956e-22	Podo	Epithelial
Efemp2	7.34496e-26	0.695029	0.451	0.061	1.17872e-21	Podo	Epithelial
Myl12a	2.26332e-24	1.19332	1	0.769	3.63218e-20	Podo	Epithelial
Tmem176b	5.92826e-24	1.12122	0.863	0.329	9.51367e-20	Podo	Epithelial
Cd48	6.89821e-24	1.28502	0.824	0.283	1.10702e-19	Podo	Epithelial
Arsb	8.3734e-24	0.88065	0.725	0.189	1.34376e-19	Podo	Epithelial
Serpinh1	1.30447e-23	1.23557	0.882	0.4	2.09341e-19	Podo	Epithelial
Slc6a6	2.04284e-23	1.2894	0.706	0.193	3.27835e-19	Podo	Epithelial
Rps16	2.62758e-23	0.791904	1	0.929	4.21674e-19	Podo	Epithelial
Col18a1	4.02693e-23	1.31864	0.941	0.509	6.46241e-19	Podo	Epithelial
Lmna	4.1329e-23	0.984919	0.824	0.294	6.63248e-19	Podo	Epithelial
Smim1	6.34307e-23	0.83257	0.667	0.162	1.01794e-18	Podo	Epithelial
Prnp	7.00822e-23	1.03008	0.745	0.232	1.12468e-18	Podo	Epithelial
Pcolce	1.01099e-22	0.539105	0.314	0.031	1.62244e-18	Podo	Epithelial
Tsc22d3	1.11154e-22	1.36656	0.922	0.484	1.78379e-18	Podo	Epithelial
Fkbp7	1.36657e-22	0.511583	0.333	0.036	2.19307e-18	Podo	Epithelial
Igfbp7	1.7652e-22	1.15708	1	0.909	2.8328e-18	Podo	Epithelial
Adgrg6	1.91468e-22	0.760168	0.529	0.103	3.07267e-18	Podo	Epithelial
Gatsl3	2.33348e-22	0.589428	0.49	0.082	3.74476e-18	Podo	Epithelial
Ctsk	2.38385e-22	0.547742	0.392	0.053	3.82561e-18	Podo	Epithelial
Cd44	2.67442e-22	0.601938	0.373	0.048	4.29191e-18	Podo	Epithelial
B2m	6.70914e-22	1.24277	0.98	0.722	1.07668e-17	Podo	Epithelial
Ptma.1	6.81954e-22	0.845791	1	0.929	1.0944e-17	Podo	Epithelial
S100a10	1.51958e-21	1.14123	0.98	0.634	2.43863e-17	Podo	Epithelial
Tifa	1.54138e-21	0.53578	0.314	0.034	2.47361e-17	Podo	Epithelial
Dhrs3	1.85972e-21	1.25229	0.902	0.422	2.98449e-17	Podo	Epithelial
Ccl7	2.4538e-21	0.582066	0.216	0.014	3.93786e-17	Podo	Epithelial
Gpsm3	2.75404e-21	0.658809	0.647	0.161	4.41968e-17	Podo	Epithelial
Anxa2	2.82742e-21	1.01799	0.961	0.485	4.53745e-17	Podo	Epithelial
Lyrm4	3.07258e-21	0.705378	0.667	0.178	4.93087e-17	Podo	Epithelial
Sh3bgr	3.18966e-21	0.413242	0.333	0.038	5.11876e-17	Podo	Epithelial
Timp2	3.37171e-21	0.963254	0.784	0.254	5.41091e-17	Podo	Epithelial
Slc31a2	3.39231e-21	0.837004	0.824	0.286	5.44398e-17	Podo	Epithelial
Cyb5r2	6.78866e-21	0.472071	0.216	0.015	1.08944e-16	Podo	Epithelial
Csrp1	7.45147e-21	0.985665	0.961	0.52	1.19581e-16	Podo	Epithelial
Ucp2	1.04335e-20	0.891748	0.765	0.271	1.67437e-16	Podo	Epithelial
LOC100909752	1.13314e-20	0.431348	0.235	0.018	1.81846e-16	Podo	Epithelial
Angpt2	1.16822e-20	0.629361	0.49	0.089	1.87477e-16	Podo	Epithelial
Cndp2	1.20949e-20	0.995574	0.745	0.249	1.941e-16	Podo	Epithelial
Gpx7	1.98761e-20	0.469905	0.353	0.046	3.18972e-16	Podo	Epithelial
Itm2c	2.50233e-20	1.28051	0.941	0.69	4.01574e-16	Podo	Epithelial
Msn	3.18773e-20	0.922757	0.804	0.267	5.11568e-16	Podo	Epithelial
Kcnk5	3.46195e-20	0.570713	0.412	0.066	5.55573e-16	Podo	Epithelial
Hmgn1	1.64284e-19	0.908362	0.961	0.755	2.63643e-15	Podo	Epithelial
Id3	1.72498e-19	0.919915	0.843	0.294	2.76825e-15	Podo	Epithelial
Tp53	1.75707e-19	0.824694	0.706	0.23	2.81974e-15	Podo	Epithelial
Tagln2	2.44586e-19	1.03404	0.961	0.711	3.92511e-15	Podo	Epithelial
RGD1559896	4.82585e-19	0.757783	0.549	0.132	7.74452e-15	Podo	Epithelial
Rpl18a	9.14908e-19	0.68436	1	0.905	1.46824e-14	Podo	Epithelial
RGD1309079	1.43444e-18	0.775451	0.667	0.204	2.30199e-14	Podo	Epithelial
Tmem176a	1.46525e-18	0.865373	0.784	0.295	2.35143e-14	Podo	Epithelial
Plekha2	1.81209e-18	0.635811	0.549	0.125	2.90804e-14	Podo	Epithelial
Tagln	1.95833e-18	1.88229	0.51	0.115	3.14273e-14	Podo	Epithelial
Fstl1	2.50534e-18	0.783523	0.765	0.232	4.02056e-14	Podo	Epithelial
Dap	2.68296e-18	0.880129	0.765	0.325	4.30562e-14	Podo	Epithelial
Adm2	3.8497e-18	0.464955	0.333	0.046	6.178e-14	Podo	Epithelial
AABR07002623.2	4.385e-18	0.945337	0.824	0.363	7.03705e-14	Podo	Epithelial
Ccdc80	4.67401e-18	0.790651	0.706	0.229	7.50086e-14	Podo	Epithelial
Hoxc9	4.87935e-18	0.460251	0.353	0.052	7.83037e-14	Podo	Epithelial
Cd14	5.66236e-18	0.563127	0.412	0.074	9.08695e-14	Podo	Epithelial
Cpq	7.54572e-18	0.762585	0.765	0.24	1.21094e-13	Podo	Epithelial
Vopp1	9.57285e-18	0.825765	0.549	0.134	1.53625e-13	Podo	Epithelial
Rps18	1.0463e-17	0.665057	0.98	0.948	1.67911e-13	Podo	Epithelial
Gng10	1.06562e-17	0.808613	0.882	0.492	1.7101e-13	Podo	Epithelial
Fhl2	1.14061e-17	0.448341	0.412	0.073	1.83045e-13	Podo	Epithelial
Tmsb4x	1.29974e-17	1.00982	1	0.885	2.08583e-13	Podo	Epithelial
Slit3	1.62347e-17	0.434985	0.294	0.038	2.60535e-13	Podo	Epithelial
Rpl3	1.70026e-17	0.715418	1	0.889	2.72858e-13	Podo	Epithelial
Nap1l1	2.17816e-17	0.863391	0.784	0.347	3.49551e-13	Podo	Epithelial
Bmp7	2.25435e-17	0.543867	0.529	0.125	3.61779e-13	Podo	Epithelial
Psip1	3.05268e-17	0.72009	0.686	0.238	4.89894e-13	Podo	Epithelial
Cnn3	4.10612e-17	0.889499	0.922	0.594	6.5895e-13	Podo	Epithelial
Sirpa	5.15722e-17	0.488628	0.235	0.024	8.2763e-13	Podo	Epithelial
Rpl7	6.58203e-17	0.78892	0.98	0.902	1.05628e-12	Podo	Epithelial
Tfpi	8.32634e-17	0.576953	0.588	0.157	1.33621e-12	Podo	Epithelial
RT1-M3-1	9.0626e-17	0.631597	0.471	0.104	1.45437e-12	Podo	Epithelial
Atp2b4	1.00854e-16	0.66321	0.529	0.128	1.6185e-12	Podo	Epithelial
Ubd	1.06308e-16	0.513836	0.255	0.028	1.70602e-12	Podo	Epithelial
Rps14	1.52083e-16	0.522806	1	0.954	2.44063e-12	Podo	Epithelial
LOC100361103	1.89445e-16	0.622297	1	0.913	3.04021e-12	Podo	Epithelial
Tmem107	2.25014e-16	0.579578	0.549	0.143	3.61102e-12	Podo	Epithelial
Rplp0	2.27632e-16	0.701695	1	0.911	3.65303e-12	Podo	Epithelial
Tubb2b	2.34656e-16	0.582412	0.49	0.116	3.76577e-12	Podo	Epithelial
Ctgf	2.50096e-16	1.42051	0.627	0.187	4.01354e-12	Podo	Epithelial
Rpl10a	2.93425e-16	0.675888	0.961	0.84	4.70888e-12	Podo	Epithelial
Rab13	2.93823e-16	0.475443	0.529	0.134	4.71527e-12	Podo	Epithelial
Rps27	3.72405e-16	0.520472	1	0.952	5.97636e-12	Podo	Epithelial
Cxcl16	4.042e-16	0.961245	0.647	0.219	6.4866e-12	Podo	Epithelial
Arhgap29	5.08553e-16	0.865386	0.784	0.319	8.16125e-12	Podo	Epithelial
Myl9	6.69048e-16	0.956265	0.471	0.11	1.07369e-11	Podo	Epithelial
RT1-CE4	6.73814e-16	0.956639	0.922	0.706	1.08134e-11	Podo	Epithelial
Icam1	6.98187e-16	0.668093	0.392	0.074	1.12045e-11	Podo	Epithelial
Adamts1	9.40524e-16	0.40622	0.235	0.026	1.50935e-11	Podo	Epithelial
Hopx	1.23675e-15	0.503334	0.333	0.054	1.98473e-11	Podo	Epithelial
Pdlim2	1.26523e-15	0.453483	0.235	0.026	2.03044e-11	Podo	Epithelial
Rps15a	1.30546e-15	0.632259	0.98	0.922	2.095e-11	Podo	Epithelial
Cd99	1.53662e-15	0.656486	0.98	0.816	2.46596e-11	Podo	Epithelial
Pdgfb	1.64322e-15	0.406288	0.275	0.037	2.63703e-11	Podo	Epithelial
Crtap	1.73e-15	0.671204	0.569	0.169	2.7763e-11	Podo	Epithelial
RT1-A1	2.33773e-15	1.35498	0.922	0.587	3.75159e-11	Podo	Epithelial
Mphosph8	2.48827e-15	0.682068	0.529	0.151	3.99317e-11	Podo	Epithelial
Ddah2	2.84269e-15	0.894607	0.824	0.44	4.56195e-11	Podo	Epithelial
Rps23.1	3.209e-15	0.568167	1	0.931	5.1498e-11	Podo	Epithelial
Actb	3.46761e-15	0.780848	0.961	0.65	5.56482e-11	Podo	Epithelial
Kdelc2	4.68886e-15	0.504564	0.412	0.089	7.52469e-11	Podo	Epithelial
Rpl13	5.07e-15	0.589557	0.98	0.891	8.13634e-11	Podo	Epithelial
Rps3a	5.43758e-15	0.595398	0.98	0.899	8.72623e-11	Podo	Epithelial
Marcksl1	5.60764e-15	0.581303	0.569	0.16	8.99914e-11	Podo	Epithelial
Sema3c	5.71649e-15	0.893381	0.745	0.32	9.17382e-11	Podo	Epithelial
Cyr61	6.01079e-15	0.690595	0.529	0.143	9.64611e-11	Podo	Epithelial
Anxa5	6.41113e-15	0.78099	0.941	0.518	1.02886e-10	Podo	Epithelial
Tmem150a	8.30258e-15	0.470052	0.373	0.071	1.3324e-10	Podo	Epithelial
Lims2	9.72176e-15	0.420953	0.314	0.052	1.56015e-10	Podo	Epithelial
Ckb	1.0831e-14	0.750747	0.941	0.737	1.73815e-10	Podo	Epithelial
LOC103689992	1.21772e-14	0.648353	0.961	0.885	1.9542e-10	Podo	Epithelial
Plce1	1.34561e-14	0.43973	0.255	0.033	2.15943e-10	Podo	Epithelial
Plet1	1.47759e-14	0.661467	0.725	0.227	2.37123e-10	Podo	Epithelial
Rpl34	1.60429e-14	0.543603	1	0.911	2.57456e-10	Podo	Epithelial
Rpl37a	1.68196e-14	0.415211	1	0.982	2.69921e-10	Podo	Epithelial
2022-09-07	1.77379e-14	0.730196	0.843	0.459	2.84658e-10	Podo	Epithelial
Tmem178a	1.78637e-14	0.730049	0.686	0.236	2.86677e-10	Podo	Epithelial
Smim3	1.86705e-14	0.504899	0.667	0.195	2.99624e-10	Podo	Epithelial
Dag1	2.60892e-14	0.910325	0.863	0.472	4.1868e-10	Podo	Epithelial
Vash2	3.43441e-14	0.463692	0.353	0.065	5.51154e-10	Podo	Epithelial
Tnfrsf12a	4.508e-14	0.855549	0.588	0.195	7.23444e-10	Podo	Epithelial
Tspan18	4.77214e-14	0.468155	0.275	0.041	7.65833e-10	Podo	Epithelial
Myl12b	5.38131e-14	0.791771	0.922	0.688	8.63593e-10	Podo	Epithelial
Tnfrsf9	6.04047e-14	0.427898	0.373	0.074	9.69374e-10	Podo	Epithelial
Siva1	6.2297e-14	0.640756	0.569	0.179	9.99743e-10	Podo	Epithelial
Rpl17	7.02687e-14	0.577768	0.961	0.902	1.12767e-09	Podo	Epithelial
H3f3b	7.27257e-14	0.533943	0.98	0.933	1.1671e-09	Podo	Epithelial
Carhsp1	8.33843e-14	0.76667	0.745	0.317	1.33815e-09	Podo	Epithelial
Itgb1	8.43452e-14	0.790672	0.882	0.567	1.35357e-09	Podo	Epithelial
Mylk	9.0766e-14	0.58354	0.451	0.11	1.45661e-09	Podo	Epithelial
Scpep1	1.06047e-13	0.585068	0.451	0.117	1.70184e-09	Podo	Epithelial
Rpl14	1.17782e-13	0.515003	0.98	0.937	1.89016e-09	Podo	Epithelial
H2afv	1.19899e-13	0.740535	0.902	0.638	1.92414e-09	Podo	Epithelial
Evl	1.40245e-13	0.417095	0.471	0.121	2.25065e-09	Podo	Epithelial
Ptrf	1.50753e-13	0.670576	0.667	0.252	2.41929e-09	Podo	Epithelial
Tmem98	1.66464e-13	0.750906	0.843	0.49	2.67142e-09	Podo	Epithelial
Nid1	1.86517e-13	0.752326	0.451	0.12	2.99323e-09	Podo	Epithelial
Afap1l2	2.06966e-13	0.538426	0.451	0.119	3.32139e-09	Podo	Epithelial
Ptms	2.19025e-13	0.664625	0.961	0.788	3.51491e-09	Podo	Epithelial
Bok	2.19458e-13	0.525093	0.549	0.149	3.52186e-09	Podo	Epithelial
Rps5	2.31572e-13	0.52126	1	0.864	3.71627e-09	Podo	Epithelial
Tap1	2.50477e-13	0.452747	0.373	0.078	4.01965e-09	Podo	Epithelial
Rps7	2.53654e-13	0.554124	1	0.883	4.07064e-09	Podo	Epithelial
Mesdc2	2.76419e-13	0.671478	0.765	0.385	4.43598e-09	Podo	Epithelial
Tuba1b	2.77884e-13	0.711965	0.922	0.597	4.45948e-09	Podo	Epithelial
Rps2	2.82956e-13	0.600789	0.98	0.919	4.54088e-09	Podo	Epithelial
Rps11	2.83732e-13	0.495847	1	0.902	4.55332e-09	Podo	Epithelial
Psmb9	2.84229e-13	0.650329	0.471	0.129	4.5613e-09	Podo	Epithelial
Arpc1b	2.85367e-13	0.866731	0.824	0.548	4.57956e-09	Podo	Epithelial
Eef1d	3.20849e-13	0.704129	0.863	0.59	5.14898e-09	Podo	Epithelial
Cyba	4.18825e-13	0.735406	0.706	0.306	6.72131e-09	Podo	Epithelial
Tank	4.21016e-13	0.421148	0.412	0.096	6.75646e-09	Podo	Epithelial
Paqr6	4.52461e-13	0.411322	0.294	0.05	7.2611e-09	Podo	Epithelial
Ptpn13	5.57596e-13	0.765747	0.647	0.266	8.9483e-09	Podo	Epithelial
RGD1563861	5.87401e-13	0.48774	0.98	0.904	9.42662e-09	Podo	Epithelial
Cfl1	6.6671e-13	0.683073	0.961	0.711	1.06994e-08	Podo	Epithelial
Dynll1	6.90048e-13	0.661563	0.941	0.831	1.10739e-08	Podo	Epithelial
Bst2	7.89692e-13	0.677025	0.667	0.264	1.2673e-08	Podo	Epithelial
Eif3h	8.4517e-13	0.721535	0.863	0.543	1.35633e-08	Podo	Epithelial
Rnf187	9.2689e-13	0.577957	0.824	0.415	1.48747e-08	Podo	Epithelial
Rps27a	1.01655e-12	0.506069	1	0.926	1.63136e-08	Podo	Epithelial
Rpl39	1.06222e-12	0.559589	0.961	0.906	1.70465e-08	Podo	Epithelial
Rpl19	1.23156e-12	0.443458	1	0.936	1.9764e-08	Podo	Epithelial
Tmem123	1.43216e-12	0.832912	0.882	0.659	2.29834e-08	Podo	Epithelial
Rhpn1	1.92478e-12	0.815579	0.216	0.029	3.08889e-08	Podo	Epithelial
Eif5a	1.94132e-12	0.653439	0.922	0.714	3.11543e-08	Podo	Epithelial
Ptov1	2.02263e-12	0.660678	0.843	0.5	3.24592e-08	Podo	Epithelial
Rpia	2.19653e-12	0.499971	0.51	0.161	3.525e-08	Podo	Epithelial
Rps17	2.25961e-12	0.438046	1	0.906	3.62623e-08	Podo	Epithelial
Gnai2	2.74261e-12	0.703271	0.706	0.331	4.40134e-08	Podo	Epithelial
Nenf	2.78399e-12	0.782101	0.804	0.479	4.46775e-08	Podo	Epithelial
Psmd8	2.95875e-12	0.668994	0.824	0.486	4.7482e-08	Podo	Epithelial
Ilk	3.31907e-12	0.774622	0.725	0.394	5.32644e-08	Podo	Epithelial
Hspa12a	3.81738e-12	0.49934	0.373	0.087	6.12613e-08	Podo	Epithelial
Zbtb20	4.08986e-12	0.710408	0.686	0.323	6.56341e-08	Podo	Epithelial
Mmp14	4.27769e-12	0.497704	0.373	0.086	6.86484e-08	Podo	Epithelial
Rpl24	4.94906e-12	0.467875	0.98	0.904	7.94226e-08	Podo	Epithelial
LOC100362640	5.27922e-12	0.513692	0.961	0.917	8.4721e-08	Podo	Epithelial
Kif12	5.5127e-12	0.659519	0.745	0.34	8.84678e-08	Podo	Epithelial
Ifi27l2b	5.77742e-12	0.536763	0.314	0.062	9.2716e-08	Podo	Epithelial
Ywhah	5.85584e-12	0.625243	0.882	0.564	9.39745e-08	Podo	Epithelial
Ccser2	5.9557e-12	0.512941	0.451	0.132	9.55771e-08	Podo	Epithelial
Rps20	6.1086e-12	0.437102	1	0.897	9.80308e-08	Podo	Epithelial
Maged2	6.70725e-12	0.669608	0.588	0.227	1.07638e-07	Podo	Epithelial
Hmgn2	6.95003e-12	0.750798	0.824	0.52	1.11534e-07	Podo	Epithelial
Pax8	7.38208e-12	0.70185	0.745	0.347	1.18468e-07	Podo	Epithelial
LOC691807	7.58174e-12	0.541746	0.941	0.691	1.21672e-07	Podo	Epithelial
Cst3	7.84379e-12	1.2558	0.961	0.771	1.25877e-07	Podo	Epithelial
Rpp21	8.18146e-12	0.651949	0.745	0.345	1.31296e-07	Podo	Epithelial
S100a11	8.38953e-12	0.628036	0.98	0.846	1.34635e-07	Podo	Epithelial
LOC100911319	9.26945e-12	0.650296	0.745	0.358	1.48756e-07	Podo	Epithelial
Fxyd1	1.07147e-11	0.852143	0.196	0.025	1.71949e-07	Podo	Epithelial
Crip2	1.15513e-11	0.605328	0.902	0.448	1.85375e-07	Podo	Epithelial
Use1	1.20142e-11	0.53995	0.922	0.571	1.92804e-07	Podo	Epithelial
Ergic3	1.29768e-11	0.689906	0.765	0.448	2.08251e-07	Podo	Epithelial
Pfn1	1.45342e-11	0.503992	0.98	0.9	2.33245e-07	Podo	Epithelial
Son	1.61471e-11	0.566207	0.941	0.723	2.59128e-07	Podo	Epithelial
Ets1	1.71297e-11	0.48823	0.51	0.152	2.74897e-07	Podo	Epithelial
RGD1563812	1.7839e-11	0.685701	0.922	0.72	2.86281e-07	Podo	Epithelial
LOC687679	1.9027e-11	0.524381	0.686	0.293	3.05345e-07	Podo	Epithelial
Serbp1	1.98535e-11	0.596449	0.882	0.553	3.18609e-07	Podo	Epithelial
Rpl15	2.12178e-11	0.572075	0.98	0.891	3.40503e-07	Podo	Epithelial
Fis1	2.45313e-11	0.67908	0.882	0.695	3.93679e-07	Podo	Epithelial
Cited2	2.75104e-11	0.771616	0.843	0.478	4.41487e-07	Podo	Epithelial
Rpl13a	2.78228e-11	0.470758	1	0.912	4.465e-07	Podo	Epithelial
Prkci	3.20497e-11	0.694007	0.647	0.289	5.14333e-07	Podo	Epithelial
Srrm2	3.25444e-11	0.657694	0.784	0.445	5.22272e-07	Podo	Epithelial
Tmem109	3.41724e-11	0.54891	0.51	0.174	5.48398e-07	Podo	Epithelial
Glt8d1	4.08618e-11	0.57631	0.431	0.126	6.55751e-07	Podo	Epithelial
Ccl2	4.33346e-11	1.73888	0.196	0.027	6.95434e-07	Podo	Epithelial
Tspan3	5.25276e-11	0.513532	0.941	0.598	8.42963e-07	Podo	Epithelial
Laptm4a	5.31494e-11	0.434217	1	0.894	8.52942e-07	Podo	Epithelial
Rpl11	5.65438e-11	0.413825	1	0.933	9.07415e-07	Podo	Epithelial
Rpl27a	6.22556e-11	0.430295	0.98	0.926	9.99078e-07	Podo	Epithelial
Tubb5	7.17407e-11	0.683247	0.725	0.348	1.15129e-06	Podo	Epithelial
Fth1	7.24094e-11	0.451246	1	0.996	1.16203e-06	Podo	Epithelial
Cyb5r3	7.73355e-11	0.685958	0.588	0.227	1.24108e-06	Podo	Epithelial
Ngdn	7.89495e-11	0.412486	0.588	0.22	1.26698e-06	Podo	Epithelial
Edf1	8.11623e-11	0.563638	0.941	0.832	1.30249e-06	Podo	Epithelial
Por	8.22899e-11	0.674277	0.647	0.284	1.32059e-06	Podo	Epithelial
Os9	8.57012e-11	0.634348	0.706	0.337	1.37533e-06	Podo	Epithelial
Phldb1	9.57928e-11	0.423045	0.392	0.107	1.53728e-06	Podo	Epithelial
Rras2	1.39488e-10	0.609833	0.627	0.275	2.23851e-06	Podo	Epithelial
Anxa6	1.46179e-10	0.674444	0.765	0.422	2.34588e-06	Podo	Epithelial
Ywhaq	1.54823e-10	0.594273	0.882	0.754	2.4846e-06	Podo	Epithelial
Rrp15	1.62101e-10	0.700725	0.49	0.176	2.6014e-06	Podo	Epithelial
Tomm20	1.64454e-10	0.52153	0.941	0.762	2.63915e-06	Podo	Epithelial
Vgll4	1.68537e-10	0.544095	0.627	0.28	2.70468e-06	Podo	Epithelial
Zc3h7b	1.9782e-10	0.485795	0.569	0.226	3.17461e-06	Podo	Epithelial
Tnfaip2	2.05942e-10	0.465003	0.373	0.095	3.30496e-06	Podo	Epithelial
Tmem159	2.12561e-10	0.586391	0.373	0.104	3.41117e-06	Podo	Epithelial
Rps3	2.41665e-10	0.461516	0.941	0.897	3.87823e-06	Podo	Epithelial
Clic1	2.63898e-10	0.632327	0.941	0.813	4.23503e-06	Podo	Epithelial
Rhob	2.64977e-10	0.606583	0.843	0.417	4.25235e-06	Podo	Epithelial
P3h1	2.65156e-10	0.470421	0.392	0.109	4.25523e-06	Podo	Epithelial
Arpc5	2.81753e-10	0.556726	0.784	0.453	4.52157e-06	Podo	Epithelial
Gnb2	2.83546e-10	0.55716	0.922	0.684	4.55034e-06	Podo	Epithelial
Slc9a3r2	2.85661e-10	0.556016	0.412	0.117	4.58429e-06	Podo	Epithelial
Ctsf	3.40519e-10	0.46062	0.392	0.112	5.46465e-06	Podo	Epithelial
RGD1310352	3.94822e-10	0.559654	0.824	0.495	6.33611e-06	Podo	Epithelial
Pawr	4.09014e-10	0.446621	0.51	0.185	6.56386e-06	Podo	Epithelial
Efnb1	4.76546e-10	0.772851	0.412	0.124	7.64761e-06	Podo	Epithelial
Creb3	4.95814e-10	0.533622	0.49	0.171	7.95682e-06	Podo	Epithelial
RGD1565297	5.42375e-10	0.540329	0.863	0.529	8.70403e-06	Podo	Epithelial
Morf4l2	5.48991e-10	0.553581	0.902	0.649	8.81021e-06	Podo	Epithelial
Ly6e	6.23403e-10	0.705944	0.745	0.409	1.00044e-05	Podo	Epithelial
Efhd2	6.2341e-10	0.546398	0.51	0.189	1.00045e-05	Podo	Epithelial
Mid1ip1	7.68895e-10	0.752131	0.706	0.385	1.23392e-05	Podo	Epithelial
Rpl9	9.00297e-10	0.423443	0.961	0.936	1.4448e-05	Podo	Epithelial
Rpl36al.1	1.00479e-09	0.460535	0.941	0.834	1.61249e-05	Podo	Epithelial
Golim4	1.00954e-09	0.627556	0.235	0.046	1.62012e-05	Podo	Epithelial
Eef1g	1.08478e-09	0.521527	0.882	0.763	1.74085e-05	Podo	Epithelial
Rpl4	1.20819e-09	0.611501	0.902	0.786	1.9389e-05	Podo	Epithelial
Rnps1	1.27876e-09	0.467751	0.765	0.425	2.05216e-05	Podo	Epithelial
Gas6	1.44357e-09	0.613632	0.863	0.607	2.31664e-05	Podo	Epithelial
Arhgdib	1.56721e-09	0.43811	0.627	0.224	2.51506e-05	Podo	Epithelial
Lamc1	1.66268e-09	0.609543	0.51	0.208	2.66826e-05	Podo	Epithelial
Rpl6	1.73493e-09	0.545481	0.961	0.819	2.78422e-05	Podo	Epithelial
Tln1	1.76385e-09	0.605526	0.588	0.266	2.83062e-05	Podo	Epithelial
Map1lc3a	1.88234e-09	0.506771	0.843	0.607	3.02078e-05	Podo	Epithelial
Pon2	1.94576e-09	0.46175	0.686	0.35	3.12256e-05	Podo	Epithelial
Rai14	2.0524e-09	0.415103	0.333	0.089	3.29369e-05	Podo	Epithelial
Mtmr11	2.15617e-09	0.47089	0.431	0.143	3.46022e-05	Podo	Epithelial
Rps19	2.30668e-09	0.557287	0.922	0.684	3.70177e-05	Podo	Epithelial
Ap2m1	2.70217e-09	0.491497	0.922	0.666	4.33645e-05	Podo	Epithelial
RT1-A2	2.96471e-09	0.530273	0.608	0.259	4.75777e-05	Podo	Epithelial
Sapcd1	3.28202e-09	0.413351	0.353	0.093	5.26699e-05	Podo	Epithelial
Snx17	3.38321e-09	0.536987	0.569	0.238	5.42938e-05	Podo	Epithelial
Rpl12	3.57625e-09	0.448716	0.941	0.741	5.73917e-05	Podo	Epithelial
Tmem165	3.78603e-09	0.609475	0.627	0.289	6.07583e-05	Podo	Epithelial
Ccdc107	3.79058e-09	0.426722	0.569	0.218	6.08312e-05	Podo	Epithelial
Nfkbia	4.03237e-09	0.489933	0.706	0.376	6.47114e-05	Podo	Epithelial
Lrpap1	4.19589e-09	0.641125	0.706	0.392	6.73356e-05	Podo	Epithelial
Wasf2	4.52856e-09	0.428148	0.451	0.151	7.26743e-05	Podo	Epithelial
U2af1	5.5429e-09	0.542168	0.824	0.586	8.89524e-05	Podo	Epithelial
Rpl22l1	5.61977e-09	0.417674	0.961	0.89	9.01861e-05	Podo	Epithelial
Sulf2	6.09726e-09	0.537023	0.529	0.209	9.78489e-05	Podo	Epithelial
Casc4	6.34106e-09	0.436283	0.392	0.124	0.000101761	Podo	Epithelial
Pcbd1	6.49069e-09	0.489319	0.765	0.436	0.000104163	Podo	Epithelial
Arl4d	6.57931e-09	0.672145	0.588	0.289	0.000105585	Podo	Epithelial
Psmb2	7.10114e-09	0.484092	0.843	0.536	0.000113959	Podo	Epithelial
Gstp1	7.27721e-09	0.480124	0.902	0.629	0.000116785	Podo	Epithelial
Sf3b5	7.66336e-09	0.461207	0.863	0.599	0.000122982	Podo	Epithelial
Rpsa	7.70216e-09	0.438081	0.961	0.822	0.000123604	Podo	Epithelial
Drap1	8.54062e-09	0.413196	0.843	0.52	0.00013706	Podo	Epithelial
Morf4l1	8.59297e-09	0.587424	0.745	0.44	0.0001379	Podo	Epithelial
Ran	9.34932e-09	0.542472	0.882	0.66	0.000150038	Podo	Epithelial
Sash1	1.09044e-08	0.538324	0.431	0.151	0.000174994	Podo	Epithelial
Zfp36l1	1.09454e-08	0.536893	0.863	0.569	0.000175651	Podo	Epithelial
Rrbp1	1.11798e-08	0.459978	0.588	0.271	0.000179413	Podo	Epithelial
Snrpd2	1.15139e-08	0.457733	0.902	0.731	0.000184775	Podo	Epithelial
Erh	1.2576e-08	0.506265	0.902	0.666	0.00020182	Podo	Epithelial
Eid1	1.265e-08	0.614392	0.784	0.558	0.000203007	Podo	Epithelial
Tm4sf1	1.401e-08	0.569969	0.353	0.108	0.000224832	Podo	Epithelial
Capzb	1.42158e-08	0.544766	0.882	0.614	0.000228136	Podo	Epithelial
2022-09-08	1.49332e-08	0.442073	0.451	0.164	0.000239647	Podo	Epithelial
Eif3g	1.51208e-08	0.515609	0.784	0.512	0.000242659	Podo	Epithelial
Prpf19	1.52314e-08	0.550779	0.627	0.323	0.000244434	Podo	Epithelial
Col4a5	1.57059e-08	0.660564	0.686	0.346	0.000252049	Podo	Epithelial
Sgce	1.66593e-08	0.579759	0.529	0.218	0.000267349	Podo	Epithelial
Slc48a1	1.94926e-08	0.752079	0.588	0.268	0.000312818	Podo	Epithelial
Arf5	2.02324e-08	0.486314	0.882	0.696	0.00032469	Podo	Epithelial
Txndc5	2.12548e-08	0.608819	0.471	0.189	0.000341098	Podo	Epithelial
Tmed9	2.38492e-08	0.577721	0.765	0.5	0.000382731	Podo	Epithelial
Dync1i2	2.44324e-08	0.585859	0.804	0.498	0.000392092	Podo	Epithelial
Fkbp9	2.59333e-08	0.431679	0.686	0.33	0.000416177	Podo	Epithelial
Psmb10	2.60976e-08	0.553781	0.51	0.223	0.000418814	Podo	Epithelial
Gstt1	2.64664e-08	0.511272	0.392	0.131	0.000424733	Podo	Epithelial
Calm2	2.70679e-08	0.561464	0.941	0.768	0.000434385	Podo	Epithelial
LOC689574	2.73338e-08	0.587339	0.882	0.642	0.000438652	Podo	Epithelial
Ppib	2.78572e-08	0.407592	0.922	0.798	0.000447052	Podo	Epithelial
ENSRNOG00000053557	2.90795e-08	0.48502	0.706	0.41	0.000466668	Podo	Epithelial
Impdh2	3.02859e-08	0.487854	0.549	0.255	0.000486028	Podo	Epithelial
Nav2	3.03379e-08	0.533817	0.51	0.222	0.000486863	Podo	Epithelial
Tax1bp3	3.27084e-08	0.557054	0.765	0.479	0.000524904	Podo	Epithelial
Fkbp1a	3.4893e-08	0.563344	0.824	0.586	0.000559963	Podo	Epithelial
Tceal1	3.57768e-08	0.56181	0.51	0.228	0.000574146	Podo	Epithelial
Pfdn5	3.69179e-08	0.429225	0.902	0.769	0.000592458	Podo	Epithelial
Poldip3	3.85542e-08	0.486429	0.549	0.253	0.000618717	Podo	Epithelial
Psmd3	3.88317e-08	0.427631	0.608	0.3	0.000623171	Podo	Epithelial
Itgb1bp1	4.03562e-08	0.522526	0.49	0.204	0.000647636	Podo	Epithelial
Sfr1	4.27073e-08	0.545095	0.745	0.448	0.000685367	Podo	Epithelial
Mrfap1.1	4.43009e-08	0.411606	0.941	0.719	0.00071094	Podo	Epithelial
Sgcb	4.82974e-08	0.469847	0.294	0.082	0.000775077	Podo	Epithelial
Myof	5.1059e-08	0.525413	0.51	0.223	0.000819395	Podo	Epithelial
Zyx	5.38786e-08	0.519084	0.49	0.202	0.000864644	Podo	Epithelial
Fam89b	5.46814e-08	0.500158	0.529	0.23	0.000877527	Podo	Epithelial
Gtf2a2	5.66273e-08	0.434197	0.843	0.544	0.000908755	Podo	Epithelial
Sptssa	5.74845e-08	0.407684	0.686	0.379	0.000922512	Podo	Epithelial
Eif3m	6.15332e-08	0.519042	0.765	0.547	0.000987484	Podo	Epithelial
Dbndd2	6.21322e-08	0.479126	0.647	0.323	0.000997098	Podo	Epithelial
Mllt4	6.45253e-08	0.497955	0.392	0.135	0.0010355	Podo	Epithelial
Nme3	7.05993e-08	0.583417	0.686	0.379	0.00113298	Podo	Epithelial
Tspan6	7.27944e-08	0.439555	0.765	0.458	0.0011682	Podo	Epithelial
Ajuba	7.59295e-08	0.409608	0.49	0.193	0.00121852	Podo	Epithelial
Ptpn12	7.6384e-08	0.446773	0.51	0.234	0.00122581	Podo	Epithelial
Degs1	7.73418e-08	0.688099	0.529	0.23	0.00124118	Podo	Epithelial
Clic3	7.85575e-08	1.41724	0.196	0.039	0.00126069	Podo	Epithelial
Raly	8.48517e-08	0.483066	0.784	0.594	0.0013617	Podo	Epithelial
Emc10	9.99693e-08	0.450982	0.824	0.53	0.00160431	Podo	Epithelial
2022-09-15	1.0049e-07	0.437131	0.922	0.715	0.00161266	Podo	Epithelial
Dapk3	1.01694e-07	0.475808	0.608	0.31	0.00163198	Podo	Epithelial
Snrpd1	1.04487e-07	0.463566	0.725	0.435	0.00167681	Podo	Epithelial
Plbd2	1.08991e-07	0.470011	0.706	0.397	0.00174909	Podo	Epithelial
Arpc2	1.09808e-07	0.411118	0.922	0.789	0.00176221	Podo	Epithelial
Trappc3	1.12795e-07	0.509679	0.686	0.394	0.00181013	Podo	Epithelial
LOC102549726	1.13961e-07	0.459096	0.392	0.141	0.00182885	Podo	Epithelial
Pltp	1.22128e-07	0.728467	0.157	0.026	0.00195992	Podo	Epithelial
Mvp	1.35313e-07	0.53052	0.706	0.448	0.0021715	Podo	Epithelial
Tmed10	1.35815e-07	0.469997	0.784	0.532	0.00217956	Podo	Epithelial
Ube2e2	1.37326e-07	0.561724	0.569	0.291	0.00220382	Podo	Epithelial
Cotl1	1.49313e-07	0.490687	0.333	0.106	0.00239617	Podo	Epithelial
Smarce1	1.52842e-07	0.410416	0.686	0.4	0.0024528	Podo	Epithelial
Prdx4	1.57057e-07	0.549306	0.549	0.259	0.00252044	Podo	Epithelial
Prpsap2	1.6383e-07	0.499946	0.51	0.23	0.00262915	Podo	Epithelial
Vbp1	1.66963e-07	0.453757	0.843	0.557	0.00267942	Podo	Epithelial
Cav1	1.72878e-07	0.446023	0.49	0.197	0.00277434	Podo	Epithelial
Tapbp	1.73886e-07	0.536502	0.451	0.181	0.00279052	Podo	Epithelial
Bax	1.76158e-07	0.460071	0.667	0.387	0.00282698	Podo	Epithelial
Errfi1	1.79839e-07	0.449935	0.529	0.225	0.00288606	Podo	Epithelial
Zfp637	1.80682e-07	0.49231	0.608	0.311	0.00289959	Podo	Epithelial
Ncl	1.94616e-07	0.473507	0.843	0.606	0.0031232	Podo	Epithelial
Arhgdia	1.95115e-07	0.486574	0.824	0.606	0.00313121	Podo	Epithelial
Naga	2.13639e-07	0.430043	0.51	0.218	0.00342848	Podo	Epithelial
Rell1	2.72296e-07	0.42961	0.51	0.222	0.00436981	Podo	Epithelial
Ppp1r12a	2.78195e-07	0.444538	0.569	0.288	0.00446447	Podo	Epithelial
Fcgrt	3.03069e-07	0.420509	0.647	0.365	0.00486364	Podo	Epithelial
Itfg1	3.08479e-07	0.513851	0.706	0.471	0.00495047	Podo	Epithelial
Atox1	3.21017e-07	0.48149	0.941	0.739	0.00515167	Podo	Epithelial
Parp4	3.27782e-07	0.411445	0.412	0.163	0.00526025	Podo	Epithelial
Rnh1	3.31037e-07	0.46275	0.686	0.439	0.00531249	Podo	Epithelial
Ywhae	3.38029e-07	0.486131	0.922	0.789	0.00542469	Podo	Epithelial
Lgalsl	3.39251e-07	0.483617	0.51	0.226	0.00544431	Podo	Epithelial
Capza2	3.4609e-07	0.475819	0.863	0.609	0.00555404	Podo	Epithelial
Jun	3.4846e-07	0.47899	0.863	0.593	0.00559209	Podo	Epithelial
Ctdsp1	3.56346e-07	0.428657	0.588	0.309	0.00571863	Podo	Epithelial
LOC100911372	3.62546e-07	0.415075	0.863	0.578	0.00581815	Podo	Epithelial
Ppp4c	3.86479e-07	0.511187	0.627	0.334	0.00620221	Podo	Epithelial
Vkorc1	4.55441e-07	0.489939	0.765	0.496	0.00730892	Podo	Epithelial
Psme2	4.62025e-07	0.473657	0.784	0.565	0.00741458	Podo	Epithelial
Txndc15	4.66496e-07	0.471439	0.706	0.419	0.00748632	Podo	Epithelial
Oasl2	5.08757e-07	0.498944	0.353	0.126	0.00816453	Podo	Epithelial
Pdap1	5.52582e-07	0.506416	0.706	0.445	0.00886784	Podo	Epithelial
Pvrl2	5.68906e-07	0.416779	0.588	0.279	0.0091298	Podo	Epithelial
Akr1a1	5.91669e-07	0.485073	0.824	0.739	0.0094951	Podo	Epithelial
Ninj1	6.01646e-07	0.426994	0.745	0.477	0.00965522	Podo	Epithelial
Arl3	6.21384e-07	0.490805	0.686	0.443	0.00997197	Podo	Epithelial
Dbn1	6.34427e-07	0.408388	0.314	0.103	0.0101813	Podo	Epithelial
Dctn2	6.4101e-07	0.457168	0.647	0.392	0.0102869	Podo	Epithelial
Dync2li1	6.45486e-07	0.426915	0.471	0.215	0.0103588	Podo	Epithelial
RT1-CE5	6.52007e-07	0.499819	0.529	0.252	0.0104634	Podo	Epithelial
Nedd4	7.26823e-07	0.492453	0.745	0.52	0.011664	Podo	Epithelial
Rps27a-ps1	7.81856e-07	0.444523	0.784	0.548	0.0125472	Podo	Epithelial
Psmd7	8.35604e-07	0.512855	0.647	0.402	0.0134098	Podo	Epithelial
Amotl2	8.42228e-07	0.460776	0.627	0.33	0.0135161	Podo	Epithelial
N4bp2l2	8.84025e-07	0.543147	0.608	0.345	0.0141868	Podo	Epithelial
Hist1h2bg	9.2179e-07	0.493114	0.784	0.51	0.0147929	Podo	Epithelial
Nono	9.39147e-07	0.434649	0.784	0.514	0.0150714	Podo	Epithelial
G3bp1	9.9166e-07	0.44706	0.745	0.513	0.0159142	Podo	Epithelial
Dtx3	1.0057e-06	0.496612	0.529	0.268	0.0161395	Podo	Epithelial
Ext1	1.10428e-06	0.471592	0.373	0.146	0.0177214	Podo	Epithelial
Eif4a1	1.20429e-06	0.460026	0.843	0.748	0.0193265	Podo	Epithelial
Rcn2	1.29088e-06	0.421021	0.549	0.274	0.020716	Podo	Epithelial
Ppp2r4	1.3332e-06	0.436693	0.549	0.272	0.0213952	Podo	Epithelial
RT1-CE10	1.35103e-06	0.695516	0.686	0.452	0.0216813	Podo	Epithelial
Plagl1	1.38424e-06	0.447075	0.235	0.062	0.0222144	Podo	Epithelial
Rilpl2	1.42574e-06	0.424147	0.529	0.269	0.0228802	Podo	Epithelial
App	1.52611e-06	0.43541	0.98	0.885	0.0244911	Podo	Epithelial
Csnk1a1	1.57933e-06	0.431963	0.686	0.433	0.0253452	Podo	Epithelial
Tspyl1	1.58915e-06	0.432232	0.608	0.328	0.0255027	Podo	Epithelial
Hspb1	1.76319e-06	0.696013	0.627	0.372	0.0282957	Podo	Epithelial
Pdia6	1.80356e-06	0.415077	0.784	0.593	0.0289435	Podo	Epithelial
Snrpb2	1.86643e-06	0.430887	0.745	0.537	0.0299524	Podo	Epithelial
Bcas2	2.12534e-06	0.41656	0.706	0.399	0.0341075	Podo	Epithelial
Pnrc1	2.28666e-06	0.410978	0.706	0.455	0.0366963	Podo	Epithelial
LOC100360117	2.72697e-06	0.466136	0.765	0.613	0.0437624	Podo	Epithelial
Cct7	2.77426e-06	0.450666	0.765	0.548	0.0445214	Podo	Epithelial
F8a1	2.8501e-06	0.412377	0.49	0.233	0.0457384	Podo	Epithelial
Dnpep	3.03649e-06	0.446127	0.706	0.461	0.0487297	Podo	Epithelial
Rbm3	3.38502e-06	0.472608	0.765	0.511	0.0543229	Podo	Epithelial
Rpl37	3.39993e-06	0.435798	0.961	0.884	0.054562	Podo	Epithelial
Thoc7	3.4969e-06	0.437969	0.706	0.424	0.0561183	Podo	Epithelial
Tmem50a	3.69872e-06	0.407132	0.784	0.509	0.059357	Podo	Epithelial
Dusp1	3.90702e-06	0.498306	0.667	0.358	0.0626998	Podo	Epithelial
Plscr1	4.03564e-06	0.418378	0.588	0.323	0.064764	Podo	Epithelial
Sec11a	4.11674e-06	0.479073	0.706	0.507	0.0660655	Podo	Epithelial
Glrx3	4.69651e-06	0.417939	0.627	0.394	0.0753695	Podo	Epithelial
Gstt3	5.5463e-06	0.450075	0.588	0.318	0.0890069	Podo	Epithelial
LOC100910109	5.57201e-06	0.423233	0.706	0.455	0.0894196	Podo	Epithelial
R3hdm4	5.99884e-06	0.451936	0.667	0.408	0.0962694	Podo	Epithelial
Pigk	6.00712e-06	0.446887	0.608	0.349	0.0964022	Podo	Epithelial
Mbnl2	7.90789e-06	0.577183	0.686	0.514	0.126906	Podo	Epithelial
Ssr2	8.48675e-06	0.472422	0.765	0.602	0.136195	Podo	Epithelial
Psma5	9.04336e-06	0.437854	0.686	0.463	0.145128	Podo	Epithelial
Nudc	9.62438e-06	0.422196	0.686	0.442	0.154452	Podo	Epithelial
Psmc4	9.86154e-06	0.424771	0.627	0.405	0.158258	Podo	Epithelial
Tns3	1.03619e-05	0.435358	0.627	0.359	0.166288	Podo	Epithelial
Eif4h	1.07147e-05	0.457135	0.686	0.444	0.171949	Podo	Epithelial
Psma6	1.1183e-05	0.479951	0.725	0.622	0.179464	Podo	Epithelial
Rnf181	1.13683e-05	0.647263	0.529	0.285	0.182439	Podo	Epithelial
Ctdspl	1.17288e-05	0.462463	0.608	0.344	0.188223	Podo	Epithelial
Sh3rf1	1.31204e-05	0.431621	0.588	0.357	0.210557	Podo	Epithelial
Fam174a	1.46255e-05	0.414248	0.471	0.223	0.23471	Podo	Epithelial
Oxr1	1.58987e-05	0.540907	0.608	0.381	0.255142	Podo	Epithelial
Mgp	1.96305e-05	0.954515	0.451	0.227	0.315031	Podo	Epithelial
RT1-N2	2.01702e-05	0.451111	0.275	0.099	0.323692	Podo	Epithelial
Leprot	2.17243e-05	0.44835	0.627	0.38	0.348632	Podo	Epithelial
Rps10.1	2.18523e-05	0.464965	0.882	0.727	0.350686	Podo	Epithelial
Luc7l2	2.2693e-05	0.419049	0.667	0.461	0.364178	Podo	Epithelial
Hnrnpr	2.53294e-05	0.413918	0.647	0.415	0.406487	Podo	Epithelial
Isca2	2.61196e-05	0.414024	0.686	0.47	0.419167	Podo	Epithelial
Glmp	3.15587e-05	0.455199	0.569	0.349	0.506454	Podo	Epithelial
Rbbp7	3.40212e-05	0.464525	0.706	0.55	0.545973	Podo	Epithelial
Lsr	4.19937e-05	0.445746	0.569	0.33	0.673915	Podo	Epithelial
Ackr3	4.30489e-05	0.465375	0.471	0.23	0.690849	Podo	Epithelial
Hnf1b	4.45578e-05	0.413784	0.569	0.326	0.715064	Podo	Epithelial
B4galt6	5.89937e-05	0.463223	0.451	0.234	0.946732	Podo	Epithelial
Akr1c19	6.00089e-05	0.417339	0.431	0.231	0.963023	Podo	Epithelial
Arl6ip5	6.48326e-05	0.410855	0.647	0.425	1	Podo	Epithelial
Cxxc5	6.75674e-05	0.411943	0.686	0.478	1	Podo	Epithelial
Cltb	6.88031e-05	0.451824	0.647	0.433	1	Podo	Epithelial
Nbl1	7.31491e-05	0.429245	0.686	0.417	1	Podo	Epithelial
Rbms1	9.25518e-05	0.462682	0.49	0.259	1	Podo	Epithelial
Hm13	0.000114154	0.430342	0.588	0.366	1	Podo	Epithelial
Ift74	0.000147627	0.438844	0.235	0.089	1	Podo	Epithelial
Itga3	0.000164487	0.487349	0.412	0.214	1	Podo	Epithelial
Slc37a4	0.000190997	0.449863	0.392	0.203	1	Podo	Epithelial
Ano6	0.000253824	0.434975	0.529	0.327	1	Podo	Epithelial
Sult1a1	0.000330302	0.415071	0.392	0.212	1	Podo	Epithelial
Cdkn1c	0.000403299	1.01061	0.196	0.069	1	Podo	Epithelial
Cnp	0.000449494	0.422881	0.196	0.069	1	Podo	Epithelial
Cr1l	0.000581832	0.416856	0.471	0.278	1	Podo	Epithelial
Vcl	0.000737778	0.421885	0.451	0.276	1	Podo	Epithelial
Podxl	0.00121204	0.969997	0.176	0.064	1	Podo	Epithelial
Mafb	0.00229187	0.473674	0.196	0.079	1	Podo	Epithelial
Crip1	0.0056221	0.783142	0.412	0.252	1	Podo	Epithelial
Cxcl10	0.0059733	0.46788	0.157	0.061	1	Podo	Epithelial
Fam65a	0.00662217	0.456664	0.314	0.174	1	Podo	Epithelial
Rapgef3	0.00683547	0.408797	0.373	0.221	1	Podo	Epithelial
RT1-Db1	0.00871836	0.541998	0.353	0.222	1	Podo	Epithelial
Slc17a3	4.55827e-174	0.980984	0.667	0	7.3151e-170	PT	Epithelial
Sult1b1	4.55827e-174	0.86813	0.667	0	7.3151e-170	PT	Epithelial
Cyp4a8	6.89185e-155	1.75698	0.667	0.001	1.106e-150	PT	Epithelial
Aqp7	1.1687e-139	0.727478	0.667	0.002	1.87553e-135	PT	Epithelial
Cyp2c23	7.65308e-139	1.12308	0.667	0.002	1.22817e-134	PT	Epithelial
Slco1a6	1.6141e-133	2.14727	0.583	0.001	2.59031e-129	PT	Epithelial
Akr1c12l1	7.85855e-131	1.54857	0.5	0	1.26114e-126	PT	Epithelial
Gc	7.85855e-131	0.839686	0.5	0	1.26114e-126	PT	Epithelial
Slc21a4	6.2437e-127	1.93404	0.667	0.003	1.00199e-122	PT	Epithelial
Hnf4a	1.29897e-126	0.917614	0.667	0.003	2.08458e-122	PT	Epithelial
Agxt2	2.64409e-126	1.44575	0.75	0.004	4.24324e-122	PT	Epithelial
Enpp6	2.88257e-112	0.511166	0.5	0.001	4.62595e-108	PT	Epithelial
Hnmt	2.93529e-109	1.59749	0.417	0	4.71055e-105	PT	Epithelial
Prlr	2.93529e-109	0.855389	0.417	0	4.71055e-105	PT	Epithelial
Pdzk1	4.42525e-107	1.06776	0.583	0.003	7.10163e-103	PT	Epithelial
Glyat	6.29481e-107	1.4551	0.583	0.003	1.01019e-102	PT	Epithelial
Qprt	6.75199e-107	0.8294	0.667	0.004	1.08356e-102	PT	Epithelial
Igsf11	9.19856e-107	0.676243	0.667	0.004	1.47619e-102	PT	Epithelial
Slc2a2	1.00663e-106	1.23986	0.583	0.003	1.61544e-102	PT	Epithelial
Acsm1	1.03478e-103	1.38978	0.75	0.007	1.66061e-99	PT	Epithelial
Slc22a2	1.08604e-99	1.5176	0.667	0.005	1.74288e-95	PT	Epithelial
Serpinf1	4.03038e-98	0.59923	0.5	0.002	6.46795e-94	PT	Epithelial
Tmem27	9.33594e-96	2.70722	0.917	0.014	1.49823e-91	PT	Epithelial
Fmo1	3.57006e-91	0.482022	0.417	0.001	5.72924e-87	PT	Epithelial
Cndp1	4.10471e-91	0.530744	0.417	0.001	6.58723e-87	PT	Epithelial
AABR07066188.1	2.31121e-89	0.841862	0.583	0.004	3.70903e-85	PT	Epithelial
Slc13a3	6.1471e-89	0.865021	0.583	0.004	9.86486e-85	PT	Epithelial
Iqch	1.02957e-87	0.815884	0.333	0	1.65226e-83	PT	Epithelial
Slc13a1	1.02957e-87	0.506484	0.333	0	1.65226e-83	PT	Epithelial
Xpnpep2	1.02957e-87	0.493092	0.333	0	1.65226e-83	PT	Epithelial
Ceacam16	1.02957e-87	0.481707	0.333	0	1.65226e-83	PT	Epithelial
AABR07008287.1	1.02957e-87	0.473542	0.333	0	1.65226e-83	PT	Epithelial
Etnppl	1.02957e-87	0.462043	0.333	0	1.65226e-83	PT	Epithelial
LOC688389	1.33481e-87	2.20836	0.5	0.003	2.1421e-83	PT	Epithelial
Slc7a9	5.09491e-87	0.515026	0.5	0.003	8.17632e-83	PT	Epithelial
Espn	3.26643e-82	0.807053	0.583	0.005	5.24197e-78	PT	Epithelial
Aldh8a1	8.75466e-79	1.47565	0.833	0.015	1.40495e-74	PT	Epithelial
Mep1a	1.58043e-78	1.12606	0.5	0.003	2.53627e-74	PT	Epithelial
Slc22a12	2.35438e-78	0.876302	0.417	0.002	3.77831e-74	PT	Epithelial
Ttc36	2.35438e-78	0.793744	0.417	0.002	3.77831e-74	PT	Epithelial
Cyp2d3	5.43613e-78	0.474142	0.417	0.002	8.7239e-74	PT	Epithelial
Bhmt2	1.79917e-77	0.874814	0.667	0.008	2.88731e-73	PT	Epithelial
Tff3	7.40596e-72	4.08751	0.583	0.007	1.18851e-67	PT	Epithelial
Agmat	1.54195e-71	0.614923	0.5	0.004	2.47451e-67	PT	Epithelial
Tnfrsf14	2.43322e-71	0.484696	0.5	0.004	3.90483e-67	PT	Epithelial
Stra6	2.95377e-70	0.937228	0.333	0.001	4.74021e-66	PT	Epithelial
Mettl7b	2.95377e-70	0.405795	0.333	0.001	4.74021e-66	PT	Epithelial
Gng13	3.34787e-67	1.63349	0.583	0.008	5.37266e-63	PT	Epithelial
Resp18	3.43169e-66	0.724195	0.25	0	5.50718e-62	PT	Epithelial
Slco1a1	3.43169e-66	0.679593	0.25	0	5.50718e-62	PT	Epithelial
Ust5r	3.43169e-66	0.549096	0.25	0	5.50718e-62	PT	Epithelial
Tmigd1	3.43169e-66	0.526502	0.25	0	5.50718e-62	PT	Epithelial
Slc22a22	3.43169e-66	0.49004	0.25	0	5.50718e-62	PT	Epithelial
Afm	3.43169e-66	0.420973	0.25	0	5.50718e-62	PT	Epithelial
Amn	2.19291e-65	0.468139	0.5	0.005	3.51918e-61	PT	Epithelial
Slc27a2	1.15849e-62	0.776314	0.667	0.012	1.85915e-58	PT	Epithelial
Miox	4.74571e-61	1.42452	0.417	0.003	7.61592e-57	PT	Epithelial
Slc34a1	5.71551e-61	1.10831	0.417	0.003	9.17225e-57	PT	Epithelial
Vil1	1.20107e-60	0.600915	0.5	0.006	1.92748e-56	PT	Epithelial
Sult1c2a	1.34648e-60	1.12784	0.667	0.013	2.16084e-56	PT	Epithelial
Il33	3.72001e-60	1.90917	0.833	0.023	5.96987e-56	PT	Epithelial
Apom	6.89346e-53	1.61769	0.5	0.008	1.10626e-48	PT	Epithelial
Gatm	1.14703e-51	1.22082	0.917	0.035	1.84075e-47	PT	Epithelial
Dhrs7l1	2.0661e-50	1.83936	0.333	0.003	3.31567e-46	PT	Epithelial
LOC361914	7.75329e-50	0.832995	0.25	0.001	1.24425e-45	PT	Epithelial
Kap	8.65022e-50	3.73369	0.5	0.008	1.38819e-45	PT	Epithelial
Hpd	2.86044e-49	1.4578	0.833	0.029	4.59043e-45	PT	Epithelial
AABR07072439.1	1.11591e-44	0.426348	0.167	0	1.79081e-40	PT	Epithelial
Cyp4a2	2.48746e-44	2.41402	0.333	0.003	3.99187e-40	PT	Epithelial
Fbp1	3.4751e-44	0.630114	0.333	0.003	5.57684e-40	PT	Epithelial
LOC688553	5.43497e-44	0.628312	0.5	0.01	8.72204e-40	PT	Epithelial
Pm20d1	1.21726e-41	0.504997	0.5	0.011	1.95346e-37	PT	Epithelial
Pah	4.22296e-40	0.649542	0.25	0.002	6.77701e-36	PT	Epithelial
Haao	5.7051e-40	0.645684	0.25	0.002	9.15555e-36	PT	Epithelial
Hsd11b1	2.0949e-38	1.52376	0.917	0.05	3.36189e-34	PT	Epithelial
Fmo3	5.86133e-37	0.943673	0.417	0.008	9.40627e-33	PT	Epithelial
Anks4b	2.04052e-35	0.412538	0.5	0.014	3.27462e-31	PT	Epithelial
Abcg2	1.87113e-34	0.509048	0.417	0.009	3.00279e-30	PT	Epithelial
Cttnbp2	4.52543e-34	0.457618	0.417	0.009	7.2624e-30	PT	Epithelial
Mep1b	1.44532e-33	0.566792	0.25	0.003	2.31945e-29	PT	Epithelial
Calml4	2.19198e-32	0.810505	0.667	0.03	3.51768e-28	PT	Epithelial
Cpe	3.44817e-32	0.70743	0.75	0.037	5.53363e-28	PT	Epithelial
Cyp4f1	3.50914e-32	0.496132	0.417	0.01	5.63146e-28	PT	Epithelial
Ubd	5.87283e-32	2.10605	0.667	0.031	9.42471e-28	PT	Epithelial
Rhpn1	2.56188e-31	0.591483	0.667	0.031	4.1113e-27	PT	Epithelial
Gpx3	5.36684e-31	2.7313	1	0.087	8.6127e-27	PT	Epithelial
Pter	6.9578e-31	1.10572	0.833	0.053	1.11659e-26	PT	Epithelial
Sod3	1.40103e-29	1.12914	0.833	0.054	2.24838e-25	PT	Epithelial
Cubn	2.91922e-29	1.06437	0.75	0.044	4.68477e-25	PT	Epithelial
Tmem106a	3.37411e-28	0.616603	0.5	0.019	5.41477e-24	PT	Epithelial
Car3	2.36905e-27	0.490892	0.333	0.008	3.80185e-23	PT	Epithelial
Gsta5	1.87728e-25	0.971148	0.333	0.008	3.01266e-21	PT	Epithelial
Slc5a2	2.64444e-25	0.50903	0.25	0.004	4.24379e-21	PT	Epithelial
Serping1	2.89759e-24	0.451677	0.583	0.031	4.65005e-20	PT	Epithelial
Pklr	1.13483e-23	0.430659	0.333	0.009	1.82118e-19	PT	Epithelial
Prr5	1.61649e-23	0.544762	0.583	0.032	2.59414e-19	PT	Epithelial
Cml3	7.53639e-23	0.498555	0.167	0.002	1.20944e-18	PT	Epithelial
Ccl9	8.90737e-23	0.470004	0.167	0.002	1.42946e-18	PT	Epithelial
Pck1	1.39609e-22	0.453016	0.25	0.005	2.24045e-18	PT	Epithelial
LOC501233	1.45444e-22	1.01438	0.75	0.058	2.33408e-18	PT	Epithelial
LOC299282	2.20885e-22	0.534687	0.333	0.01	3.54476e-18	PT	Epithelial
Ass1	2.607e-22	1.06587	0.75	0.061	4.18372e-18	PT	Epithelial
Slc7a12	2.71863e-22	0.686527	0.333	0.01	4.36286e-18	PT	Epithelial
Ppic	3.59251e-22	1.8684	0.75	0.066	5.76526e-18	PT	Epithelial
Hao2	1.31821e-21	2.7399	0.917	0.108	2.11547e-17	PT	Epithelial
Fmo4	2.97643e-21	0.609199	0.417	0.018	4.77658e-17	PT	Epithelial
Rgl1	2.78815e-20	0.491004	0.417	0.019	4.47442e-16	PT	Epithelial
Aspg	4.33533e-20	0.597989	0.5	0.028	6.95734e-16	PT	Epithelial
Gamt	4.3624e-20	0.85075	0.667	0.053	7.00078e-16	PT	Epithelial
Aldh2	5.5829e-20	0.931625	0.833	0.084	8.95944e-16	PT	Epithelial
Slc3a1	3.87231e-19	2.27199	0.667	0.057	6.21428e-15	PT	Epithelial
Chrd	1.48059e-18	0.42268	0.25	0.007	2.37606e-14	PT	Epithelial
Hoga1	2.45306e-18	0.660537	0.833	0.089	3.93667e-14	PT	Epithelial
Osgin1	4.06017e-18	1.29217	0.5	0.033	6.51575e-14	PT	Epithelial
Slc7a13	5.51575e-18	3.06144	0.667	0.06	8.85168e-14	PT	Epithelial
Plac8	3.45366e-17	1.03094	0.583	0.048	5.54244e-13	PT	Epithelial
Chdh	3.83968e-17	0.677073	0.5	0.035	6.16192e-13	PT	Epithelial
Cdhr5	6.01519e-17	0.889798	0.75	0.08	9.65317e-13	PT	Epithelial
Cotl1	1.06318e-16	0.920578	0.833	0.108	1.70619e-12	PT	Epithelial
Adra2b	3.96967e-16	0.4331	0.333	0.015	6.37052e-12	PT	Epithelial
Cela1	1.02782e-15	1.63696	1	0.178	1.64944e-11	PT	Epithelial
Cdh2	1.58565e-15	0.457382	0.417	0.025	2.54465e-11	PT	Epithelial
Sox9	1.66502e-15	0.976337	0.667	0.069	2.67203e-11	PT	Epithelial
RGD1564865	1.93889e-15	0.712661	0.167	0.003	3.11153e-11	PT	Epithelial
Napsa	4.5249e-15	1.32772	0.917	0.142	7.26155e-11	PT	Epithelial
Rgn	4.06337e-14	1.36035	0.417	0.03	6.5209e-10	PT	Epithelial
Usp20	4.44973e-14	0.503512	0.667	0.075	7.14093e-10	PT	Epithelial
AC095078.1	4.70453e-14	0.760102	0.333	0.019	7.54983e-10	PT	Epithelial
Acy1	7.57692e-14	1.79731	0.833	0.134	1.21594e-09	PT	Epithelial
Cklf	7.19339e-13	0.444597	0.667	0.08	1.15439e-08	PT	Epithelial
Aspa	8.92878e-13	0.848178	0.5	0.047	1.43289e-08	PT	Epithelial
Amdhd2	1.89298e-12	0.633332	0.75	0.109	3.03785e-08	PT	Epithelial
Emp3	2.06032e-12	0.482432	0.583	0.062	3.3064e-08	PT	Epithelial
Slc35b4	3.42707e-12	0.432195	0.667	0.083	5.49977e-08	PT	Epithelial
AABR07025303.1	3.88183e-12	0.467167	0.417	0.034	6.22955e-08	PT	Epithelial
Dpp4	5.46675e-12	1.68028	1	0.304	8.77304e-08	PT	Epithelial
G0s2	9.99371e-12	0.482828	0.333	0.023	1.60379e-07	PT	Epithelial
Cib2	1.04332e-11	0.431063	0.417	0.036	1.67431e-07	PT	Epithelial
Mgst1	1.13349e-11	0.979808	1	0.204	1.81903e-07	PT	Epithelial
Qdpr	2.02932e-11	0.902646	1	0.24	3.25665e-07	PT	Epithelial
Prrg4	2.29171e-11	0.48644	0.583	0.071	3.67773e-07	PT	Epithelial
Cryl1	2.57256e-11	0.524101	0.5	0.053	4.12844e-07	PT	Epithelial
Khk	3.50949e-11	1.2201	0.583	0.08	5.63203e-07	PT	Epithelial
Lrp2	3.91005e-11	1.52391	0.667	0.104	6.27486e-07	PT	Epithelial
Crtap	4.34495e-11	0.629153	0.917	0.179	6.97277e-07	PT	Epithelial
Gclc	6.32841e-11	3.07128	0.75	0.151	1.01558e-06	PT	Epithelial
LOC499770	6.4952e-11	0.505519	0.667	0.097	1.04235e-06	PT	Epithelial
Sfxn1	6.71322e-11	0.806329	0.583	0.077	1.07734e-06	PT	Epithelial
Ltbp4	8.8086e-11	0.500925	0.5	0.056	1.4136e-06	PT	Epithelial
Topaz1	1.08207e-10	0.48932	0.333	0.025	1.73651e-06	PT	Epithelial
Ddah1	1.62473e-10	0.996647	0.5	0.061	2.60737e-06	PT	Epithelial
Phyhd1	1.69153e-10	0.597134	0.667	0.104	2.71456e-06	PT	Epithelial
Lamc2	1.87471e-10	0.427034	0.5	0.057	3.00854e-06	PT	Epithelial
Dhcr7	2.27992e-10	0.506243	0.5	0.058	3.65882e-06	PT	Epithelial
Aadat	2.69756e-10	2.35102	0.833	0.187	4.32905e-06	PT	Epithelial
Obsl1	2.89486e-10	0.411824	0.333	0.026	4.64566e-06	PT	Epithelial
Pllp	3.98402e-10	0.853248	0.833	0.183	6.39355e-06	PT	Epithelial
Acy3	7.68618e-10	1.15327	0.667	0.118	1.23348e-05	PT	Epithelial
Tkfc	7.84793e-10	0.550692	0.333	0.028	1.25944e-05	PT	Epithelial
Dnajc22	7.93764e-10	0.514047	0.5	0.062	1.27383e-05	PT	Epithelial
Rhobtb1	1.01472e-09	0.468884	0.5	0.062	1.62842e-05	PT	Epithelial
Stmn1	1.22149e-09	1.33165	1	0.337	1.96024e-05	PT	Epithelial
Ppp2r1b	1.38271e-09	0.566409	0.583	0.089	2.21897e-05	PT	Epithelial
Akr7a3	2.03064e-09	1.76487	0.5	0.067	3.25878e-05	PT	Epithelial
Cndp2	2.0737e-09	1.26497	0.917	0.264	3.32788e-05	PT	Epithelial
Lrrcc1	2.22833e-09	0.615633	0.75	0.148	3.57603e-05	PT	Epithelial
Dhtkd1	3.24556e-09	0.539446	0.5	0.065	5.20847e-05	PT	Epithelial
Idh1	3.56747e-09	1.25385	0.917	0.27	5.72507e-05	PT	Epithelial
Msn	4.31862e-09	0.912985	1	0.283	6.93052e-05	PT	Epithelial
Tpmt	5.99582e-09	0.992951	0.583	0.101	9.6221e-05	PT	Epithelial
Slc34a2	7.60594e-09	0.562078	0.583	0.088	0.00012206	PT	Epithelial
Aldob	8.92817e-09	1.66431	0.917	0.251	0.000143279	PT	Epithelial
Sord	1.06268e-08	0.425681	0.417	0.049	0.000170539	PT	Epithelial
Spns2	1.12871e-08	0.51675	0.5	0.071	0.000181136	PT	Epithelial
Cryz	1.15888e-08	1.27612	0.75	0.197	0.000185977	PT	Epithelial
Erbb3	2.29579e-08	0.458775	0.583	0.099	0.000368428	PT	Epithelial
Gss	2.35413e-08	1.2535	0.667	0.152	0.000377791	PT	Epithelial
Cldn2	2.91347e-08	0.680559	0.833	0.166	0.000467554	PT	Epithelial
St3gal2	5.06292e-08	0.407168	0.5	0.075	0.000812498	PT	Epithelial
Ahcy	5.18249e-08	0.51668	0.667	0.136	0.000831686	PT	Epithelial
Tmem174	5.50233e-08	0.534323	0.5	0.074	0.000883014	PT	Epithelial
Cat	6.00144e-08	1.22843	1	0.44	0.000963112	PT	Epithelial
Mgam	9.0487e-08	0.674508	0.417	0.055	0.00145213	PT	Epithelial
Mapt	9.16488e-08	0.543179	0.5	0.081	0.00147078	PT	Epithelial
Nit1	1.0412e-07	0.736338	1	0.361	0.00167092	PT	Epithelial
Il4r	1.55754e-07	0.439158	0.5	0.081	0.00249954	PT	Epithelial
Slc25a1	1.94973e-07	0.56384	0.75	0.183	0.00312893	PT	Epithelial
Cd44	2.13536e-07	0.905188	0.417	0.058	0.00342683	PT	Epithelial
Slc15a2	2.22082e-07	0.506089	0.583	0.11	0.00356398	PT	Epithelial
Spr	2.24904e-07	0.414487	0.75	0.169	0.00360927	PT	Epithelial
Slc29a3	2.26837e-07	0.525673	0.667	0.151	0.00364028	PT	Epithelial
Apoe	2.36137e-07	1.19019	0.5	0.091	0.00378953	PT	Epithelial
Gpm6a	3.21623e-07	0.480948	0.583	0.109	0.00516141	PT	Epithelial
Tst	3.76517e-07	0.497616	0.583	0.116	0.00604234	PT	Epithelial
Tmem183a	3.93387e-07	0.664663	0.833	0.25	0.00631307	PT	Epithelial
Slc6a18	4.62727e-07	0.426478	0.583	0.105	0.00742584	PT	Epithelial
Ggct	4.77956e-07	1.05301	0.833	0.239	0.00767023	PT	Epithelial
Nipsnap1	5.55691e-07	0.475461	0.583	0.116	0.00891773	PT	Epithelial
Perp	5.56607e-07	0.872173	0.833	0.253	0.00893243	PT	Epithelial
Ggh	5.60794e-07	1.36851	0.75	0.253	0.00899962	PT	Epithelial
Agtrap	5.81427e-07	0.53913	0.917	0.299	0.00933075	PT	Epithelial
Tmlhe	7.18023e-07	0.625217	0.417	0.064	0.0115228	PT	Epithelial
Rbp1	9.63395e-07	0.800197	0.5	0.092	0.0154606	PT	Epithelial
Spats2	1.09537e-06	0.442517	0.5	0.092	0.0175784	PT	Epithelial
Rab7l1	1.10311e-06	0.551761	0.833	0.229	0.0177027	PT	Epithelial
Ugt1a8	1.17847e-06	1.05499	0.75	0.236	0.018912	PT	Epithelial
Gclm	1.62539e-06	1.78617	0.833	0.349	0.0260842	PT	Epithelial
Cxcl11	1.63658e-06	0.596865	0.5	0.095	0.0262639	PT	Epithelial
Msrb1	1.69052e-06	0.746968	1	0.435	0.0271294	PT	Epithelial
Acss2	1.80196e-06	0.925515	0.5	0.1	0.0289178	PT	Epithelial
Lgals3bp	2.18712e-06	0.566397	0.75	0.208	0.0350989	PT	Epithelial
Hrsp12	2.20784e-06	1.5805	1	0.563	0.0354314	PT	Epithelial
Abhd14a	3.06608e-06	0.488953	0.417	0.07	0.0492045	PT	Epithelial
Scpep1	3.10465e-06	0.429241	0.583	0.126	0.0498234	PT	Epithelial
RGD1309534	3.82636e-06	0.893169	0.667	0.179	0.0614054	PT	Epithelial
Ggt1	3.8488e-06	1.38387	0.583	0.135	0.0617656	PT	Epithelial
LOC100360087	3.86114e-06	0.998043	1	0.927	0.0619636	PT	Epithelial
Cth	4.35188e-06	0.844187	0.667	0.16	0.0698389	PT	Epithelial
Grina	4.36076e-06	0.713806	1	0.458	0.0699814	PT	Epithelial
Rdh10	4.3815e-06	0.407265	0.417	0.072	0.0703143	PT	Epithelial
Slc30a4	4.53635e-06	0.459827	0.5	0.1	0.0727993	PT	Epithelial
Mat2a	4.91301e-06	0.815572	1	0.38	0.078844	PT	Epithelial
Gstt3	6.66241e-06	0.820041	0.833	0.325	0.106918	PT	Epithelial
Lrpap1	6.66805e-06	1.06213	0.917	0.4	0.107009	PT	Epithelial
Fbln5	7.06535e-06	0.600214	0.167	0.013	0.113385	PT	Epithelial
Pxmp2	7.55845e-06	0.501961	0.5	0.105	0.121298	PT	Epithelial
Satb2	8.3766e-06	0.543542	0.417	0.076	0.134428	PT	Epithelial
Dhrs4	9.11702e-06	0.461757	0.833	0.254	0.14631	PT	Epithelial
Rhoc	1.04996e-05	0.692437	0.833	0.294	0.168498	PT	Epithelial
Crls1	1.10918e-05	0.424715	0.667	0.179	0.178001	PT	Epithelial
Acss3	1.20048e-05	0.460367	0.667	0.186	0.192654	PT	Epithelial
Mpzl2	1.23644e-05	0.427645	0.583	0.138	0.198424	PT	Epithelial
Cxcl16	1.2587e-05	0.962559	0.667	0.233	0.201996	PT	Epithelial
Gpx4	1.33302e-05	0.675701	1	0.81	0.213923	PT	Epithelial
Tnfrsf12a	1.33861e-05	0.714872	0.667	0.207	0.214821	PT	Epithelial
Car5b	1.50309e-05	0.861245	0.75	0.277	0.241216	PT	Epithelial
Tmem150a	1.57667e-05	0.546447	0.417	0.081	0.253023	PT	Epithelial
Cox19	1.63077e-05	0.645755	0.833	0.297	0.261706	PT	Epithelial
Pgrmc1	2.20014e-05	0.713908	0.917	0.62	0.353079	PT	Epithelial
Itga1	2.21758e-05	0.570224	0.5	0.119	0.355877	PT	Epithelial
Apmap	2.45012e-05	0.547704	0.667	0.21	0.393196	PT	Epithelial
Dhfr	2.5488e-05	0.493841	0.5	0.107	0.409032	PT	Epithelial
Atp11a	2.61845e-05	0.528694	0.833	0.321	0.420209	PT	Epithelial
Sptbn1	2.84742e-05	0.444447	0.583	0.157	0.456954	PT	Epithelial
Nsmce4a	2.86758e-05	0.558751	0.833	0.344	0.460189	PT	Epithelial
Gpx2	2.9344e-05	0.940277	0.5	0.126	0.470913	PT	Epithelial
Crip1	3.11529e-05	1.05734	0.667	0.254	0.499942	PT	Epithelial
LOC100360573	3.41511e-05	0.630091	1	0.795	0.548057	PT	Epithelial
Plat	4.01108e-05	0.570761	0.583	0.159	0.643697	PT	Epithelial
Akr7a2	4.04398e-05	0.807737	0.917	0.419	0.648977	PT	Epithelial
Oat	4.04747e-05	0.931147	0.917	0.466	0.649537	PT	Epithelial
Lgmn	4.07954e-05	0.737625	0.833	0.403	0.654685	PT	Epithelial
Cisd3	4.37162e-05	0.667607	0.583	0.165	0.701557	PT	Epithelial
Rps28	4.38327e-05	0.583042	1	0.949	0.703428	PT	Epithelial
Amacr	4.8155e-05	0.775541	0.417	0.091	0.772792	PT	Epithelial
Twf1	5.36847e-05	0.509937	0.833	0.337	0.861532	PT	Epithelial
Dcn	6.188e-05	0.424944	0.25	0.033	0.993051	PT	Epithelial
Id4	6.22643e-05	0.704593	0.833	0.321	0.999217	PT	Epithelial
Flna	6.42469e-05	0.662817	0.583	0.169	1	PT	Epithelial
Arhgap17	7.21295e-05	0.423795	0.667	0.214	1	PT	Epithelial
Carhsp1	7.82333e-05	0.655023	0.833	0.331	1	PT	Epithelial
Nid1	7.92238e-05	0.67852	0.5	0.131	1	PT	Epithelial
Cdo1	9.52093e-05	0.548347	0.583	0.165	1	PT	Epithelial
Dio1	9.72759e-05	0.842033	0.5	0.128	1	PT	Epithelial
Glul	9.85618e-05	1.17204	0.917	0.408	1	PT	Epithelial
Prelid1	0.00010755	0.53405	0.917	0.398	1	PT	Epithelial
Pla2g6	0.000117936	0.435661	0.333	0.062	1	PT	Epithelial
Nap1l1	0.000128384	0.654396	0.833	0.361	1	PT	Epithelial
Myo6	0.000131035	0.625363	0.833	0.421	1	PT	Epithelial
Vat1	0.000133421	0.692017	0.75	0.341	1	PT	Epithelial
Ric8a	0.000138628	0.429333	0.667	0.203	1	PT	Epithelial
Xpnpep1	0.000160835	0.419335	0.75	0.288	1	PT	Epithelial
Gcdh	0.000165301	0.424172	0.917	0.378	1	PT	Epithelial
Lasp1	0.000175698	0.542211	0.833	0.364	1	PT	Epithelial
Wwp1	0.000178199	0.426643	0.5	0.143	1	PT	Epithelial
Iah1	0.000185767	0.582566	0.917	0.413	1	PT	Epithelial
Snrpd1	0.000189995	0.445541	1	0.442	1	PT	Epithelial
Gchfr	0.000198309	0.86605	0.5	0.15	1	PT	Epithelial
Itga6	0.000209188	0.476093	0.583	0.184	1	PT	Epithelial
Naprt1	0.000223453	0.440501	0.667	0.217	1	PT	Epithelial
Aldh6a1	0.000225019	1.04693	0.917	0.55	1	PT	Epithelial
Dap	0.000230819	0.467829	0.833	0.339	1	PT	Epithelial
Gstp1	0.000256775	1.02797	1	0.637	1	PT	Epithelial
Gsto1	0.000273496	0.495004	0.833	0.359	1	PT	Epithelial
Rps18	0.000277153	0.694762	1	0.949	1	PT	Epithelial
Rpl35	0.000295974	0.414034	1	0.959	1	PT	Epithelial
St13	0.000306659	0.517504	1	0.565	1	PT	Epithelial
Nme7	0.0003095	0.981923	0.333	0.075	1	PT	Epithelial
Mfge8	0.000324918	0.557208	0.667	0.235	1	PT	Epithelial
Sgpp1	0.000331164	0.468367	0.417	0.1	1	PT	Epithelial
Col4a1	0.000331176	0.766791	0.75	0.3	1	PT	Epithelial
Enpep	0.000336816	0.693962	0.417	0.103	1	PT	Epithelial
Nutf2	0.000346423	0.56549	0.833	0.395	1	PT	Epithelial
Dnpep	0.000356468	0.481028	0.917	0.467	1	PT	Epithelial
Eci3	0.000358402	0.669938	0.917	0.439	1	PT	Epithelial
Rpl32	0.000370719	0.516237	1	0.796	1	PT	Epithelial
Lap3	0.000394095	0.478407	0.667	0.261	1	PT	Epithelial
Pls1	0.000407755	0.683729	0.75	0.358	1	PT	Epithelial
Ppap2c	0.000452878	0.478664	0.583	0.203	1	PT	Epithelial
Krt8	0.000522319	0.770258	0.833	0.456	1	PT	Epithelial
Zbtb20	0.000526901	0.730713	0.667	0.336	1	PT	Epithelial
Calm3	0.000549815	0.523747	0.917	0.624	1	PT	Epithelial
Atxn10	0.000557064	0.436773	0.833	0.365	1	PT	Epithelial
Akr1a1	0.000582601	0.503984	1	0.74	1	PT	Epithelial
Rpl18a	0.000618032	0.571637	1	0.908	1	PT	Epithelial
Entpd5	0.000707859	0.631739	0.5	0.161	1	PT	Epithelial
Anpep	0.000751444	0.978882	0.417	0.119	1	PT	Epithelial
Ftl1	0.000779064	1.59093	0.667	0.404	1	PT	Epithelial
Odc1	0.000818569	0.912259	0.667	0.315	1	PT	Epithelial
Lactb2	0.000849838	0.541377	0.5	0.165	1	PT	Epithelial
Cisd2	0.000903556	0.431267	1	0.497	1	PT	Epithelial
B2m	0.000915512	0.986887	0.917	0.731	1	PT	Epithelial
Sqstm1	0.000930126	0.461936	0.917	0.596	1	PT	Epithelial
Trak2	0.0009383	0.484343	0.667	0.27	1	PT	Epithelial
Actn1	0.000954188	0.409102	0.667	0.262	1	PT	Epithelial
Vim	0.000956015	0.49134	0.667	0.242	1	PT	Epithelial
LOC100362366	0.00107461	0.440708	0.5	0.158	1	PT	Epithelial
Rin2	0.00111642	0.499092	0.583	0.224	1	PT	Epithelial
Ehd1	0.00112337	0.525418	0.5	0.164	1	PT	Epithelial
RT1-A2	0.00116401	0.484963	0.667	0.269	1	PT	Epithelial
Cox16	0.00117716	0.682175	0.75	0.415	1	PT	Epithelial
Aco1	0.00117891	0.526999	0.583	0.192	1	PT	Epithelial
Lamtor5	0.00119943	0.432403	1	0.704	1	PT	Epithelial
Erh	0.00125738	0.469139	1	0.673	1	PT	Epithelial
Tex264	0.00128507	0.540052	0.833	0.498	1	PT	Epithelial
Rplp0	0.00139269	0.675634	1	0.914	1	PT	Epithelial
Aldh9a1	0.00152374	0.478317	0.75	0.348	1	PT	Epithelial
Gsta1	0.00154757	0.949763	0.5	0.169	1	PT	Epithelial
Rpl22l1	0.00156638	0.485109	1	0.892	1	PT	Epithelial
Vmp1	0.00169115	0.622622	0.75	0.403	1	PT	Epithelial
Spag9	0.00170632	0.480682	0.667	0.277	1	PT	Epithelial
Sod1	0.00172577	0.838861	1	0.743	1	PT	Epithelial
Gnai3	0.00172699	0.429979	0.75	0.379	1	PT	Epithelial
Cmbl	0.00175815	0.454964	0.25	0.053	1	PT	Epithelial
Zwint	0.00182071	0.522967	0.75	0.321	1	PT	Epithelial
Eef1a1	0.00205122	0.646092	0.917	0.478	1	PT	Epithelial
Rpl14	0.00229069	0.407868	1	0.938	1	PT	Epithelial
Npm1	0.00248056	0.651456	1	0.747	1	PT	Epithelial
Ppdpf	0.0025241	0.561066	1	0.609	1	PT	Epithelial
Ddi2	0.00258265	0.480597	0.5	0.201	1	PT	Epithelial
Adgrv1	0.00258996	0.491153	0.667	0.276	1	PT	Epithelial
Map1b	0.00282366	0.642067	0.417	0.13	1	PT	Epithelial
Ppp1r12a	0.00286755	0.415302	0.667	0.297	1	PT	Epithelial
Tsc22d1	0.00293539	1.26149	0.833	0.621	1	PT	Epithelial
Lypla1	0.00316904	0.586854	0.667	0.333	1	PT	Epithelial
Smc3	0.00319375	0.503797	0.667	0.309	1	PT	Epithelial
Grhpr	0.00322716	0.847903	0.5	0.201	1	PT	Epithelial
Rps10	0.00323941	0.446993	0.667	0.28	1	PT	Epithelial
Prdx1	0.00331862	0.629604	0.917	0.901	1	PT	Epithelial
Ipmk	0.003363	0.608892	0.667	0.337	1	PT	Epithelial
Phf14	0.00352545	0.441658	0.583	0.263	1	PT	Epithelial
Atox1	0.00358252	0.451706	1	0.745	1	PT	Epithelial
Ifi27	0.0036626	0.627941	0.667	0.327	1	PT	Epithelial
Slc39a1	0.00383325	0.510322	0.75	0.365	1	PT	Epithelial
Rell1	0.00395056	0.41991	0.583	0.231	1	PT	Epithelial
Rpsa	0.0041381	0.481366	0.917	0.827	1	PT	Epithelial
Mapk6	0.0041961	0.565645	0.5	0.196	1	PT	Epithelial
St6gal1	0.00446004	0.71339	0.667	0.342	1	PT	Epithelial
Prdx6	0.00454699	0.444423	0.833	0.551	1	PT	Epithelial
Lims2	0.00455874	0.425169	0.25	0.061	1	PT	Epithelial
Marcks	0.00458801	0.49825	0.333	0.097	1	PT	Epithelial
Nedd4	0.00498101	0.523472	0.833	0.526	1	PT	Epithelial
Ywhag	0.00512006	0.420119	0.667	0.33	1	PT	Epithelial
Pfn1	0.00512574	0.450925	1	0.903	1	PT	Epithelial
Slc9a3r1	0.00518701	0.411334	0.333	0.1	1	PT	Epithelial
LOC689574	0.00521757	0.542062	0.917	0.649	1	PT	Epithelial
S100a10	0.00527222	0.927504	0.833	0.647	1	PT	Epithelial
Rps2	0.00536766	0.598669	0.917	0.922	1	PT	Epithelial
Acadl	0.00547944	0.588511	0.667	0.336	1	PT	Epithelial
Slc19a1	0.00573733	0.410084	0.333	0.097	1	PT	Epithelial
Rpl4	0.00584385	0.474473	1	0.789	1	PT	Epithelial
Ctsh	0.00622124	0.508941	0.917	0.719	1	PT	Epithelial
Tubb5	0.00628188	0.688842	0.667	0.361	1	PT	Epithelial
Glmp	0.00638463	0.427717	0.75	0.354	1	PT	Epithelial
Pttg1ip	0.00687015	0.451909	0.917	0.579	1	PT	Epithelial
Ethe1	0.00706193	0.722241	0.583	0.287	1	PT	Epithelial
Tpp1	0.00765757	0.469901	0.583	0.264	1	PT	Epithelial
Rpn2	0.00793081	0.420398	0.833	0.535	1	PT	Epithelial
Cfl1	0.00798899	0.502559	0.917	0.719	1	PT	Epithelial
Glud1	0.00814816	0.468674	0.833	0.482	1	PT	Epithelial
LOC100363800	0.00821191	0.509037	0.917	0.813	1	PT	Epithelial
Gtpbp4	0.0087056	0.507152	0.417	0.149	1	PT	Epithelial
Mrpl39	0.009021	0.426485	0.417	0.148	1	PT	Epithelial
Mif	0.00912279	0.52822	1	0.849	1	PT	Epithelial
Rps16	0.00993185	0.477491	1	0.931	1	PT	Epithelial
Fst	6.63836e-176	2.89885	0.972	0.046	1.06532e-171	DTL-1	Epithelial
Cldn23	1.05782e-135	2.23243	0.821	0.046	1.69758e-131	DTL-1	Epithelial
Cntf	7.89824e-99	1.51729	0.774	0.067	1.26751e-94	DTL-1	Epithelial
Napsa	3.36818e-94	1.5514	0.792	0.087	5.40525e-90	DTL-1	Epithelial
Aqp1	1.50517e-89	2.76271	0.991	0.212	2.41549e-85	DTL-1	Epithelial
Cldn2	1.25114e-87	1.68858	0.84	0.108	2.00782e-83	DTL-1	Epithelial
Slc6a18	1.09341e-86	1.30564	0.66	0.056	1.7547e-82	DTL-1	Epithelial
Dio1	2.44081e-85	1.21851	0.736	0.073	3.917e-81	DTL-1	Epithelial
Slc4a11	5.09296e-84	1.83767	0.755	0.097	8.17318e-80	DTL-1	Epithelial
Aadat	1.61099e-79	1.52998	0.849	0.13	2.58532e-75	DTL-1	Epithelial
Tmem174	3.31598e-78	0.909166	0.538	0.033	5.32148e-74	DTL-1	Epithelial
Enpep	6.32023e-78	0.958884	0.623	0.055	1.01427e-73	DTL-1	Epithelial
Pitx2	1.91248e-72	0.846869	0.528	0.036	3.06914e-68	DTL-1	Epithelial
Ghrhr	2.36811e-71	0.86549	0.415	0.017	3.80035e-67	DTL-1	Epithelial
Edc4	9.6502e-69	2.56505	0.783	0.147	1.54866e-64	DTL-1	Epithelial
Cubn	4.36355e-68	0.612914	0.406	0.017	7.00262e-64	DTL-1	Epithelial
Parm1	1.06687e-67	1.6222	0.934	0.263	1.71211e-63	DTL-1	Epithelial
Spp1	5.57051e-65	2.77295	1	0.54	8.93955e-61	DTL-1	Epithelial
Pola2	1.54119e-64	1.15575	0.642	0.087	2.4733e-60	DTL-1	Epithelial
Sdc2	3.4668e-62	1.73016	0.962	0.352	5.56353e-58	DTL-1	Epithelial
Cald1	6.45982e-62	1.46243	0.943	0.274	1.03667e-57	DTL-1	Epithelial
Apcs	1.96295e-61	0.738107	0.415	0.024	3.15014e-57	DTL-1	Epithelial
Akap12	1.05082e-59	1.25622	0.896	0.182	1.68635e-55	DTL-1	Epithelial
Cela1	1.9976e-59	1.22827	0.736	0.133	3.20575e-55	DTL-1	Epithelial
Prelp	1.47246e-57	1.29801	0.726	0.129	2.363e-53	DTL-1	Epithelial
Ctsl	1.00836e-56	1.96831	1	0.671	1.61821e-52	DTL-1	Epithelial
Sapcd1	9.46154e-56	0.863947	0.538	0.062	1.51839e-51	DTL-1	Epithelial
2022-09-04	4.7057e-55	1.31857	0.877	0.263	7.55171e-51	DTL-1	Epithelial
Apcdd1	6.22761e-55	0.738078	0.425	0.032	9.99407e-51	DTL-1	Epithelial
Anxa5	4.90057e-51	1.38253	0.972	0.494	7.86444e-47	DTL-1	Epithelial
Galnt18	6.96731e-51	1.31529	0.896	0.32	1.11811e-46	DTL-1	Epithelial
Cryab	1.76748e-48	1.44116	1	0.475	2.83646e-44	DTL-1	Epithelial
Slc6a6	5.27084e-48	1.14722	0.717	0.166	8.45865e-44	DTL-1	Epithelial
Nfat5	1.72767e-47	1.5411	0.925	0.548	2.77257e-43	DTL-1	Epithelial
Plet1	8.92468e-46	1.12555	0.792	0.195	1.43223e-41	DTL-1	Epithelial
Papss2	7.55909e-45	1.15152	0.623	0.132	1.21308e-40	DTL-1	Epithelial
Slc34a2	4.05796e-44	0.791207	0.462	0.057	6.51221e-40	DTL-1	Epithelial
PCOLCE2	5.98692e-44	0.443259	0.264	0.011	9.60781e-40	DTL-1	Epithelial
Pttg1ip	2.42894e-42	1.23028	0.915	0.55	3.89796e-38	DTL-1	Epithelial
Col4a4	2.55432e-42	1.23582	0.915	0.455	4.09918e-38	DTL-1	Epithelial
Pid1	3.51791e-42	0.791816	0.509	0.081	5.64553e-38	DTL-1	Epithelial
Smim3	7.58523e-40	0.907973	0.698	0.168	1.21728e-35	DTL-1	Epithelial
Timp3	1.4209e-39	1.33231	0.821	0.308	2.28026e-35	DTL-1	Epithelial
Vim	6.45991e-38	0.83157	0.745	0.197	1.03669e-33	DTL-1	Epithelial
Esam	1.01695e-37	0.818055	0.651	0.159	1.632e-33	DTL-1	Epithelial
Hspa2	2.75061e-37	0.976839	0.66	0.17	4.41418e-33	DTL-1	Epithelial
Cpq	3.9306e-37	0.910256	0.745	0.215	6.30783e-33	DTL-1	Epithelial
Tle2	4.08744e-37	1.18837	0.736	0.263	6.55952e-33	DTL-1	Epithelial
Rhob	1.15475e-36	1.11406	0.887	0.391	1.85314e-32	DTL-1	Epithelial
Adgrv1	5.26056e-36	1.01862	0.736	0.236	8.44215e-32	DTL-1	Epithelial
Tle6	5.52566e-36	0.752657	0.5	0.091	8.86758e-32	DTL-1	Epithelial
Col18a1	5.663e-36	1.08369	0.896	0.492	9.08798e-32	DTL-1	Epithelial
Smim5	1.34902e-35	0.520055	0.33	0.033	2.16491e-31	DTL-1	Epithelial
Foxc1	1.59783e-34	0.830192	0.689	0.184	2.5642e-30	DTL-1	Epithelial
Sema5a	5.09408e-34	0.763807	0.594	0.136	8.17498e-30	DTL-1	Epithelial
Ugt8	7.21377e-34	0.73564	0.519	0.109	1.15767e-29	DTL-1	Epithelial
Snn	1.07243e-33	1.0543	0.745	0.287	1.72103e-29	DTL-1	Epithelial
Vnn1	4.7361e-33	0.421963	0.311	0.032	7.60049e-29	DTL-1	Epithelial
Tril	9.32561e-33	0.659406	0.472	0.089	1.49657e-28	DTL-1	Epithelial
Dkk1	2.41188e-32	0.547906	0.33	0.038	3.87058e-28	DTL-1	Epithelial
Plat	2.363e-31	0.744029	0.538	0.127	3.79215e-27	DTL-1	Epithelial
Slco2a1	2.73905e-31	0.775934	0.594	0.14	4.39563e-27	DTL-1	Epithelial
Hao2	8.533e-31	0.509029	0.453	0.083	1.36938e-26	DTL-1	Epithelial
Bgn	8.8283e-31	0.720986	0.689	0.181	1.41676e-26	DTL-1	Epithelial
Pqlc1	2.47461e-30	0.82093	0.623	0.196	3.97125e-26	DTL-1	Epithelial
Tnfrsf9	6.29035e-30	0.513814	0.377	0.059	1.00947e-25	DTL-1	Epithelial
Hs3st3b1	1.83085e-29	0.550554	0.387	0.064	2.93815e-25	DTL-1	Epithelial
Msn	2.33509e-29	0.798	0.708	0.25	3.74736e-25	DTL-1	Epithelial
Them6	3.70207e-29	0.836007	0.613	0.179	5.94108e-25	DTL-1	Epithelial
Pecr	4.21947e-29	0.883825	0.906	0.529	6.77141e-25	DTL-1	Epithelial
Mt2A	4.41952e-29	1.09632	0.953	0.594	7.09244e-25	DTL-1	Epithelial
S100a11	5.23108e-29	0.8259	0.981	0.839	8.39483e-25	DTL-1	Epithelial
Bsg	1.05631e-28	0.633374	1	0.949	1.69517e-24	DTL-1	Epithelial
Satb2	3.75171e-28	0.491983	0.349	0.053	6.02074e-24	DTL-1	Epithelial
Ggct	3.77845e-28	0.806435	0.632	0.207	6.06366e-24	DTL-1	Epithelial
Gsta4	8.24044e-28	0.898998	0.925	0.551	1.32243e-23	DTL-1	Epithelial
Spon1	1.07135e-26	0.571311	0.5	0.117	1.71931e-22	DTL-1	Epithelial
Anxa3	3.29878e-26	0.51955	0.594	0.158	5.29388e-22	DTL-1	Epithelial
Fgf1	3.75805e-26	0.48814	0.377	0.069	6.03091e-22	DTL-1	Epithelial
Fabp3	4.35221e-26	0.81129	0.953	0.848	6.98443e-22	DTL-1	Epithelial
Nmrk1	6.41506e-26	0.461386	0.321	0.049	1.02949e-21	DTL-1	Epithelial
Fkbp9	9.47866e-26	0.828407	0.698	0.311	1.52113e-21	DTL-1	Epithelial
Tspan5	1.08145e-25	0.625666	0.443	0.103	1.73551e-21	DTL-1	Epithelial
Phlda2	1.9459e-25	0.534321	0.274	0.035	3.12278e-21	DTL-1	Epithelial
Ifi27	2.12725e-25	0.756911	0.755	0.289	3.41381e-21	DTL-1	Epithelial
Maea	2.51373e-25	0.789474	0.783	0.45	4.03404e-21	DTL-1	Epithelial
Smim22	4.36682e-25	0.767377	0.896	0.603	7.00788e-21	DTL-1	Epithelial
S100a1	8.60255e-25	0.780839	0.934	0.673	1.38054e-20	DTL-1	Epithelial
Col4a1	1.81398e-24	0.725118	0.708	0.265	2.91108e-20	DTL-1	Epithelial
Tspan13	3.88617e-24	0.729259	0.66	0.256	6.23653e-20	DTL-1	Epithelial
Irx3	4.77698e-24	0.647984	0.472	0.113	7.6661e-20	DTL-1	Epithelial
Igfbp7	2.42494e-23	0.530384	1	0.904	3.89155e-19	DTL-1	Epithelial
St3gal5	3.40737e-23	0.665473	0.5	0.142	5.46814e-19	DTL-1	Epithelial
Myl12a	3.41999e-23	0.652433	0.972	0.76	5.4884e-19	DTL-1	Epithelial
Fth1	6.88874e-23	0.489253	1	0.996	1.1055e-18	DTL-1	Epithelial
Chn2	7.5313e-23	0.537031	0.396	0.087	1.20862e-18	DTL-1	Epithelial
P4ha2	1.00318e-22	0.480981	0.311	0.053	1.60991e-18	DTL-1	Epithelial
Cd24	1.58749e-22	0.586537	0.991	0.88	2.54761e-18	DTL-1	Epithelial
Tacstd2	2.38768e-22	0.58241	0.472	0.122	3.83175e-18	DTL-1	Epithelial
Tinagl1	3.138e-22	0.719656	0.632	0.235	5.03587e-18	DTL-1	Epithelial
Kif12	4.70005e-22	0.700898	0.708	0.323	7.54263e-18	DTL-1	Epithelial
Fam43a	9.96631e-22	0.711191	0.443	0.118	1.59939e-17	DTL-1	Epithelial
Carhsp1	1.0149e-21	0.70071	0.708	0.299	1.62871e-17	DTL-1	Epithelial
Epcam	2.13573e-21	0.538485	0.972	0.868	3.42742e-17	DTL-1	Epithelial
Rn60-13-0828.1	3.43637e-21	0.796236	0.726	0.374	5.51469e-17	DTL-1	Epithelial
Ccnd1	3.66106e-21	0.900652	0.764	0.432	5.87526e-17	DTL-1	Epithelial
Cdh16	3.74401e-21	0.614841	0.943	0.82	6.00839e-17	DTL-1	Epithelial
Irx5	5.72217e-21	0.481272	0.406	0.095	9.18294e-17	DTL-1	Epithelial
Hspa1b	7.56918e-21	0.927681	0.877	0.533	1.2147e-16	DTL-1	Epithelial
S100a10	2.88898e-20	0.642579	0.934	0.621	4.63624e-16	DTL-1	Epithelial
Ilf2	4.82551e-20	0.682054	0.726	0.348	7.74398e-16	DTL-1	Epithelial
Wls	5.78894e-20	0.665604	0.67	0.291	9.2901e-16	DTL-1	Epithelial
Dmpk	5.83424e-20	0.534966	0.33	0.071	9.36278e-16	DTL-1	Epithelial
S100a6	8.65947e-20	0.811552	0.802	0.416	1.38967e-15	DTL-1	Epithelial
Slc1a1	1.5382e-19	0.562952	0.585	0.203	2.4685e-15	DTL-1	Epithelial
Folr1	2.21846e-19	0.711549	0.83	0.438	3.56018e-15	DTL-1	Epithelial
RGD1564447	2.27088e-19	0.441586	0.981	0.929	3.64431e-15	DTL-1	Epithelial
Bicc1	2.91316e-19	0.727823	0.689	0.36	4.67504e-15	DTL-1	Epithelial
Cys1	5.45562e-19	0.575078	0.453	0.142	8.75517e-15	DTL-1	Epithelial
Gpc3	6.50064e-19	0.526347	0.717	0.297	1.04322e-14	DTL-1	Epithelial
Tmbim1	6.51461e-19	0.4958	0.472	0.145	1.04546e-14	DTL-1	Epithelial
Dpy19l3	6.88664e-19	0.480157	0.396	0.108	1.10517e-14	DTL-1	Epithelial
Dusp1	8.55044e-19	0.760467	0.717	0.337	1.37218e-14	DTL-1	Epithelial
Pax8	1.01055e-18	0.670008	0.708	0.331	1.62172e-14	DTL-1	Epithelial
Id1	1.37648e-18	0.722264	0.764	0.367	2.20898e-14	DTL-1	Epithelial
Me1	2.31023e-18	0.581802	0.585	0.239	3.70745e-14	DTL-1	Epithelial
Ets1	3.18335e-18	0.583043	0.443	0.141	5.10864e-14	DTL-1	Epithelial
Gpm6a	8.09896e-18	0.449269	0.358	0.09	1.29972e-13	DTL-1	Epithelial
Glul	9.22076e-18	0.778273	0.726	0.382	1.47975e-13	DTL-1	Epithelial
Tmem176b	1.04478e-17	0.634734	0.689	0.319	1.67666e-13	DTL-1	Epithelial
Gclm	1.35285e-17	0.623525	0.67	0.323	2.17106e-13	DTL-1	Epithelial
Rtn4	1.4554e-17	0.682551	0.868	0.678	2.33562e-13	DTL-1	Epithelial
B2m	1.99543e-17	0.758815	0.934	0.714	3.20227e-13	DTL-1	Epithelial
Bnip3	2.40558e-17	0.734275	0.83	0.641	3.86047e-13	DTL-1	Epithelial
Col4a5	2.43396e-17	0.604447	0.67	0.331	3.90602e-13	DTL-1	Epithelial
Phgdh	2.75977e-17	0.486046	0.377	0.101	4.42888e-13	DTL-1	Epithelial
Pdzk1ip1	2.8552e-17	0.611963	0.915	0.672	4.58202e-13	DTL-1	Epithelial
Vopp1	3.50155e-17	0.566412	0.415	0.126	5.61929e-13	DTL-1	Epithelial
Mt1	3.97419e-17	0.938453	0.84	0.571	6.37778e-13	DTL-1	Epithelial
Hist1h2bg	6.15835e-17	0.724937	0.802	0.494	9.88293e-13	DTL-1	Epithelial
Lamb2	6.28766e-17	0.688988	0.708	0.401	1.00904e-12	DTL-1	Epithelial
Hspa12a	1.24545e-16	0.441691	0.321	0.077	1.99869e-12	DTL-1	Epithelial
Ncs1	1.90611e-16	0.475557	0.321	0.079	3.05892e-12	DTL-1	Epithelial
Tsc22d3	2.12744e-16	0.563594	0.802	0.473	3.41412e-12	DTL-1	Epithelial
Slc38a2	2.47751e-16	0.751643	0.736	0.457	3.9759e-12	DTL-1	Epithelial
App	2.58455e-16	0.517349	0.962	0.882	4.14769e-12	DTL-1	Epithelial
Plxdc2	3.22718e-16	0.565788	0.519	0.203	5.17898e-12	DTL-1	Epithelial
RGD1307100	3.25456e-16	0.641574	0.575	0.281	5.22292e-12	DTL-1	Epithelial
Ly6e	3.43651e-16	0.644786	0.726	0.394	5.51491e-12	DTL-1	Epithelial
Prss35	3.54567e-16	0.412241	0.16	0.018	5.69009e-12	DTL-1	Epithelial
H3f3b	9.23039e-16	0.476595	0.972	0.931	1.48129e-11	DTL-1	Epithelial
Cndp2	1.18154e-15	0.595789	0.575	0.24	1.89613e-11	DTL-1	Epithelial
Ranbp3l	1.41047e-15	0.500436	0.396	0.119	2.26352e-11	DTL-1	Epithelial
Amotl2	1.83634e-15	0.628512	0.623	0.315	2.94695e-11	DTL-1	Epithelial
Proser2	2.03498e-15	0.527503	0.575	0.249	3.26574e-11	DTL-1	Epithelial
Plod2	2.56756e-15	0.564672	0.5	0.196	4.12042e-11	DTL-1	Epithelial
Ppap2b	2.88626e-15	0.604155	0.689	0.397	4.63188e-11	DTL-1	Epithelial
LOC498222	2.94608e-15	0.503342	0.462	0.169	4.72787e-11	DTL-1	Epithelial
Gulp1	5.87308e-15	0.591958	0.415	0.146	9.42512e-11	DTL-1	Epithelial
Clic1	1.37722e-14	0.445903	0.962	0.805	2.21016e-10	DTL-1	Epithelial
Lrpap1	2.08168e-14	0.61071	0.66	0.38	3.34068e-10	DTL-1	Epithelial
Osbpl3	2.34974e-14	0.577364	0.566	0.263	3.77087e-10	DTL-1	Epithelial
Zyx	3.11212e-14	0.590215	0.462	0.191	4.99432e-10	DTL-1	Epithelial
Myof	3.67384e-14	0.504633	0.5	0.209	5.89578e-10	DTL-1	Epithelial
Dag1	4.7616e-14	0.672659	0.717	0.466	7.64141e-10	DTL-1	Epithelial
Rab11fip1	5.66131e-14	0.520511	0.519	0.234	9.08527e-10	DTL-1	Epithelial
RT1-CE10	9.17e-14	0.542285	0.717	0.437	1.4716e-09	DTL-1	Epithelial
Hrsp12	1.03744e-13	0.497919	0.783	0.546	1.66489e-09	DTL-1	Epithelial
Serinc2	2.35506e-13	0.823969	0.453	0.187	3.7794e-09	DTL-1	Epithelial
Eps8l2	2.55059e-13	0.606463	0.698	0.458	4.09319e-09	DTL-1	Epithelial
Agrn	2.78862e-13	0.534551	0.528	0.236	4.47518e-09	DTL-1	Epithelial
Dock9	3.56895e-13	0.575388	0.406	0.159	5.72746e-09	DTL-1	Epithelial
Cobl	3.88118e-13	0.435392	0.443	0.174	6.22851e-09	DTL-1	Epithelial
Dynll1	5.29765e-13	0.497816	0.934	0.826	8.50168e-09	DTL-1	Epithelial
Oaf	1.12118e-12	0.528533	0.538	0.262	1.79927e-08	DTL-1	Epithelial
Hnrnph1	1.19563e-12	0.521736	0.802	0.619	1.91874e-08	DTL-1	Epithelial
Ptpn13	1.8487e-12	0.64271	0.519	0.26	2.9668e-08	DTL-1	Epithelial
Atp1b3	2.28148e-12	0.546871	0.792	0.561	3.66133e-08	DTL-1	Epithelial
Dusp22	2.6718e-12	0.51829	0.434	0.18	4.2877e-08	DTL-1	Epithelial
Sipa1l1	3.00292e-12	0.487322	0.274	0.077	4.81909e-08	DTL-1	Epithelial
Rassf8	3.04044e-12	0.450311	0.425	0.169	4.8793e-08	DTL-1	Epithelial
Fbxl5	3.08728e-12	0.502819	0.604	0.35	4.95446e-08	DTL-1	Epithelial
Fam53b	3.46247e-12	0.481136	0.349	0.121	5.55657e-08	DTL-1	Epithelial
Tns3	4.05277e-12	0.536591	0.594	0.349	6.50388e-08	DTL-1	Epithelial
Id4	5.32913e-12	0.553689	0.585	0.301	8.55219e-08	DTL-1	Epithelial
Aimp2	7.15603e-12	0.540922	0.538	0.262	1.1484e-07	DTL-1	Epithelial
Cgnl1	1.34104e-11	0.600141	0.764	0.591	2.1521e-07	DTL-1	Epithelial
Mt1m	1.48309e-11	0.516948	0.358	0.128	2.38006e-07	DTL-1	Epithelial
Kifc3	1.86759e-11	0.530666	0.538	0.278	2.99711e-07	DTL-1	Epithelial
Agpat3	2.44246e-11	0.573123	0.528	0.289	3.91966e-07	DTL-1	Epithelial
Fermt1	3.47228e-11	0.4362	0.349	0.125	5.57231e-07	DTL-1	Epithelial
Rnf128	4.32079e-11	0.501507	0.623	0.404	6.934e-07	DTL-1	Epithelial
Tnfaip2	4.81419e-11	0.432299	0.283	0.089	7.72581e-07	DTL-1	Epithelial
Gls	4.83456e-11	0.545898	0.783	0.601	7.7585e-07	DTL-1	Epithelial
Tpcn1	5.53104e-11	0.492647	0.481	0.247	8.87621e-07	DTL-1	Epithelial
Mras	6.11011e-11	0.46685	0.396	0.16	9.80551e-07	DTL-1	Epithelial
St6galnac2	6.32434e-11	0.426037	0.679	0.398	1.01493e-06	DTL-1	Epithelial
Tmem98	6.62698e-11	0.523738	0.717	0.484	1.0635e-06	DTL-1	Epithelial
Klf6	7.27885e-11	0.538936	0.5	0.226	1.16811e-06	DTL-1	Epithelial
RGD1562136	1.57565e-10	0.438911	0.34	0.124	2.52861e-06	DTL-1	Epithelial
LOC103692716	2.07716e-10	0.610507	0.792	0.634	3.33342e-06	DTL-1	Epithelial
Jund	2.78905e-10	0.53163	0.736	0.517	4.47587e-06	DTL-1	Epithelial
Slc16a11	5.01e-10	0.501274	0.283	0.093	8.04004e-06	DTL-1	Epithelial
Slmap	9.59733e-10	0.464823	0.594	0.383	1.54018e-05	DTL-1	Epithelial
Clmn	1.10159e-09	0.43892	0.33	0.132	1.76784e-05	DTL-1	Epithelial
Hnf1b	2.244e-09	0.43614	0.557	0.315	3.60117e-05	DTL-1	Epithelial
Sqle	3.18576e-09	0.433835	0.443	0.223	5.11252e-05	DTL-1	Epithelial
Plekhf2	5.10947e-09	0.471323	0.472	0.253	8.19968e-05	DTL-1	Epithelial
Gpc4	7.58204e-09	0.427206	0.538	0.3	0.000121677	DTL-1	Epithelial
Sdf4	9.96045e-09	0.51826	0.726	0.532	0.000159845	DTL-1	Epithelial
Slc29a3	1.01406e-08	0.405877	0.33	0.139	0.000162737	DTL-1	Epithelial
Ly6i	1.44469e-08	0.861997	0.443	0.217	0.000231843	DTL-1	Epithelial
Asrgl1	1.46382e-08	0.505668	0.472	0.245	0.000234914	DTL-1	Epithelial
Galm	1.75225e-08	0.409233	0.519	0.285	0.000281201	DTL-1	Epithelial
Mxd4	2.79849e-08	0.426339	0.632	0.419	0.000449101	DTL-1	Epithelial
Cadm1	3.9063e-08	0.413142	0.377	0.17	0.000626883	DTL-1	Epithelial
Por	4.10352e-08	0.425993	0.491	0.281	0.000658533	DTL-1	Epithelial
Sema3c	9.93253e-08	0.471672	0.509	0.321	0.00159397	DTL-1	Epithelial
Tmed6	1.1474e-07	0.422372	0.481	0.269	0.00184135	DTL-1	Epithelial
Plxnb2	1.69894e-07	0.4607	0.66	0.494	0.00272646	DTL-1	Epithelial
Flnb	1.71608e-07	0.432175	0.528	0.336	0.00275396	DTL-1	Epithelial
Gprc5c	2.26252e-07	0.435057	0.651	0.511	0.00363089	DTL-1	Epithelial
Lasp1	3.90407e-07	0.451874	0.538	0.352	0.00626526	DTL-1	Epithelial
RT1-A1	5.18275e-07	0.768162	0.736	0.588	0.00831727	DTL-1	Epithelial
Lrrc42	7.51305e-07	0.410554	0.434	0.252	0.0120569	DTL-1	Epithelial
Cdc42se1	7.71515e-07	0.416597	0.632	0.469	0.0123813	DTL-1	Epithelial
Fam111a	1.20022e-06	0.563491	0.632	0.471	0.0192611	DTL-1	Epithelial
Dtnb	1.36029e-06	0.433664	0.368	0.193	0.0218299	DTL-1	Epithelial
Mllt11	1.73146e-06	0.506434	0.255	0.106	0.0277865	DTL-1	Epithelial
Zfp91	1.81535e-06	0.422708	0.509	0.357	0.0291327	DTL-1	Epithelial
Lad1	2.41037e-06	0.429521	0.462	0.283	0.0386816	DTL-1	Epithelial
Hif1a	2.66921e-06	0.462518	0.566	0.417	0.0428355	DTL-1	Epithelial
Myo6	3.11755e-06	0.405874	0.566	0.412	0.0500305	DTL-1	Epithelial
Ctdspl	4.2991e-06	0.496638	0.491	0.343	0.068992	DTL-1	Epithelial
Idi1	7.40646e-06	0.590209	0.566	0.4	0.118859	DTL-1	Epithelial
Pls1	1.02289e-05	0.408391	0.5	0.348	0.164154	DTL-1	Epithelial
St6gal1	1.76024e-05	0.432152	0.491	0.331	0.282484	DTL-1	Epithelial
Pfkl	2.04122e-05	0.472914	0.443	0.294	0.327574	DTL-1	Epithelial
Fosb	0.000623711	0.458911	0.406	0.257	1	DTL-1	Epithelial
Atf3	0.00340767	0.641611	0.358	0.243	1	DTL-1	Epithelial
Fgfbp1	4.14668e-96	1.04443	0.623	0.018	6.65459e-92	DTL-2	Epithelial
Dclk1	4.83304e-74	0.658882	0.66	0.037	7.75606e-70	DTL-2	Epithelial
Slc14a2.1	1.55552e-71	1.10509	0.642	0.038	2.4963e-67	DTL-2	Epithelial
Rgs9	6.77018e-70	0.461593	0.472	0.015	1.08648e-65	DTL-2	Epithelial
Bok	6.7973e-69	1.74219	0.981	0.128	1.09083e-64	DTL-2	Epithelial
Crispld2	8.92937e-69	0.944899	0.755	0.061	1.43298e-64	DTL-2	Epithelial
Col11a1	9.06515e-68	0.927128	0.698	0.047	1.45478e-63	DTL-2	Epithelial
Chn2	1.69178e-67	1.01711	0.83	0.081	2.71496e-63	DTL-2	Epithelial
Dio1	6.60444e-64	1.2447	0.887	0.097	1.05988e-59	DTL-2	Epithelial
Lypd2	1.17955e-61	1.25472	0.642	0.046	1.89295e-57	DTL-2	Epithelial
Atp1b2	6.88392e-60	0.65075	0.566	0.034	1.10473e-55	DTL-2	Epithelial
Prelp	9.41048e-60	1.55661	0.981	0.145	1.51019e-55	DTL-2	Epithelial
Upk3bl	2.22054e-57	2.14643	0.849	0.108	3.56352e-53	DTL-2	Epithelial
Epha4	3.31933e-57	0.644051	0.679	0.055	5.32685e-53	DTL-2	Epithelial
Dkk1	1.39654e-56	0.780062	0.585	0.04	2.24117e-52	DTL-2	Epithelial
AC128618.1	7.61676e-56	0.830635	0.755	0.079	1.22234e-51	DTL-2	Epithelial
Tle6	9.41169e-56	0.980934	0.811	0.096	1.51039e-51	DTL-2	Epithelial
Wnt7b	5.97773e-51	0.839279	0.774	0.09	9.59306e-47	DTL-2	Epithelial
Cryga	9.36004e-48	0.420494	0.396	0.018	1.5021e-43	DTL-2	Epithelial
Hspa2	1.38217e-47	1.49169	0.925	0.181	2.2181e-43	DTL-2	Epithelial
Smim3	1.96683e-46	1.29198	0.943	0.181	3.15637e-42	DTL-2	Epithelial
Tril	5.3745e-46	0.936496	0.736	0.095	8.625e-42	DTL-2	Epithelial
Tinagl1	1.5856e-45	1.3343	0.981	0.237	2.54457e-41	DTL-2	Epithelial
Fstl1	2.18438e-45	1.5392	0.981	0.221	3.50549e-41	DTL-2	Epithelial
Tacstd2	5.29164e-44	1.10924	0.811	0.123	8.49203e-40	DTL-2	Epithelial
Rasl11b	8.3837e-44	1.17091	0.906	0.173	1.34542e-39	DTL-2	Epithelial
Bgn	1.4807e-43	1.63106	0.943	0.193	2.37622e-39	DTL-2	Epithelial
Pitx2	2.04079e-43	0.75147	0.585	0.056	3.27507e-39	DTL-2	Epithelial
Cntf	2.18964e-43	1.35538	0.736	0.102	3.51394e-39	DTL-2	Epithelial
LOC100911572	3.49673e-43	0.497649	0.604	0.061	5.61155e-39	DTL-2	Epithelial
Arhgdib	5.52663e-43	1.60375	0.962	0.208	8.86914e-39	DTL-2	Epithelial
Scx	1.66734e-42	0.713622	0.698	0.09	2.67574e-38	DTL-2	Epithelial
Apcdd1	4.95402e-42	0.574852	0.528	0.046	7.95021e-38	DTL-2	Epithelial
Hist3h2ba	2.13472e-41	1.05381	0.849	0.15	3.42579e-37	DTL-2	Epithelial
Plekhb1	4.91655e-41	0.411504	0.509	0.044	7.89009e-37	DTL-2	Epithelial
Vopp1	9.43663e-41	0.76379	0.792	0.122	1.51439e-36	DTL-2	Epithelial
Hacd4	2.0925e-40	0.587647	0.642	0.076	3.35805e-36	DTL-2	Epithelial
Vnn1	8.65093e-40	0.495462	0.472	0.038	1.3883e-35	DTL-2	Epithelial
Fermt1	9.87136e-39	0.760749	0.755	0.117	1.58416e-34	DTL-2	Epithelial
Ypel4	1.72673e-37	0.662865	0.453	0.04	2.77106e-33	DTL-2	Epithelial
Adam15	5.79334e-37	0.459959	0.66	0.089	9.29715e-33	DTL-2	Epithelial
Slc31a2	8.039e-37	1.39599	0.962	0.278	1.2901e-32	DTL-2	Epithelial
Carhsp1	2.34269e-36	1.13787	0.981	0.306	3.75955e-32	DTL-2	Epithelial
Sdc2	4.35112e-36	1.76664	1	0.378	6.98267e-32	DTL-2	Epithelial
Anxa3	7.36096e-36	1.18068	0.849	0.167	1.18129e-31	DTL-2	Epithelial
Fam101b	1.93952e-35	0.560022	0.547	0.064	3.11254e-31	DTL-2	Epithelial
Serinc2	2.5189e-35	0.794738	0.849	0.181	4.04232e-31	DTL-2	Epithelial
Map1b	3.50022e-35	0.608594	0.698	0.106	5.61715e-31	DTL-2	Epithelial
Chmp4c	6.35066e-35	0.95571	0.887	0.219	1.01915e-30	DTL-2	Epithelial
Tspan5	1.0589e-34	0.565738	0.698	0.107	1.69933e-30	DTL-2	Epithelial
S100a6	1.2167e-34	2.217	1	0.425	1.95256e-30	DTL-2	Epithelial
Mpzl2	1.64948e-34	0.68751	0.717	0.116	2.64709e-30	DTL-2	Epithelial
Phgdh	2.30325e-34	0.470127	0.679	0.1	3.69626e-30	DTL-2	Epithelial
Cndp2	7.2879e-34	0.89676	0.943	0.239	1.16956e-29	DTL-2	Epithelial
Sema5a	1.24752e-33	0.751829	0.811	0.147	2.00202e-29	DTL-2	Epithelial
Cpq	7.2572e-33	1.14234	0.906	0.233	1.16464e-28	DTL-2	Epithelial
AABR07044570.1	1.1853e-32	0.575445	0.547	0.068	1.90217e-28	DTL-2	Epithelial
Cryab	1.75915e-32	1.99945	1	0.5	2.82309e-28	DTL-2	Epithelial
Tmbim1	2.0571e-32	0.583142	0.774	0.146	3.30124e-28	DTL-2	Epithelial
Akap12	2.4097e-32	1.11868	0.943	0.213	3.86709e-28	DTL-2	Epithelial
Adprhl2	5.41158e-32	0.859088	0.943	0.265	8.68451e-28	DTL-2	Epithelial
Clu	6.02884e-32	1.20462	0.962	0.301	9.67509e-28	DTL-2	Epithelial
Akr1b1	9.81287e-32	2.48011	0.906	0.282	1.57477e-27	DTL-2	Epithelial
Igfbp7	1.13034e-31	1.78436	1	0.909	1.81396e-27	DTL-2	Epithelial
Bcam	1.39561e-31	1.74052	1	0.485	2.23968e-27	DTL-2	Epithelial
Irx3	1.7367e-31	0.621103	0.717	0.119	2.78706e-27	DTL-2	Epithelial
Ugt8	1.78498e-31	0.705966	0.698	0.119	2.86453e-27	DTL-2	Epithelial
Cela1	1.7926e-31	0.783887	0.792	0.158	2.87677e-27	DTL-2	Epithelial
Smim1	3.19772e-31	0.60113	0.792	0.155	5.13171e-27	DTL-2	Epithelial
Slco4a1	3.36315e-31	0.477988	0.528	0.066	5.39719e-27	DTL-2	Epithelial
Phyhd1	5.97037e-31	0.419202	0.604	0.087	9.58125e-27	DTL-2	Epithelial
Slc25a29	7.78362e-31	0.496188	0.604	0.088	1.24912e-26	DTL-2	Epithelial
Tsc22d3	1.02372e-30	1.41285	1	0.479	1.64287e-26	DTL-2	Epithelial
Plod2	1.56487e-30	0.636471	0.868	0.193	2.51131e-26	DTL-2	Epithelial
Aqp1	1.82354e-30	2.28191	0.849	0.255	2.92641e-26	DTL-2	Epithelial
Tnfrsf9	2.84874e-30	0.454999	0.528	0.067	4.57166e-26	DTL-2	Epithelial
Esam	2.94513e-30	0.819784	0.811	0.175	4.72634e-26	DTL-2	Epithelial
Capg	4.89152e-30	0.813315	0.792	0.161	7.84992e-26	DTL-2	Epithelial
Oaf	7.30404e-30	0.873879	0.925	0.257	1.17215e-25	DTL-2	Epithelial
Irx5	7.81113e-30	0.505455	0.642	0.098	1.25353e-25	DTL-2	Epithelial
Plekha2	9.57134e-30	0.588939	0.679	0.119	1.53601e-25	DTL-2	Epithelial
Them6	2.06191e-29	1.09139	0.792	0.191	3.30895e-25	DTL-2	Epithelial
Cald1	2.21175e-29	1.29256	0.962	0.305	3.54942e-25	DTL-2	Epithelial
Slc4a11	2.67918e-29	0.596051	0.717	0.129	4.29954e-25	DTL-2	Epithelial
Kif12	3.73995e-29	0.969179	0.962	0.329	6.00187e-25	DTL-2	Epithelial
Tmem174	5.1182e-29	0.462954	0.491	0.059	8.21368e-25	DTL-2	Epithelial
Gltp	6.31582e-29	0.996072	0.849	0.233	1.01356e-24	DTL-2	Epithelial
Vim	7.14885e-29	1.07429	0.868	0.217	1.14725e-24	DTL-2	Epithelial
Marcksl1	1.45404e-28	0.591769	0.774	0.149	2.33344e-24	DTL-2	Epithelial
Dtnb	2.4724e-28	0.647827	0.792	0.182	3.9677e-24	DTL-2	Epithelial
Foxc1	2.9821e-28	0.697863	0.887	0.198	4.78568e-24	DTL-2	Epithelial
Mboat2	3.11792e-28	0.778	0.792	0.194	5.00365e-24	DTL-2	Epithelial
Slco2a1	3.70828e-28	0.69924	0.774	0.153	5.95105e-24	DTL-2	Epithelial
Lpar1	4.11717e-28	0.440604	0.528	0.075	6.60723e-24	DTL-2	Epithelial
Tnfaip2	8.3768e-28	0.441961	0.566	0.085	1.34431e-23	DTL-2	Epithelial
Tor3a	9.05991e-28	0.601264	0.604	0.101	1.45393e-23	DTL-2	Epithelial
Tspan33	1.07463e-27	0.648612	0.868	0.197	1.72457e-23	DTL-2	Epithelial
Col4a4	2.43104e-27	1.42634	0.962	0.474	3.90133e-23	DTL-2	Epithelial
Psph	1.24042e-26	0.546237	0.679	0.135	1.99063e-22	DTL-2	Epithelial
2022-09-04	1.55635e-26	1.0471	0.925	0.29	2.49763e-22	DTL-2	Epithelial
Ggt1	2.73094e-26	0.615487	0.642	0.116	4.38261e-22	DTL-2	Epithelial
Lrrcc1	3.28026e-26	0.458512	0.679	0.13	5.26416e-22	DTL-2	Epithelial
Ilf2	4.04686e-26	0.967169	0.943	0.356	6.4944e-22	DTL-2	Epithelial
Timp3	4.90481e-26	1.71234	0.906	0.327	7.87124e-22	DTL-2	Epithelial
Mapkap1	5.77104e-26	0.607533	0.849	0.23	9.26137e-22	DTL-2	Epithelial
Idh1	5.9937e-26	0.698868	0.887	0.248	9.61869e-22	DTL-2	Epithelial
S100a1	6.1601e-26	1.43196	1	0.682	9.88573e-22	DTL-2	Epithelial
Amotl2	6.54736e-26	0.95547	0.925	0.315	1.05072e-21	DTL-2	Epithelial
Proser2	6.72655e-26	0.761118	0.887	0.249	1.07948e-21	DTL-2	Epithelial
Rn60-13-0828.1	7.45352e-26	1.12527	0.943	0.38	1.19614e-21	DTL-2	Epithelial
Egfl6	9.90595e-26	0.505402	0.849	0.195	1.58971e-21	DTL-2	Epithelial
S100a11	1.20352e-25	1.24061	1	0.845	1.9314e-21	DTL-2	Epithelial
Pqlc1	1.30817e-25	0.662233	0.811	0.207	2.09935e-21	DTL-2	Epithelial
Gem	1.60632e-25	0.422855	0.415	0.049	2.57783e-21	DTL-2	Epithelial
RGD1564447	1.87714e-25	0.809571	1	0.931	3.01243e-21	DTL-2	Epithelial
Gadd45b	1.97712e-25	0.551061	0.925	0.264	3.17288e-21	DTL-2	Epithelial
Mras	2.17224e-25	0.703975	0.698	0.157	3.48601e-21	DTL-2	Epithelial
Gpc3	2.31929e-25	1.08364	0.962	0.305	3.722e-21	DTL-2	Epithelial
Dock9	3.03593e-25	0.504809	0.717	0.156	4.87206e-21	DTL-2	Epithelial
Pea15	6.99259e-25	0.644065	0.868	0.24	1.12217e-20	DTL-2	Epithelial
LOC100360908	8.22123e-25	0.844161	0.717	0.181	1.31934e-20	DTL-2	Epithelial
Fth1	9.1974e-25	0.83704	1	0.996	1.476e-20	DTL-2	Epithelial
Galnt18	1.45417e-24	0.977126	0.943	0.345	2.33365e-20	DTL-2	Epithelial
Ctsb	3.12935e-24	1.09576	1	0.716	5.02199e-20	DTL-2	Epithelial
Psat1	3.12998e-24	0.567612	0.736	0.176	5.023e-20	DTL-2	Epithelial
Anxa5	3.60878e-24	1.11523	0.981	0.515	5.79138e-20	DTL-2	Epithelial
H3f3b	5.84209e-24	1.25604	1	0.932	9.37539e-20	DTL-2	Epithelial
Rhob	6.8542e-24	1.02913	0.981	0.41	1.09996e-19	DTL-2	Epithelial
Cobl	1.57847e-23	0.521876	0.755	0.172	2.53313e-19	DTL-2	Epithelial
2022-09-08	1.58985e-23	0.423517	0.717	0.151	2.55138e-19	DTL-2	Epithelial
Nid2	2.40744e-23	0.667123	0.642	0.136	3.86346e-19	DTL-2	Epithelial
Calm1	4.18609e-23	0.821922	1	0.852	6.71783e-19	DTL-2	Epithelial
Sptssb	4.21961e-23	0.90247	0.245	0.018	6.77163e-19	DTL-2	Epithelial
Por	4.2966e-23	0.6649	0.887	0.272	6.89518e-19	DTL-2	Epithelial
Tmem176b	4.38055e-23	0.807503	0.943	0.324	7.0299e-19	DTL-2	Epithelial
Parm1	4.47084e-23	1.16542	0.868	0.298	7.17481e-19	DTL-2	Epithelial
Atp11a	5.19988e-23	0.682499	0.906	0.299	8.34477e-19	DTL-2	Epithelial
S100a16	7.68237e-23	0.993212	0.962	0.557	1.23287e-18	DTL-2	Epithelial
Arhgap29	1.11577e-22	0.822778	0.887	0.313	1.79059e-18	DTL-2	Epithelial
Hist1h1d	1.20625e-22	0.428087	0.547	0.097	1.9358e-18	DTL-2	Epithelial
RGD1559896	1.21325e-22	0.432007	0.623	0.128	1.94702e-18	DTL-2	Epithelial
Pdgfa	1.24056e-22	0.788989	0.698	0.163	1.99086e-18	DTL-2	Epithelial
Fam129b	1.48365e-22	0.449507	0.698	0.162	2.38096e-18	DTL-2	Epithelial
Col18a1	1.51107e-22	0.88913	1	0.506	2.42496e-18	DTL-2	Epithelial
Plet1	1.95119e-22	0.972075	0.811	0.222	3.13127e-18	DTL-2	Epithelial
Sgce	2.1805e-22	0.4632	0.811	0.205	3.49927e-18	DTL-2	Epithelial
Anxa2	3.71808e-22	0.937832	0.981	0.483	5.96677e-18	DTL-2	Epithelial
Tgfbr3	4.50508e-22	0.411843	0.66	0.145	7.22974e-18	DTL-2	Epithelial
Dusp1	5.06933e-22	1.31835	0.925	0.345	8.13526e-18	DTL-2	Epithelial
Dag1	6.04563e-22	0.972926	0.962	0.466	9.70202e-18	DTL-2	Epithelial
Tpm1	7.60017e-22	0.928254	1	0.629	1.21968e-17	DTL-2	Epithelial
Cd24	9.05306e-22	1.02694	1	0.885	1.45284e-17	DTL-2	Epithelial
Pid1	9.553e-22	0.596393	0.528	0.1	1.53307e-17	DTL-2	Epithelial
Slc1a1	1.01289e-21	0.61004	0.792	0.211	1.62548e-17	DTL-2	Epithelial
Rassf7	1.34654e-21	0.687916	0.755	0.203	2.16093e-17	DTL-2	Epithelial
Agrn	2.11137e-21	0.556999	0.83	0.235	3.38832e-17	DTL-2	Epithelial
Sparc	3.0936e-21	0.742806	0.906	0.322	4.9646e-17	DTL-2	Epithelial
Epcam	4.89172e-21	0.944561	1	0.872	7.85023e-17	DTL-2	Epithelial
Nfat5	5.80261e-21	0.894381	0.981	0.563	9.31203e-17	DTL-2	Epithelial
Tmem176a	6.71317e-21	0.716942	0.868	0.291	1.07733e-16	DTL-2	Epithelial
Perp	7.57153e-21	0.640829	0.792	0.234	1.21508e-16	DTL-2	Epithelial
Spp1	7.66542e-21	1.56921	0.981	0.562	1.23015e-16	DTL-2	Epithelial
Vgll4	9.8657e-21	0.632682	0.83	0.27	1.58325e-16	DTL-2	Epithelial
Ifi27	9.95483e-21	0.979165	0.849	0.306	1.59755e-16	DTL-2	Epithelial
Pdzk1ip1	1.11632e-20	0.942698	1	0.68	1.79147e-16	DTL-2	Epithelial
Cldnd1	1.64005e-20	0.618958	0.83	0.273	2.63195e-16	DTL-2	Epithelial
RGD1304567	2.12894e-20	0.419225	0.774	0.205	3.41653e-16	DTL-2	Epithelial
S100a13	2.19546e-20	0.898281	0.849	0.308	3.52327e-16	DTL-2	Epithelial
LOC498222	2.26972e-20	0.434166	0.698	0.172	3.64244e-16	DTL-2	Epithelial
Crip2	2.59011e-20	0.828323	0.943	0.445	4.1566e-16	DTL-2	Epithelial
Col4a5	2.64056e-20	0.7593	0.887	0.336	4.23756e-16	DTL-2	Epithelial
Ctgf	3.33469e-20	0.588712	0.717	0.182	5.35151e-16	DTL-2	Epithelial
Rhoa	3.49214e-20	0.746563	0.981	0.751	5.60419e-16	DTL-2	Epithelial
Ctsl	3.70287e-20	1.13539	1	0.687	5.94237e-16	DTL-2	Epithelial
Nucb2	5.98053e-20	0.468601	0.623	0.14	9.59756e-16	DTL-2	Epithelial
Tgm2	7.11447e-20	0.509582	0.698	0.169	1.14173e-15	DTL-2	Epithelial
Klhdc8a	1.06426e-19	0.769816	0.962	0.448	1.70792e-15	DTL-2	Epithelial
Myl12a	1.318e-19	0.842033	0.981	0.769	2.11512e-15	DTL-2	Epithelial
Ctla2a	1.82388e-19	0.611609	0.642	0.163	2.92697e-15	DTL-2	Epithelial
Gclm	1.95689e-19	0.649496	0.868	0.33	3.14042e-15	DTL-2	Epithelial
Me1	2.84919e-19	0.583259	0.792	0.246	4.57239e-15	DTL-2	Epithelial
Clic1	4.34719e-19	0.756482	1	0.81	6.97638e-15	DTL-2	Epithelial
Bsg	5.16152e-19	0.689089	1	0.952	8.2832e-15	DTL-2	Epithelial
Msn	7.40154e-19	0.632589	0.83	0.265	1.1878e-14	DTL-2	Epithelial
Rcn2	8.24005e-19	0.489278	0.83	0.261	1.32236e-14	DTL-2	Epithelial
LOC501110	1.0331e-18	0.487997	0.623	0.149	1.65791e-14	DTL-2	Epithelial
Spint2	1.03505e-18	0.585182	1	0.943	1.66105e-14	DTL-2	Epithelial
Tuba1a	1.26801e-18	0.820961	0.943	0.388	2.0349e-14	DTL-2	Epithelial
Pttg1ip	2.20134e-18	0.81364	0.962	0.565	3.53272e-14	DTL-2	Epithelial
Pacsin3	2.36449e-18	0.498299	0.736	0.213	3.79453e-14	DTL-2	Epithelial
Rnd3	2.54475e-18	0.463939	0.698	0.183	4.08381e-14	DTL-2	Epithelial
Gnai2	3.25523e-18	0.676726	0.83	0.325	5.22399e-14	DTL-2	Epithelial
Ptma.1	3.53258e-18	0.686099	1	0.929	5.66908e-14	DTL-2	Epithelial
Plxdc2	4.46789e-18	0.420845	0.755	0.207	7.17008e-14	DTL-2	Epithelial
Sema3c	4.70201e-18	0.618173	0.868	0.313	7.54579e-14	DTL-2	Epithelial
Pax8	6.0931e-18	0.632657	0.906	0.339	9.7782e-14	DTL-2	Epithelial
Sh3rf1	6.80517e-18	0.642654	0.906	0.342	1.09209e-13	DTL-2	Epithelial
Hspa1b	8.23452e-18	1.15609	0.962	0.545	1.32148e-13	DTL-2	Epithelial
Rps27	9.03345e-18	0.496168	1	0.952	1.44969e-13	DTL-2	Epithelial
Tle2	9.46667e-18	0.612645	0.811	0.282	1.51921e-13	DTL-2	Epithelial
Cyba	9.69196e-18	0.585822	0.849	0.299	1.55537e-13	DTL-2	Epithelial
Pmm1	1.03834e-17	0.592435	0.962	0.431	1.66634e-13	DTL-2	Epithelial
Mettl7a	1.09348e-17	0.55494	0.792	0.264	1.75482e-13	DTL-2	Epithelial
Hacd3	1.13086e-17	0.709684	0.811	0.275	1.8148e-13	DTL-2	Epithelial
Maea	1.23642e-17	0.699964	0.962	0.457	1.98421e-13	DTL-2	Epithelial
H3f3b.1	1.38213e-17	0.692996	0.868	0.33	2.21803e-13	DTL-2	Epithelial
Tnfsf13	1.39314e-17	0.514917	0.528	0.116	2.23571e-13	DTL-2	Epithelial
Ccdc107	1.39728e-17	0.518051	0.717	0.211	2.24236e-13	DTL-2	Epithelial
Rab11fip1	1.53008e-17	0.609794	0.736	0.237	2.45547e-13	DTL-2	Epithelial
Tmem98	1.5649e-17	0.699835	0.943	0.485	2.51134e-13	DTL-2	Epithelial
Krt18	2.26989e-17	0.805097	0.925	0.398	3.64271e-13	DTL-2	Epithelial
Myl12b	2.33856e-17	0.656932	1	0.684	3.75292e-13	DTL-2	Epithelial
Fam111a	2.62791e-17	1.16139	0.943	0.464	4.21727e-13	DTL-2	Epithelial
Prkci	2.67195e-17	0.458237	0.849	0.279	4.28794e-13	DTL-2	Epithelial
Folr1	2.90069e-17	0.869293	0.943	0.451	4.65502e-13	DTL-2	Epithelial
Rala	2.93778e-17	0.528876	0.792	0.289	4.71455e-13	DTL-2	Epithelial
Rpl13a	3.41061e-17	0.586666	1	0.912	5.47335e-13	DTL-2	Epithelial
Cd48	4.06949e-17	0.612382	0.792	0.284	6.53072e-13	DTL-2	Epithelial
LOC100910163	6.1675e-17	0.808476	0.642	0.183	9.8976e-13	DTL-2	Epithelial
LOC102551071	6.40607e-17	0.472688	1	0.975	1.02805e-12	DTL-2	Epithelial
App	6.52335e-17	0.721439	1	0.884	1.04687e-12	DTL-2	Epithelial
Ly6e	7.35112e-17	0.773817	0.906	0.401	1.17971e-12	DTL-2	Epithelial
Aimp2	8.8843e-17	0.582206	0.792	0.263	1.42575e-12	DTL-2	Epithelial
Hspa14	9.40128e-17	0.470928	0.642	0.178	1.50872e-12	DTL-2	Epithelial
Prkcq	1.62981e-16	0.450114	0.528	0.123	2.61552e-12	DTL-2	Epithelial
Tsc22d1	1.67128e-16	0.566707	0.981	0.607	2.68206e-12	DTL-2	Epithelial
Fbxl5	1.77427e-16	0.491761	0.887	0.349	2.84735e-12	DTL-2	Epithelial
Tspan8	2.1333e-16	0.750305	0.925	0.45	3.42353e-12	DTL-2	Epithelial
Ptrf	2.15974e-16	0.480886	0.774	0.247	3.46595e-12	DTL-2	Epithelial
Atp1b3	2.46751e-16	0.766165	0.925	0.565	3.95987e-12	DTL-2	Epithelial
Commd10	3.20305e-16	0.493839	0.811	0.296	5.14026e-12	DTL-2	Epithelial
Plekhf2	3.32744e-16	0.449405	0.774	0.249	5.33987e-12	DTL-2	Epithelial
Slc6a6	3.57476e-16	0.492379	0.679	0.193	5.73678e-12	DTL-2	Epithelial
Pmvk	3.63749e-16	0.417727	0.811	0.269	5.83745e-12	DTL-2	Epithelial
Gstt3	3.90771e-16	0.644166	0.83	0.306	6.27108e-12	DTL-2	Epithelial
Tspan12	4.18716e-16	0.554399	0.943	0.414	6.71956e-12	DTL-2	Epithelial
Nudt14	4.46323e-16	0.428633	0.83	0.305	7.1626e-12	DTL-2	Epithelial
Mtdh	4.86636e-16	0.511355	0.811	0.29	7.80954e-12	DTL-2	Epithelial
Pfkfb3	5.9721e-16	0.427171	0.642	0.175	9.58403e-12	DTL-2	Epithelial
Slc34a2	6.87905e-16	0.423645	0.415	0.078	1.10395e-11	DTL-2	Epithelial
Slc25a17	7.38089e-16	0.474219	0.849	0.342	1.18448e-11	DTL-2	Epithelial
Pola2	9.10645e-16	0.479894	0.528	0.118	1.4614e-11	DTL-2	Epithelial
Nbl1	9.27964e-16	0.71282	0.906	0.406	1.4892e-11	DTL-2	Epithelial
Rras2	9.35539e-16	0.426537	0.811	0.266	1.50135e-11	DTL-2	Epithelial
Rps23.1	9.68178e-16	0.476346	1	0.931	1.55373e-11	DTL-2	Epithelial
Sqle	1.06003e-15	0.453261	0.698	0.221	1.70114e-11	DTL-2	Epithelial
Top2a	1.2873e-15	0.417353	0.132	0.007	2.06586e-11	DTL-2	Epithelial
Dynll1	1.3642e-15	0.729473	0.981	0.829	2.18926e-11	DTL-2	Epithelial
Rplp0	1.37061e-15	0.519546	1	0.91	2.19956e-11	DTL-2	Epithelial
Glul	1.40711e-15	0.747271	0.906	0.39	2.25813e-11	DTL-2	Epithelial
Rps16	1.53662e-15	0.513941	1	0.929	2.46597e-11	DTL-2	Epithelial
Cdkl1	1.68063e-15	0.789995	0.925	0.504	2.69707e-11	DTL-2	Epithelial
Max	1.93131e-15	0.494724	0.83	0.309	3.09936e-11	DTL-2	Epithelial
Arl6ip1	2.06104e-15	0.665581	0.925	0.488	3.30756e-11	DTL-2	Epithelial
Fosb	2.53581e-15	1.00446	0.736	0.248	4.06947e-11	DTL-2	Epithelial
Tmsb10	2.5622e-15	0.617301	1	0.856	4.11181e-11	DTL-2	Epithelial
Tmsb4x	3.05203e-15	0.837145	1	0.885	4.8979e-11	DTL-2	Epithelial
Atraid	3.38359e-15	0.450226	0.755	0.263	5.42998e-11	DTL-2	Epithelial
Ajuba	4.13466e-15	0.4627	0.623	0.186	6.6353e-11	DTL-2	Epithelial
Capzb	4.70666e-15	0.599944	0.962	0.61	7.55325e-11	DTL-2	Epithelial
Rps27a	5.91496e-15	0.49329	1	0.925	9.49233e-11	DTL-2	Epithelial
Tpcn1	6.40945e-15	0.440053	0.755	0.245	1.02859e-10	DTL-2	Epithelial
H2afx	8.0534e-15	0.436049	0.491	0.117	1.29241e-10	DTL-2	Epithelial
Pfkl	8.94875e-15	0.413775	0.792	0.284	1.4361e-10	DTL-2	Epithelial
Col4a1	8.95359e-15	0.511599	0.811	0.281	1.43687e-10	DTL-2	Epithelial
Eps8l2	1.0284e-14	0.661856	0.925	0.458	1.65037e-10	DTL-2	Epithelial
Sh2d4a	1.07846e-14	0.430215	0.811	0.283	1.73071e-10	DTL-2	Epithelial
Jag1	1.09217e-14	0.410399	0.736	0.234	1.75272e-10	DTL-2	Epithelial
Fkbp9	1.19252e-14	0.461051	0.849	0.322	1.91375e-10	DTL-2	Epithelial
Fos	1.34402e-14	1.3672	0.887	0.413	2.15689e-10	DTL-2	Epithelial
Ddost	1.38296e-14	0.55559	0.906	0.383	2.21938e-10	DTL-2	Epithelial
Rbpms	1.39086e-14	0.517932	0.792	0.312	2.23205e-10	DTL-2	Epithelial
Cited2	1.46253e-14	0.957303	0.906	0.474	2.34707e-10	DTL-2	Epithelial
Stmn1	1.4753e-14	1.14029	0.83	0.321	2.36756e-10	DTL-2	Epithelial
Ctdspl	1.5587e-14	0.464838	0.868	0.332	2.5014e-10	DTL-2	Epithelial
Rrp15	1.57849e-14	0.504994	0.604	0.17	2.53317e-10	DTL-2	Epithelial
Cldn3	1.88829e-14	0.502126	0.717	0.228	3.03033e-10	DTL-2	Epithelial
Tspan13	2.44307e-14	0.633423	0.736	0.271	3.92064e-10	DTL-2	Epithelial
Ywhaq	2.77483e-14	0.573444	0.981	0.749	4.45305e-10	DTL-2	Epithelial
Rpl3	2.87985e-14	0.569936	1	0.888	4.62159e-10	DTL-2	Epithelial
Cd99	3.73733e-14	0.595879	1	0.815	5.99767e-10	DTL-2	Epithelial
Rab3a	4.07871e-14	0.447798	0.604	0.19	6.54551e-10	DTL-2	Epithelial
Hexb	4.56853e-14	0.581351	0.925	0.399	7.33157e-10	DTL-2	Epithelial
Slc44a1	5.06616e-14	0.530836	0.868	0.378	8.13017e-10	DTL-2	Epithelial
Gstp1	5.08077e-14	0.676658	0.981	0.625	8.15362e-10	DTL-2	Epithelial
Tm7sf2	6.11873e-14	0.500298	0.642	0.206	9.81933e-10	DTL-2	Epithelial
Hspb1	6.82991e-14	1.24976	0.774	0.365	1.09606e-09	DTL-2	Epithelial
Tax1bp3	7.56152e-14	0.551962	0.943	0.471	1.21347e-09	DTL-2	Epithelial
Emc10	7.96615e-14	0.46229	0.943	0.524	1.27841e-09	DTL-2	Epithelial
Phactr1	8.51143e-14	0.746879	0.321	0.059	1.36591e-09	DTL-2	Epithelial
Ralbp1	8.95505e-14	0.506695	0.906	0.421	1.43711e-09	DTL-2	Epithelial
Rbms1	1.0174e-13	0.479766	0.698	0.249	1.63273e-09	DTL-2	Epithelial
Rpl18a	1.08998e-13	0.467777	1	0.905	1.7492e-09	DTL-2	Epithelial
Igsf5	1.31295e-13	0.425381	0.868	0.336	2.10703e-09	DTL-2	Epithelial
Snapin	1.40464e-13	0.591452	0.887	0.457	2.25417e-09	DTL-2	Epithelial
Cdc42ep2	1.41169e-13	0.486415	0.642	0.203	2.26548e-09	DTL-2	Epithelial
Smpd1	2.01956e-13	0.52053	0.887	0.425	3.24099e-09	DTL-2	Epithelial
Spryd7	2.18909e-13	0.461068	0.868	0.393	3.51305e-09	DTL-2	Epithelial
Sptssa	2.20973e-13	0.470873	0.849	0.371	3.54618e-09	DTL-2	Epithelial
Capn2	2.32563e-13	0.419084	0.849	0.342	3.73218e-09	DTL-2	Epithelial
LOC100360647	2.33211e-13	0.423063	1	0.935	3.74258e-09	DTL-2	Epithelial
Smim12	3.28619e-13	0.42907	0.849	0.367	5.27369e-09	DTL-2	Epithelial
Ppl	3.29778e-13	0.526493	0.66	0.234	5.29228e-09	DTL-2	Epithelial
Itgb1	3.54082e-13	0.502659	0.962	0.563	5.6823e-09	DTL-2	Epithelial
Krt8	4.07309e-13	0.451417	0.943	0.437	6.5365e-09	DTL-2	Epithelial
Gadd45g	5.82913e-13	0.921823	0.962	0.478	9.35459e-09	DTL-2	Epithelial
Plp2	6.72006e-13	0.452714	0.755	0.291	1.07844e-08	DTL-2	Epithelial
Vat1	7.14572e-13	0.426514	0.792	0.324	1.14675e-08	DTL-2	Epithelial
Cdh16	7.54151e-13	0.580721	1	0.824	1.21026e-08	DTL-2	Epithelial
Yipf4	7.54321e-13	0.530062	0.962	0.603	1.21053e-08	DTL-2	Epithelial
Rtn4	7.86256e-13	0.611092	0.981	0.681	1.26178e-08	DTL-2	Epithelial
Srrm2	8.40577e-13	0.467757	0.943	0.437	1.34896e-08	DTL-2	Epithelial
LOC100361103	9.31955e-13	0.47318	1	0.913	1.4956e-08	DTL-2	Epithelial
Pak2	9.52658e-13	0.411859	0.792	0.321	1.52882e-08	DTL-2	Epithelial
Pnrc2	1.01273e-12	0.471208	0.887	0.393	1.62523e-08	DTL-2	Epithelial
Tprg1l	1.16138e-12	0.505334	0.849	0.404	1.86379e-08	DTL-2	Epithelial
Pfn1	1.50332e-12	0.421498	1	0.899	2.41253e-08	DTL-2	Epithelial
Rps15a	1.66657e-12	0.414399	1	0.921	2.67452e-08	DTL-2	Epithelial
S100a10	1.69927e-12	0.691804	0.962	0.634	2.72698e-08	DTL-2	Epithelial
AC135696.1	1.79926e-12	0.431228	0.925	0.431	2.88745e-08	DTL-2	Epithelial
Pole4	2.25213e-12	0.469559	0.962	0.577	3.61422e-08	DTL-2	Epithelial
Rpl4	2.48735e-12	0.514287	1	0.781	3.9917e-08	DTL-2	Epithelial
Rpl13	2.91507e-12	0.450443	1	0.89	4.6781e-08	DTL-2	Epithelial
Esd	3.53394e-12	0.436477	0.962	0.493	5.67126e-08	DTL-2	Epithelial
Nucb1	3.74013e-12	0.418361	0.925	0.451	6.00216e-08	DTL-2	Epithelial
Osbpl3	3.78537e-12	0.452545	0.717	0.27	6.07476e-08	DTL-2	Epithelial
Cetn2	4.00125e-12	0.484592	0.943	0.549	6.42121e-08	DTL-2	Epithelial
Actb	4.03563e-12	0.528097	0.962	0.65	6.47638e-08	DTL-2	Epithelial
Cnbp	4.33477e-12	0.431552	0.962	0.735	6.95644e-08	DTL-2	Epithelial
Klf6	4.69629e-12	0.612504	0.66	0.231	7.5366e-08	DTL-2	Epithelial
Mef2a	5.49857e-12	0.423574	0.717	0.278	8.8241e-08	DTL-2	Epithelial
Smim22	5.75717e-12	0.544421	0.981	0.613	9.2391e-08	DTL-2	Epithelial
S100a4	6.87574e-12	0.715937	0.358	0.08	1.10342e-07	DTL-2	Epithelial
Eid1	8.35902e-12	0.446636	0.943	0.55	1.34146e-07	DTL-2	Epithelial
Bnip3	8.59495e-12	0.6163	0.962	0.644	1.37932e-07	DTL-2	Epithelial
Cfl1	9.13305e-12	0.518435	1	0.709	1.46567e-07	DTL-2	Epithelial
Rps24	9.58834e-12	0.41915	1	0.932	1.53874e-07	DTL-2	Epithelial
Mlf2	1.25924e-11	0.446927	0.943	0.547	2.02082e-07	DTL-2	Epithelial
ENSRNOG00000053557	1.7862e-11	0.427944	0.849	0.403	2.8665e-07	DTL-2	Epithelial
Tmed10	1.8503e-11	0.418904	0.943	0.524	2.96935e-07	DTL-2	Epithelial
Tmed9	2.04783e-11	0.448256	0.943	0.491	3.28636e-07	DTL-2	Epithelial
Hist1h2bg	2.23275e-11	0.517603	0.943	0.502	3.58311e-07	DTL-2	Epithelial
Ptprf	2.41556e-11	0.480592	0.887	0.48	3.87649e-07	DTL-2	Epithelial
Tpd52	2.9469e-11	0.445632	0.981	0.55	4.72918e-07	DTL-2	Epithelial
Jun	3.12675e-11	1.22403	0.925	0.59	5.01781e-07	DTL-2	Epithelial
Itm2c	3.21386e-11	0.50615	0.962	0.688	5.1576e-07	DTL-2	Epithelial
Ptn	3.68264e-11	0.58026	0.434	0.116	5.9099e-07	DTL-2	Epithelial
Hnrnpr	3.71963e-11	0.463654	0.83	0.406	5.96926e-07	DTL-2	Epithelial
Cst3	3.7374e-11	0.736008	0.981	0.77	5.99778e-07	DTL-2	Epithelial
Rps28	3.83366e-11	0.487415	1	0.947	6.15226e-07	DTL-2	Epithelial
Tuba1b	4.25463e-11	0.916773	0.906	0.597	6.82783e-07	DTL-2	Epithelial
Rpl32	4.61951e-11	0.63971	1	0.788	7.41338e-07	DTL-2	Epithelial
Anxa11	5.2988e-11	0.444772	1	0.688	8.50352e-07	DTL-2	Epithelial
Nptn	6.49073e-11	0.432262	0.943	0.565	1.04163e-06	DTL-2	Epithelial
Gprc5c	7.31635e-11	0.515236	0.906	0.506	1.17413e-06	DTL-2	Epithelial
Saraf	1.00295e-10	0.42597	0.981	0.58	1.60954e-06	DTL-2	Epithelial
Tspan3	1.32357e-10	0.450428	0.943	0.597	2.12407e-06	DTL-2	Epithelial
Vamp2	1.36081e-10	0.419297	0.906	0.471	2.18383e-06	DTL-2	Epithelial
Banf1	1.40281e-10	0.46183	0.887	0.565	2.25123e-06	DTL-2	Epithelial
LOC691807	1.7452e-10	0.553611	0.962	0.689	2.8007e-06	DTL-2	Epithelial
Ppap2b	1.85081e-10	0.630974	0.774	0.406	2.97018e-06	DTL-2	Epithelial
Edc4	2.01847e-10	1.42472	0.528	0.189	3.23924e-06	DTL-2	Epithelial
Mob1a	2.33239e-10	0.443049	0.811	0.345	3.74302e-06	DTL-2	Epithelial
Taldo1	2.44058e-10	0.500676	0.962	0.673	3.91664e-06	DTL-2	Epithelial
Ndufaf6	2.59355e-10	0.768614	0.453	0.135	4.16213e-06	DTL-2	Epithelial
Isyna1	2.76288e-10	0.478657	0.792	0.344	4.43387e-06	DTL-2	Epithelial
Junb	3.69016e-10	1.0923	0.887	0.487	5.92197e-06	DTL-2	Epithelial
Bcl2l1	3.69527e-10	0.416465	0.887	0.44	5.93017e-06	DTL-2	Epithelial
B2m	3.714e-10	0.592822	0.962	0.723	5.96022e-06	DTL-2	Epithelial
Eef1a1	4.51506e-10	0.691512	0.868	0.464	7.24577e-06	DTL-2	Epithelial
Cldn7	4.56671e-10	0.536118	0.868	0.525	7.32866e-06	DTL-2	Epithelial
Gm2a	4.60912e-10	0.446291	0.83	0.41	7.39672e-06	DTL-2	Epithelial
Rgcc	5.03151e-10	0.556642	0.509	0.174	8.07458e-06	DTL-2	Epithelial
Mt2A	5.32559e-10	0.988042	0.981	0.609	8.5465e-06	DTL-2	Epithelial
Hnrnpa1	6.1036e-10	0.419893	0.925	0.546	9.79506e-06	DTL-2	Epithelial
Stub1	6.53527e-10	0.457608	0.887	0.493	1.04878e-05	DTL-2	Epithelial
H2afv	7.00663e-10	0.519429	0.943	0.636	1.12442e-05	DTL-2	Epithelial
Ctbp2	7.25362e-10	0.413684	0.623	0.248	1.16406e-05	DTL-2	Epithelial
Flnb	7.49025e-10	0.416188	0.792	0.333	1.20204e-05	DTL-2	Epithelial
Rpl7	8.73916e-10	0.425126	1	0.901	1.40246e-05	DTL-2	Epithelial
Eef1g	9.48835e-10	0.438265	0.962	0.759	1.52269e-05	DTL-2	Epithelial
Mxd4	9.8735e-10	0.412616	0.811	0.421	1.5845e-05	DTL-2	Epithelial
Fkbp1a	1.15248e-09	0.47398	0.925	0.581	1.84951e-05	DTL-2	Epithelial
Glud1	1.3925e-09	0.431603	0.887	0.467	2.23469e-05	DTL-2	Epithelial
Ahnak	1.68419e-09	0.411328	0.887	0.515	2.7028e-05	DTL-2	Epithelial
Rpl12	1.88264e-09	0.418057	0.981	0.739	3.02125e-05	DTL-2	Epithelial
Ubc	2.12733e-09	0.551724	0.981	0.907	3.41394e-05	DTL-2	Epithelial
Btg2	2.14183e-09	0.882023	0.887	0.479	3.43721e-05	DTL-2	Epithelial
Cgnl1	2.53944e-09	0.506051	0.943	0.591	4.07529e-05	DTL-2	Epithelial
Gpha2	4.26918e-09	1.2914	0.17	0.025	6.85118e-05	DTL-2	Epithelial
Msmo1	4.86168e-09	0.448248	0.792	0.4	7.80202e-05	DTL-2	Epithelial
Tns3	7.01743e-09	0.422943	0.755	0.353	0.000112616	DTL-2	Epithelial
Tmem123	7.31095e-09	0.42081	0.962	0.655	0.000117326	DTL-2	Epithelial
Hmgn1	1.34338e-08	0.437442	0.981	0.753	0.000215585	DTL-2	Epithelial
Plxnb2	1.47793e-08	0.42138	0.868	0.493	0.000237179	DTL-2	Epithelial
Ostf1	1.64802e-08	0.432626	0.906	0.633	0.000264474	DTL-2	Epithelial
Vbp1	2.36943e-08	0.40674	0.887	0.554	0.000380247	DTL-2	Epithelial
Mt1	5.78764e-08	0.742621	0.943	0.579	0.0009288	DTL-2	Epithelial
AABR07042359.1	7.121e-08	0.452188	0.792	0.443	0.00114278	DTL-2	Epithelial
Rps25	9.55631e-08	0.447009	1	0.707	0.0015336	DTL-2	Epithelial
LOC102552732	1.11241e-07	0.477757	0.453	0.154	0.00178519	DTL-2	Epithelial
Snhg11	2.20512e-07	0.459715	0.377	0.126	0.00353878	DTL-2	Epithelial
Dek	2.79862e-07	0.484427	0.811	0.441	0.00449123	DTL-2	Epithelial
LOC103692716	5.20064e-07	0.442728	0.925	0.635	0.00834598	DTL-2	Epithelial
Idi1	8.08205e-07	0.543943	0.755	0.399	0.0129701	DTL-2	Epithelial
Atf3	9.3409e-07	0.657922	0.547	0.24	0.0149903	DTL-2	Epithelial
Slc16a11	2.2856e-05	0.544488	0.283	0.102	0.366793	DTL-2	Epithelial
Tubb5	3.7092e-05	0.606703	0.623	0.352	0.595252	DTL-2	Epithelial
Hmgn2	4.57527e-05	0.484947	0.83	0.519	0.73424	DTL-2	Epithelial
Plvap	5.74677e-05	0.616554	0.585	0.309	0.922241	DTL-2	Epithelial
Rpl37.1	8.1907e-05	0.435084	0.887	0.695	1	DTL-2	Epithelial
Ifitm3	0.000348649	0.470536	0.434	0.212	1	DTL-2	Epithelial
RT1-Db1	0.00167694	0.436283	0.415	0.219	1	DTL-2	Epithelial
RT1-Da	0.00451996	0.703565	0.434	0.248	1	DTL-2	Epithelial
Uncx	1.04633e-119	0.665445	0.554	0.005	1.67916e-115	DTL-3	Epithelial
Wasf1	9.46238e-107	0.676512	0.554	0.01	1.51852e-102	DTL-3	Epithelial
Osr1	8.73056e-94	0.662732	0.538	0.013	1.40108e-89	DTL-3	Epithelial
Cxcl11	6.03161e-93	1.26544	0.815	0.058	9.67953e-89	DTL-3	Epithelial
Atoh8	1.152e-89	0.536354	0.523	0.013	1.84873e-85	DTL-3	Epithelial
Hey2	1.31297e-87	0.898089	0.677	0.036	2.10706e-83	DTL-3	Epithelial
AABR07044570.1	2.66064e-84	0.835509	0.754	0.051	4.2698e-80	DTL-3	Epithelial
Upk3bl	2.14055e-83	1.75705	0.923	0.096	3.43515e-79	DTL-3	Epithelial
Slit3	4.50647e-83	0.643419	0.554	0.02	7.23198e-79	DTL-3	Epithelial
AABR07055191.1	6.23132e-81	0.60317	0.446	0.01	1e-76	DTL-3	Epithelial
Marcks	9.29688e-80	0.932515	0.769	0.061	1.49196e-75	DTL-3	Epithelial
AABR07055333.1	2.04202e-78	0.667107	0.446	0.011	3.27704e-74	DTL-3	Epithelial
Cyp4b1	2.18042e-75	1.25901	0.585	0.032	3.49914e-71	DTL-3	Epithelial
Irx3	4.55179e-73	1.14988	0.892	0.102	7.30471e-69	DTL-3	Epithelial
Trim29	1.14865e-72	0.50246	0.477	0.017	1.84336e-68	DTL-3	Epithelial
Homer2	5.5115e-71	0.567425	0.615	0.037	8.84486e-67	DTL-3	Epithelial
Lamb3	1.38715e-70	0.54047	0.585	0.033	2.22609e-66	DTL-3	Epithelial
Slco2a1	6.11071e-70	1.45741	0.938	0.137	9.80646e-66	DTL-3	Epithelial
Aldh1a2	2.00155e-68	0.841959	0.723	0.061	3.21208e-64	DTL-3	Epithelial
Emp1	5.91355e-68	1.01757	0.677	0.057	9.49006e-64	DTL-3	Epithelial
Wisp2	1.57001e-67	0.448299	0.308	0.003	2.51955e-63	DTL-3	Epithelial
Marcksl1	1.11501e-66	1.11139	0.923	0.134	1.78937e-62	DTL-3	Epithelial
Gprc5a	1.31914e-66	1.06079	0.723	0.067	2.11696e-62	DTL-3	Epithelial
Igfbp2	2.7807e-66	1.45352	0.892	0.108	4.46246e-62	DTL-3	Epithelial
Irx5	3.57301e-66	0.978315	0.785	0.084	5.73397e-62	DTL-3	Epithelial
Nid2	8.71532e-64	1.18758	0.862	0.118	1.39864e-59	DTL-3	Epithelial
Rbp1	1.00452e-63	0.66071	0.708	0.061	1.61206e-59	DTL-3	Epithelial
Cldn3	6.24579e-59	1.67497	0.969	0.209	1.00232e-54	DTL-3	Epithelial
Arhgdib	2.73497e-58	1.47813	0.985	0.199	4.38908e-54	DTL-3	Epithelial
Fstl1	3.646e-53	1.54765	0.969	0.214	5.8511e-49	DTL-3	Epithelial
Lox	3.50813e-52	0.687851	0.508	0.037	5.62985e-48	DTL-3	Epithelial
Id3	3.82086e-51	2.12607	0.969	0.28	6.13171e-47	DTL-3	Epithelial
Gpc3	3.96172e-51	1.7988	1	0.295	6.35777e-47	DTL-3	Epithelial
Evpl	2.39152e-49	0.612505	0.569	0.055	3.83792e-45	DTL-3	Epithelial
Cldn11	4.95229e-49	0.480791	0.415	0.024	7.94744e-45	DTL-3	Epithelial
Ggt1	1.44233e-48	0.969113	0.738	0.105	2.31464e-44	DTL-3	Epithelial
Id4	3.08438e-47	1.53222	0.969	0.289	4.94982e-43	DTL-3	Epithelial
LOC100912195	1.87497e-46	1.09368	0.862	0.176	3.00896e-42	DTL-3	Epithelial
Foxc1	2.15447e-46	1.32765	0.877	0.192	3.45749e-42	DTL-3	Epithelial
Crispld2	4.17372e-46	0.571606	0.6	0.062	6.69799e-42	DTL-3	Epithelial
Man1c1	5.00008e-46	0.774246	0.738	0.115	8.02413e-42	DTL-3	Epithelial
RGD1562136	5.56153e-46	0.764687	0.738	0.109	8.92515e-42	DTL-3	Epithelial
Wnt7b	1.42812e-45	0.717529	0.677	0.089	2.29185e-41	DTL-3	Epithelial
Vash2	4.73501e-45	1.22271	0.523	0.051	7.59874e-41	DTL-3	Epithelial
Id1	1.86976e-44	2.27034	0.985	0.369	3.00059e-40	DTL-3	Epithelial
Akap12	2.18753e-43	1.13194	0.985	0.203	3.51055e-39	DTL-3	Epithelial
Rab33a	2.43103e-43	0.425959	0.523	0.051	3.90132e-39	DTL-3	Epithelial
Tspan8	3.01999e-43	2.17812	0.969	0.442	4.84649e-39	DTL-3	Epithelial
Bgn	1.31122e-42	1.49329	0.877	0.189	2.10424e-38	DTL-3	Epithelial
Tmem35	2.03914e-42	0.451421	0.431	0.033	3.27242e-38	DTL-3	Epithelial
Jag1	5.57306e-42	1.31596	0.892	0.22	8.94364e-38	DTL-3	Epithelial
Rasgrp3	6.92207e-42	0.604459	0.585	0.071	1.11085e-37	DTL-3	Epithelial
Klf4	1.70999e-41	0.979864	0.738	0.131	2.74419e-37	DTL-3	Epithelial
Klf5	4.42317e-41	0.589709	0.723	0.115	7.0983e-37	DTL-3	Epithelial
Angpt2	4.48608e-41	1.89145	0.585	0.078	7.19926e-37	DTL-3	Epithelial
Proser2	1.53356e-40	1.13141	0.892	0.242	2.46105e-36	DTL-3	Epithelial
Hist3h2ba	1.73154e-40	0.847333	0.8	0.146	2.77877e-36	DTL-3	Epithelial
Ctla2a	6.9537e-40	0.939077	0.769	0.151	1.11593e-35	DTL-3	Epithelial
Smim3	3.31667e-39	0.835091	0.892	0.176	5.32259e-35	DTL-3	Epithelial
Mpzl2	5.256e-39	0.60302	0.692	0.111	8.43484e-35	DTL-3	Epithelial
Capg	1.08211e-38	0.825698	0.8	0.154	1.73657e-34	DTL-3	Epithelial
Mfge8	4.21286e-38	0.752312	0.892	0.201	6.7608e-34	DTL-3	Epithelial
Ctgf	4.94366e-38	0.943437	0.815	0.17	7.93359e-34	DTL-3	Epithelial
Rasl11b	1.80496e-37	0.938222	0.8	0.171	2.89661e-33	DTL-3	Epithelial
Sik1	2.49428e-37	0.868985	0.754	0.154	4.00283e-33	DTL-3	Epithelial
Cryab	1.03608e-36	1.67034	1	0.494	1.6627e-32	DTL-3	Epithelial
Tor3a	1.20595e-36	0.535018	0.631	0.094	1.9353e-32	DTL-3	Epithelial
Rassf7	1.87941e-36	0.810856	0.831	0.193	3.01607e-32	DTL-3	Epithelial
Prkcq	2.90064e-36	0.752374	0.662	0.111	4.65495e-32	DTL-3	Epithelial
Col4a1	3.30593e-36	1.0776	0.923	0.269	5.30535e-32	DTL-3	Epithelial
Satb2	1.21181e-35	0.423985	0.492	0.056	1.94471e-31	DTL-3	Epithelial
Cebpd	1.53912e-35	0.99193	0.631	0.109	2.46998e-31	DTL-3	Epithelial
Bcam	3.21763e-35	1.46192	0.985	0.48	5.16366e-31	DTL-3	Epithelial
Hspa12a	3.48743e-35	0.502029	0.554	0.073	5.59663e-31	DTL-3	Epithelial
Cobl	8.10337e-34	0.713094	0.754	0.166	1.30043e-29	DTL-3	Epithelial
Perp	1.08297e-33	0.719738	0.877	0.224	1.73794e-29	DTL-3	Epithelial
Slc12a7	1.85865e-33	0.6774	0.615	0.106	2.98276e-29	DTL-3	Epithelial
Myo9a	2.91591e-33	0.511849	0.631	0.111	4.67945e-29	DTL-3	Epithelial
Tacstd2	3.39919e-33	0.711144	0.692	0.122	5.45502e-29	DTL-3	Epithelial
Arhgap29	5.93423e-33	1.05456	0.908	0.306	9.52326e-29	DTL-3	Epithelial
Gltp	6.35466e-33	0.803968	0.846	0.226	1.0198e-28	DTL-3	Epithelial
Aimp2	1.0367e-32	0.859853	0.877	0.252	1.6637e-28	DTL-3	Epithelial
LOC498222	1.21383e-32	0.642399	0.769	0.162	1.94796e-28	DTL-3	Epithelial
Timp1	2.31459e-32	0.435086	0.523	0.072	3.71446e-28	DTL-3	Epithelial
Timp3	2.5748e-32	1.13485	0.938	0.319	4.13204e-28	DTL-3	Epithelial
S100a11	2.86561e-32	1.29582	1	0.843	4.59872e-28	DTL-3	Epithelial
Phgdh	4.07182e-32	0.538433	0.6	0.098	6.53446e-28	DTL-3	Epithelial
Epcam	9.5614e-32	1.03809	1	0.87	1.53441e-27	DTL-3	Epithelial
Lamc2	1.48443e-31	0.427472	0.4	0.042	2.38222e-27	DTL-3	Epithelial
Klf6	1.72146e-31	0.870849	0.831	0.217	2.76259e-27	DTL-3	Epithelial
Ephx1	2.54652e-31	0.726675	0.8	0.206	4.08666e-27	DTL-3	Epithelial
Hspa1b	2.63025e-31	1.64385	0.969	0.54	4.22102e-27	DTL-3	Epithelial
Tmbim1	7.88933e-31	0.562324	0.708	0.143	1.26608e-26	DTL-3	Epithelial
H3f3b	8.53452e-31	1.14305	1	0.931	1.36962e-26	DTL-3	Epithelial
Slc1a1	9.36578e-31	0.631176	0.862	0.201	1.50302e-26	DTL-3	Epithelial
Fos	9.91202e-31	1.58155	0.938	0.405	1.59068e-26	DTL-3	Epithelial
Cxcl1	1.28048e-30	0.598405	0.415	0.047	2.05492e-26	DTL-3	Epithelial
Pawr	1.84598e-30	0.59098	0.738	0.168	2.96242e-26	DTL-3	Epithelial
Ptprf	2.01846e-30	1.40276	0.892	0.476	3.23923e-26	DTL-3	Epithelial
Aadat	2.24131e-30	1.46507	0.708	0.164	3.59685e-26	DTL-3	Epithelial
Irx1	2.53762e-30	0.579333	0.754	0.162	4.07237e-26	DTL-3	Epithelial
Proc	3.6355e-30	0.458953	0.338	0.03	5.83425e-26	DTL-3	Epithelial
Wls	7.79445e-30	1.4514	0.815	0.296	1.25085e-25	DTL-3	Epithelial
Ajuba	1.01154e-29	0.525305	0.769	0.173	1.62333e-25	DTL-3	Epithelial
Plekha2	1.31148e-29	0.481357	0.631	0.115	2.10467e-25	DTL-3	Epithelial
Hist1h1d	3.52168e-29	0.601003	0.554	0.091	5.6516e-25	DTL-3	Epithelial
Crip1	4.30549e-29	0.694648	0.815	0.226	6.90946e-25	DTL-3	Epithelial
Egfl6	5.26335e-29	0.952634	0.754	0.193	8.44663e-25	DTL-3	Epithelial
Ctdspl	6.00047e-29	0.853789	0.908	0.324	9.62956e-25	DTL-3	Epithelial
Asrgl1	9.05239e-29	0.809764	0.815	0.233	1.45273e-24	DTL-3	Epithelial
Glul	9.18633e-29	1.08539	0.923	0.383	1.47422e-24	DTL-3	Epithelial
Max	1.20749e-28	1.14642	0.892	0.3	1.93779e-24	DTL-3	Epithelial
Taf7	1.34447e-28	0.57597	0.738	0.172	2.15761e-24	DTL-3	Epithelial
Cited2	1.38425e-28	1.34331	0.908	0.469	2.22145e-24	DTL-3	Epithelial
Myl12a	1.8549e-28	0.994462	1	0.766	2.97675e-24	DTL-3	Epithelial
Klhl14	2.77975e-28	0.410175	0.569	0.102	4.46095e-24	DTL-3	Epithelial
Bmp4	3.09985e-28	0.424663	0.585	0.103	4.97464e-24	DTL-3	Epithelial
S100a6	6.15045e-28	1.16869	0.985	0.42	9.87024e-24	DTL-3	Epithelial
Ctsb	7.04376e-28	0.885234	1	0.713	1.13038e-23	DTL-3	Epithelial
LOC685114	7.09411e-28	0.453866	0.585	0.106	1.13846e-23	DTL-3	Epithelial
Crip2	7.33145e-28	0.923962	0.954	0.439	1.17655e-23	DTL-3	Epithelial
Ulk2	7.56035e-28	0.500788	0.585	0.112	1.21328e-23	DTL-3	Epithelial
Kcnk1	1.07449e-27	1.09238	0.954	0.468	1.72434e-23	DTL-3	Epithelial
Hist1h2bg	1.19644e-27	1.04202	0.969	0.496	1.92004e-23	DTL-3	Epithelial
Srgap3	1.80878e-27	0.445472	0.508	0.08	2.90273e-23	DTL-3	Epithelial
Ctnnal1	1.96297e-27	0.684268	0.8	0.228	3.15018e-23	DTL-3	Epithelial
Fosb	3.09188e-27	1.4974	0.8	0.24	4.96184e-23	DTL-3	Epithelial
Rnd3	3.66024e-27	0.640343	0.723	0.176	5.87396e-23	DTL-3	Epithelial
Gstm5	4.59615e-27	0.474052	0.462	0.066	7.3759e-23	DTL-3	Epithelial
Pax8	8.73834e-27	0.819818	0.892	0.334	1.40233e-22	DTL-3	Epithelial
Nqo1	9.54462e-27	0.439292	0.554	0.1	1.53172e-22	DTL-3	Epithelial
Tle6	9.79873e-27	0.414319	0.585	0.101	1.5725e-22	DTL-3	Epithelial
Ctsl	1.09998e-26	1.24315	1	0.683	1.76525e-22	DTL-3	Epithelial
Msn	1.46062e-26	0.730872	0.862	0.257	2.34401e-22	DTL-3	Epithelial
Igfbp7	2.19778e-26	1.05769	1	0.908	3.527e-22	DTL-3	Epithelial
Ets1	2.84644e-26	0.526807	0.646	0.14	4.56796e-22	DTL-3	Epithelial
Cldn4	2.90229e-26	1.02564	0.862	0.292	4.6576e-22	DTL-3	Epithelial
Hist1h4b.2	3.16871e-26	1.12841	0.862	0.314	5.08515e-22	DTL-3	Epithelial
Krt18	3.62853e-26	0.838457	0.938	0.391	5.82307e-22	DTL-3	Epithelial
Tmsb10	7.25124e-26	0.902072	1	0.854	1.16368e-21	DTL-3	Epithelial
Anxa2	7.53475e-26	1.15146	0.923	0.481	1.20918e-21	DTL-3	Epithelial
RGD1564447	8.94193e-26	0.826208	1	0.93	1.435e-21	DTL-3	Epithelial
Agrn	1.04028e-25	0.793771	0.754	0.233	1.66944e-21	DTL-3	Epithelial
Pdgfa	1.24608e-25	0.516932	0.708	0.157	1.99971e-21	DTL-3	Epithelial
Ahnak	1.29148e-25	1.04164	0.938	0.508	2.07256e-21	DTL-3	Epithelial
Tspan13	1.36336e-25	0.950827	0.815	0.262	2.18792e-21	DTL-3	Epithelial
S100a10	1.40106e-25	0.967729	0.985	0.629	2.24842e-21	DTL-3	Epithelial
Plet1	1.4414e-25	1.1538	0.754	0.219	2.31315e-21	DTL-3	Epithelial
F2rl1	1.66148e-25	0.428618	0.6	0.122	2.66634e-21	DTL-3	Epithelial
Tgm2	1.73031e-25	0.542057	0.692	0.163	2.7768e-21	DTL-3	Epithelial
Papss1	1.84436e-25	0.801645	0.892	0.371	2.95984e-21	DTL-3	Epithelial
Rrp15	2.40775e-25	0.689995	0.677	0.161	3.86395e-21	DTL-3	Epithelial
Cyr61	2.81025e-25	0.733682	0.631	0.132	4.50989e-21	DTL-3	Epithelial
Ubald1.1	3.32807e-25	0.510679	0.708	0.171	5.34088e-21	DTL-3	Epithelial
Tpm1	3.40419e-25	1.01377	0.985	0.626	5.46305e-21	DTL-3	Epithelial
Errfi1	4.15827e-25	1.25464	0.708	0.211	6.67319e-21	DTL-3	Epithelial
Rn60-13-0828.1	5.15619e-25	0.89777	0.908	0.376	8.27466e-21	DTL-3	Epithelial
Cdkl1	6.12048e-25	1.04195	0.938	0.499	9.82215e-21	DTL-3	Epithelial
Amotl2	6.52527e-25	0.957121	0.831	0.314	1.04718e-20	DTL-3	Epithelial
Lama5	7.30848e-25	0.598811	0.769	0.209	1.17287e-20	DTL-3	Epithelial
Ngfrap1	1.12305e-24	1.06939	0.969	0.646	1.80226e-20	DTL-3	Epithelial
Lrrcc1	1.23917e-24	0.462803	0.615	0.128	1.98861e-20	DTL-3	Epithelial
Slc31a2	1.67748e-24	0.792477	0.846	0.278	2.69201e-20	DTL-3	Epithelial
Sema5a	1.81378e-24	0.405772	0.692	0.147	2.91075e-20	DTL-3	Epithelial
Col18a1	1.95752e-24	0.946404	0.969	0.502	3.14143e-20	DTL-3	Epithelial
Smim1	2.12416e-24	0.588595	0.662	0.156	3.40885e-20	DTL-3	Epithelial
Nbl1	2.16323e-24	0.80465	0.923	0.4	3.47155e-20	DTL-3	Epithelial
Wbp5	2.81445e-24	1.04647	0.985	0.778	4.51663e-20	DTL-3	Epithelial
Dag1	3.27263e-24	1.03156	0.908	0.464	5.25192e-20	DTL-3	Epithelial
Junb	5.70496e-24	1.59286	0.923	0.481	9.15532e-20	DTL-3	Epithelial
Ptma.1	6.05287e-24	0.746466	1	0.928	9.71364e-20	DTL-3	Epithelial
Sphk1	6.45329e-24	0.472831	0.692	0.162	1.03562e-19	DTL-3	Epithelial
Tln1	7.70003e-24	0.541447	0.815	0.249	1.2357e-19	DTL-3	Epithelial
Krt8	7.80749e-24	0.749814	0.938	0.432	1.25295e-19	DTL-3	Epithelial
Ppl	1.93847e-23	0.602906	0.785	0.222	3.11086e-19	DTL-3	Epithelial
Ets2	2.01462e-23	0.781485	0.708	0.196	3.23306e-19	DTL-3	Epithelial
Dusp1	2.14023e-23	1.00937	0.862	0.343	3.43465e-19	DTL-3	Epithelial
Napsa	3.47468e-23	0.480303	0.6	0.123	5.57617e-19	DTL-3	Epithelial
Parm1	5.8307e-23	0.651909	0.877	0.291	9.35711e-19	DTL-3	Epithelial
Jun	6.3956e-23	1.1117	0.938	0.586	1.02637e-18	DTL-3	Epithelial
Nt5dc2	6.43425e-23	0.42071	0.446	0.074	1.03257e-18	DTL-3	Epithelial
Osbpl3	6.81842e-23	0.724032	0.785	0.262	1.09422e-18	DTL-3	Epithelial
Rhob	8.54449e-23	0.830662	0.938	0.406	1.37122e-18	DTL-3	Epithelial
Anks1a	8.61093e-23	0.415087	0.615	0.14	1.38188e-18	DTL-3	Epithelial
Pttg1ip	8.66418e-23	0.810095	0.969	0.56	1.39043e-18	DTL-3	Epithelial
H3f3b.1	1.0228e-22	0.726715	0.831	0.327	1.64139e-18	DTL-3	Epithelial
Palm	1.64497e-22	0.571607	0.692	0.197	2.63985e-18	DTL-3	Epithelial
Tprg1l	2.41186e-22	0.594791	0.938	0.394	3.87055e-18	DTL-3	Epithelial
Por	2.87575e-22	0.677305	0.815	0.27	4.61501e-18	DTL-3	Epithelial
Ppp1r15a	3.08907e-22	0.811423	0.815	0.28	4.95734e-18	DTL-3	Epithelial
Rara	3.39237e-22	0.420529	0.723	0.197	5.44407e-18	DTL-3	Epithelial
Rab11fip1	4.30329e-22	0.556592	0.769	0.23	6.90591e-18	DTL-3	Epithelial
Gadd45b	5.00593e-22	0.512806	0.846	0.262	8.03351e-18	DTL-3	Epithelial
Fam129b	7.93506e-22	0.435234	0.646	0.16	1.27342e-17	DTL-3	Epithelial
Anxa11	8.04349e-22	0.72447	0.969	0.687	1.29082e-17	DTL-3	Epithelial
Shisa5	1.21991e-21	0.683513	0.954	0.457	1.95771e-17	DTL-3	Epithelial
Pdzk1ip1	1.51329e-21	0.842277	0.969	0.678	2.42853e-17	DTL-3	Epithelial
Rpl18a	1.76101e-21	0.594203	1	0.904	2.82607e-17	DTL-3	Epithelial
Sgce	5.16518e-21	0.484154	0.708	0.204	8.28907e-17	DTL-3	Epithelial
Rpl3	6.34963e-21	0.675508	0.985	0.888	1.01899e-16	DTL-3	Epithelial
Tle2	6.41169e-21	0.588873	0.831	0.275	1.02895e-16	DTL-3	Epithelial
Actn1	6.51937e-21	0.494162	0.769	0.237	1.04623e-16	DTL-3	Epithelial
Net1	7.16919e-21	0.695319	0.8	0.287	1.15051e-16	DTL-3	Epithelial
Hacd3	7.88325e-21	0.647788	0.769	0.272	1.2651e-16	DTL-3	Epithelial
Gnai2	7.98996e-21	0.630353	0.831	0.319	1.28223e-16	DTL-3	Epithelial
Rpl9	8.19522e-21	0.489477	1	0.933	1.31517e-16	DTL-3	Epithelial
Cdcp1	8.56251e-21	0.476057	0.492	0.104	1.37411e-16	DTL-3	Epithelial
Flna	8.63451e-21	0.430499	0.6	0.148	1.38567e-16	DTL-3	Epithelial
Odc1	8.9582e-21	0.718178	0.8	0.291	1.43761e-16	DTL-3	Epithelial
Smpdl3a	1.1528e-20	0.624293	0.908	0.42	1.85001e-16	DTL-3	Epithelial
Jup	1.1622e-20	0.604929	0.754	0.243	1.86509e-16	DTL-3	Epithelial
Sema4b	1.21505e-20	0.5665	0.631	0.166	1.94991e-16	DTL-3	Epithelial
Alcam	2.31189e-20	0.639409	0.6	0.163	3.71013e-16	DTL-3	Epithelial
Bcl2l1	2.6298e-20	0.668949	0.908	0.434	4.2203e-16	DTL-3	Epithelial
Bsg	2.73845e-20	0.63179	1	0.951	4.39466e-16	DTL-3	Epithelial
Rpl34	3.21207e-20	0.560919	0.985	0.911	5.15474e-16	DTL-3	Epithelial
Eef2	3.53746e-20	0.620838	0.969	0.763	5.67692e-16	DTL-3	Epithelial
Tax1bp3	4.29186e-20	0.611929	0.954	0.465	6.88757e-16	DTL-3	Epithelial
LOC100361103	4.65958e-20	0.581467	1	0.912	7.47769e-16	DTL-3	Epithelial
Carhsp1	4.74175e-20	0.535973	0.892	0.303	7.60956e-16	DTL-3	Epithelial
Myo1d	5.07859e-20	0.44752	0.723	0.201	8.15012e-16	DTL-3	Epithelial
Hdgf	5.45828e-20	0.443826	0.738	0.224	8.75945e-16	DTL-3	Epithelial
Slc14a2	7.2875e-20	3.80616	0.369	0.067	1.1695e-15	DTL-3	Epithelial
Arl1	8.66113e-20	0.581752	0.431	0.085	1.38994e-15	DTL-3	Epithelial
Plekhf2	9.07001e-20	0.406593	0.785	0.243	1.45556e-15	DTL-3	Epithelial
Sp1	1.21443e-19	0.54771	0.646	0.192	1.94891e-15	DTL-3	Epithelial
Tsc22d3	1.51509e-19	0.755539	0.969	0.476	2.43142e-15	DTL-3	Epithelial
Mt2A	1.87642e-19	1.51528	0.954	0.607	3.01128e-15	DTL-3	Epithelial
Mt1	2.19966e-19	1.55696	0.938	0.575	3.53002e-15	DTL-3	Epithelial
Folr1	2.44082e-19	0.711418	0.954	0.445	3.91703e-15	DTL-3	Epithelial
Nucb2	3.89861e-19	0.458305	0.554	0.139	6.25649e-15	DTL-3	Epithelial
Mageh1	4.86302e-19	0.482571	0.785	0.277	7.80418e-15	DTL-3	Epithelial
Rps23.1	5.29548e-19	0.476902	1	0.93	8.49818e-15	DTL-3	Epithelial
Atf3	9.45399e-19	1.17837	0.692	0.228	1.51718e-14	DTL-3	Epithelial
Hexb	9.56452e-19	0.529856	0.923	0.394	1.53491e-14	DTL-3	Epithelial
Hmgn1	1.00028e-18	0.621449	0.985	0.751	1.60525e-14	DTL-3	Epithelial
Tdg	1.04332e-18	0.502255	0.738	0.254	1.67432e-14	DTL-3	Epithelial
LOC100911319	1.22184e-18	0.627788	0.846	0.348	1.96081e-14	DTL-3	Epithelial
Anxa6	1.42769e-18	0.489256	0.908	0.41	2.29116e-14	DTL-3	Epithelial
Spryd7	1.59802e-18	0.534566	0.892	0.387	2.56451e-14	DTL-3	Epithelial
App	1.67095e-18	0.548405	0.985	0.884	2.68154e-14	DTL-3	Epithelial
Efna1	1.69873e-18	0.41779	0.631	0.17	2.72612e-14	DTL-3	Epithelial
Prelp	1.96949e-18	0.414718	0.631	0.156	3.16063e-14	DTL-3	Epithelial
Rpl23a	2.17366e-18	0.500112	1	0.936	3.4883e-14	DTL-3	Epithelial
Actn4	2.29614e-18	0.662704	0.877	0.497	3.68485e-14	DTL-3	Epithelial
Rps18	2.48329e-18	0.517571	1	0.947	3.98518e-14	DTL-3	Epithelial
Srrm2	2.62066e-18	0.626328	0.938	0.432	4.20563e-14	DTL-3	Epithelial
Fam111a	2.72977e-18	0.914975	0.892	0.462	4.38073e-14	DTL-3	Epithelial
Ap2m1	2.87115e-18	0.606833	0.969	0.66	4.60762e-14	DTL-3	Epithelial
Gmpr	3.16502e-18	0.600262	0.754	0.276	5.07922e-14	DTL-3	Epithelial
Rps2	3.19928e-18	0.464339	1	0.917	5.1342e-14	DTL-3	Epithelial
Ptrf	3.35604e-18	0.46563	0.738	0.243	5.38577e-14	DTL-3	Epithelial
Actb	3.52465e-18	0.740366	0.954	0.647	5.65636e-14	DTL-3	Epithelial
Chmp4c	3.76445e-18	0.45551	0.708	0.222	6.04119e-14	DTL-3	Epithelial
Pak2	4.10823e-18	0.630085	0.785	0.317	6.59289e-14	DTL-3	Epithelial
Litaf	4.19471e-18	0.619413	0.815	0.314	6.73167e-14	DTL-3	Epithelial
Gadd45g	4.23734e-18	1.17418	0.877	0.477	6.80009e-14	DTL-3	Epithelial
Rps5	4.32331e-18	0.560321	0.969	0.864	6.93805e-14	DTL-3	Epithelial
Pecr	4.52989e-18	0.892813	0.908	0.542	7.26957e-14	DTL-3	Epithelial
Ica1	5.25515e-18	0.47402	0.785	0.278	8.43347e-14	DTL-3	Epithelial
Rpl14	5.85855e-18	0.429475	1	0.935	9.4018e-14	DTL-3	Epithelial
Rras2	6.68738e-18	0.457803	0.769	0.263	1.07319e-13	DTL-3	Epithelial
Zfp36	6.92419e-18	1.08904	0.785	0.327	1.11119e-13	DTL-3	Epithelial
Rps14	7.58133e-18	0.420321	0.985	0.954	1.21665e-13	DTL-3	Epithelial
Wwc2	8.38724e-18	0.611222	0.815	0.342	1.34598e-13	DTL-3	Epithelial
Cav1	9.90904e-18	0.666697	0.615	0.186	1.5902e-13	DTL-3	Epithelial
Pxdc1	1.07586e-17	0.551488	0.769	0.267	1.72655e-13	DTL-3	Epithelial
Myl12b	1.1001e-17	0.608979	0.985	0.681	1.76545e-13	DTL-3	Epithelial
Rplp0	1.83588e-17	0.518276	1	0.909	2.94621e-13	DTL-3	Epithelial
Serpinh1	1.97436e-17	0.531732	0.923	0.391	3.16845e-13	DTL-3	Epithelial
Atxn7l3b	2.37871e-17	0.505295	0.862	0.382	3.81735e-13	DTL-3	Epithelial
Bod1l1	2.6208e-17	0.461308	0.615	0.177	4.20586e-13	DTL-3	Epithelial
Ndufaf6	3.73501e-17	0.522782	0.508	0.129	5.99395e-13	DTL-3	Epithelial
Hoxa5	4.00807e-17	0.470582	0.692	0.213	6.43215e-13	DTL-3	Epithelial
Cd24	5.94209e-17	0.7367	1	0.884	9.53586e-13	DTL-3	Epithelial
Avpi1	7.21473e-17	0.593321	0.877	0.397	1.15782e-12	DTL-3	Epithelial
Plp2	7.26822e-17	0.538314	0.769	0.286	1.1664e-12	DTL-3	Epithelial
Adprhl2	7.6711e-17	0.516214	0.785	0.267	1.23106e-12	DTL-3	Epithelial
Tpd52	8.19877e-17	0.652074	0.923	0.548	1.31574e-12	DTL-3	Epithelial
Prpsap2	8.90059e-17	0.50392	0.662	0.218	1.42837e-12	DTL-3	Epithelial
Rps24	1.02418e-16	0.459693	1	0.931	1.6436e-12	DTL-3	Epithelial
Rps27a	1.2642e-16	0.406276	0.985	0.925	2.02879e-12	DTL-3	Epithelial
Stat1	1.35277e-16	0.5524	0.769	0.32	2.17092e-12	DTL-3	Epithelial
Smad7	1.56833e-16	0.641533	0.769	0.312	2.51686e-12	DTL-3	Epithelial
Tmem98	1.64234e-16	0.644105	0.877	0.484	2.63563e-12	DTL-3	Epithelial
Gltscr2	2.13761e-16	0.588452	0.862	0.44	3.43043e-12	DTL-3	Epithelial
Rpl7	2.32072e-16	0.470802	1	0.9	3.72429e-12	DTL-3	Epithelial
Egr1	2.36243e-16	1.15956	0.769	0.319	3.79122e-12	DTL-3	Epithelial
Lsr	2.70564e-16	0.504862	0.8	0.314	4.34201e-12	DTL-3	Epithelial
Brd4	2.81977e-16	0.423196	0.769	0.273	4.52516e-12	DTL-3	Epithelial
Bcl7c	3.37731e-16	0.419084	0.646	0.201	5.41991e-12	DTL-3	Epithelial
Ralbp1	3.51989e-16	0.51623	0.877	0.418	5.64872e-12	DTL-3	Epithelial
Gstm1	3.57944e-16	0.573681	0.569	0.163	5.74429e-12	DTL-3	Epithelial
Tmem176a	4.01926e-16	0.500107	0.785	0.289	6.45011e-12	DTL-3	Epithelial
Dbndd2	4.99292e-16	0.488343	0.8	0.311	8.01264e-12	DTL-3	Epithelial
Thra	5.00335e-16	0.577851	0.815	0.372	8.02938e-12	DTL-3	Epithelial
Ptpn13	5.4419e-16	0.421845	0.723	0.257	8.73317e-12	DTL-3	Epithelial
Ubc	5.53359e-16	0.716999	1	0.905	8.8803e-12	DTL-3	Epithelial
Adgrv1	7.46256e-16	0.964645	0.723	0.255	1.19759e-11	DTL-3	Epithelial
Nfkbia	8.12819e-16	0.963255	0.785	0.367	1.30441e-11	DTL-3	Epithelial
Mafk	8.15574e-16	0.479515	0.508	0.143	1.30883e-11	DTL-3	Epithelial
Ier3	8.65329e-16	0.582867	0.831	0.344	1.38868e-11	DTL-3	Epithelial
Btg3	9.24283e-16	0.451309	0.708	0.251	1.48329e-11	DTL-3	Epithelial
Eif4a2	9.80399e-16	0.529241	1	0.814	1.57334e-11	DTL-3	Epithelial
Ube2h	1.03698e-15	0.452969	0.769	0.292	1.66415e-11	DTL-3	Epithelial
Atp1b3	1.07159e-15	0.631006	0.923	0.562	1.71969e-11	DTL-3	Epithelial
Esam	1.09937e-15	0.430841	0.615	0.179	1.76427e-11	DTL-3	Epithelial
Eif3m	1.32592e-15	0.546484	0.908	0.536	2.12784e-11	DTL-3	Epithelial
Col4a5	1.39775e-15	0.596294	0.769	0.337	2.2431e-11	DTL-3	Epithelial
Slc44a1	1.42344e-15	0.556312	0.815	0.375	2.28433e-11	DTL-3	Epithelial
Cd48	1.44627e-15	0.426586	0.785	0.279	2.32097e-11	DTL-3	Epithelial
Tmem59	1.77917e-15	0.719231	1	0.839	2.85521e-11	DTL-3	Epithelial
Eif3h	1.81785e-15	0.482548	0.923	0.535	2.91729e-11	DTL-3	Epithelial
Gm2a	2.13242e-15	0.752723	0.831	0.406	3.42211e-11	DTL-3	Epithelial
Rpl13a	2.55937e-15	0.44135	1	0.911	4.10728e-11	DTL-3	Epithelial
Lad1	2.56816e-15	0.458203	0.723	0.274	4.12138e-11	DTL-3	Epithelial
Cdc42ep2	3.12435e-15	0.435542	0.646	0.198	5.01396e-11	DTL-3	Epithelial
Anxa5	3.34475e-15	0.516374	0.969	0.511	5.36765e-11	DTL-3	Epithelial
Rpl13	3.35422e-15	0.47186	0.985	0.89	5.38285e-11	DTL-3	Epithelial
ENSRNOG00000053557	3.56024e-15	0.486684	0.862	0.398	5.71347e-11	DTL-3	Epithelial
Hsd17b11	4.15498e-15	0.421243	0.646	0.211	6.66792e-11	DTL-3	Epithelial
Igsf5	4.16239e-15	0.56565	0.8	0.335	6.67981e-11	DTL-3	Epithelial
Dpp4	4.30358e-15	0.495409	0.754	0.286	6.90639e-11	DTL-3	Epithelial
Mtdh	4.35344e-15	0.456225	0.738	0.288	6.9864e-11	DTL-3	Epithelial
Btg2	4.85333e-15	1.06145	0.862	0.476	7.78862e-11	DTL-3	Epithelial
Trim17	6.01927e-15	0.465689	0.431	0.106	9.65972e-11	DTL-3	Epithelial
Mef2a	6.31593e-15	0.433856	0.723	0.273	1.01358e-10	DTL-3	Epithelial
Cebpb	6.54003e-15	0.550743	0.754	0.31	1.04954e-10	DTL-3	Epithelial
Pfkfb3	7.02105e-15	0.541511	0.585	0.173	1.12674e-10	DTL-3	Epithelial
Hnf1b	7.40783e-15	0.454985	0.769	0.311	1.18881e-10	DTL-3	Epithelial
Cetn2	7.64682e-15	0.557665	0.938	0.545	1.22716e-10	DTL-3	Epithelial
Prss8	1.04126e-14	0.527032	0.723	0.293	1.67101e-10	DTL-3	Epithelial
Sh3rf1	1.11364e-14	0.502172	0.785	0.343	1.78717e-10	DTL-3	Epithelial
Lcn2	1.14835e-14	0.470417	0.446	0.106	1.84287e-10	DTL-3	Epithelial
Rpl4	1.40399e-14	0.504209	0.938	0.783	2.25312e-10	DTL-3	Epithelial
Tmem176b	2.26605e-14	0.406214	0.831	0.324	3.63656e-10	DTL-3	Epithelial
Gstt3	2.45551e-14	0.432241	0.785	0.303	3.9406e-10	DTL-3	Epithelial
Mid1ip1	2.56961e-14	0.4704	0.846	0.373	4.12371e-10	DTL-3	Epithelial
Rpl24	2.61597e-14	0.427854	1	0.902	4.19812e-10	DTL-3	Epithelial
Wwc1	2.66634e-14	0.431895	0.631	0.217	4.27894e-10	DTL-3	Epithelial
Ctnna1	3.41413e-14	0.497211	0.954	0.607	5.479e-10	DTL-3	Epithelial
Tns3	3.72798e-14	0.526866	0.754	0.349	5.98266e-10	DTL-3	Epithelial
Gstp1	5.54388e-14	0.434534	0.985	0.621	8.89681e-10	DTL-3	Epithelial
Pls1	6.46813e-14	0.444656	0.815	0.335	1.03801e-09	DTL-3	Epithelial
H2afv	7.70384e-14	0.431242	0.954	0.632	1.23631e-09	DTL-3	Epithelial
Oxr1	8.87207e-14	0.470957	0.831	0.366	1.42379e-09	DTL-3	Epithelial
Hbegf	9.25137e-14	0.547112	0.338	0.071	1.48466e-09	DTL-3	Epithelial
Rps15	1.18596e-13	0.411676	0.969	0.903	1.90323e-09	DTL-3	Epithelial
Rnd1	1.29557e-13	0.559492	0.323	0.067	2.07913e-09	DTL-3	Epithelial
Gsta4	1.31817e-13	0.556621	0.938	0.563	2.11539e-09	DTL-3	Epithelial
Rbms1	1.35113e-13	0.426317	0.662	0.247	2.16829e-09	DTL-3	Epithelial
Gnb2	1.38597e-13	0.485327	0.938	0.681	2.2242e-09	DTL-3	Epithelial
Maea	1.40674e-13	0.46483	0.908	0.455	2.25754e-09	DTL-3	Epithelial
S100a16	1.70432e-13	0.465498	0.938	0.554	2.7351e-09	DTL-3	Epithelial
Rpl17	1.71544e-13	0.410006	0.969	0.901	2.75294e-09	DTL-3	Epithelial
Fam133b	1.75425e-13	0.414777	0.554	0.173	2.81522e-09	DTL-3	Epithelial
Rps3	2.11711e-13	0.422867	1	0.893	3.39755e-09	DTL-3	Epithelial
Nucks1	2.14843e-13	0.426075	0.846	0.37	3.44781e-09	DTL-3	Epithelial
Cdc42	2.38674e-13	0.484784	0.954	0.664	3.83024e-09	DTL-3	Epithelial
[truncated: 6,015 more rows]

## Sheet: TableS4
gene	p_val	avg_logFC	pct.1	pct.2	p_val_adj	celltype
Fst	2.51532e-61	1.86368	0.95	0.399	4.03659e-57	DTL-1
Cldn23	7.87933e-50	1.78475	0.828	0.295	1.26448e-45	DTL-1
Mt-nd3	4.20145e-61	1.28473	0.986	0.988	6.74248e-57	DTL-1
Mt-nd4	2.94846e-63	1.27601	0.991	0.996	4.73169e-59	DTL-1
Ly6i	1.62443e-12	1.2714	0.439	0.186	2.60689e-08	DTL-1
Slc4a11	2.70951e-30	1.20701	0.792	0.508	4.34821e-26	DTL-1
Edc4	2.26868e-24	1.15606	0.742	0.322	3.64078e-20	DTL-1
Fabp3	1.64285e-42	1.08483	0.955	0.88	2.63644e-38	DTL-1
Mt-cox3	2.75765e-63	1.08129	1	1	4.42547e-59	DTL-1
Mt-nd1	5.62718e-63	1.07712	1	1	9.03049e-59	DTL-1
Mt-nd2	4.66083e-60	1.06913	0.995	1	7.4797e-56	DTL-1
Mt-co1	2.94395e-56	1.06625	0.986	1	4.72445e-52	DTL-1
Napsa	5.73562e-30	1.05128	0.792	0.434	9.20453e-26	DTL-1
Mt-co2	1.78668e-59	1.01635	0.995	1	2.86726e-55	DTL-1
Cldn2	3.59022e-29	1.00239	0.824	0.38	5.76159e-25	DTL-1
Mt-cytb	2.91033e-61	0.980694	0.991	1	4.6705e-57	DTL-1
Mt-atp6	2.52333e-61	0.968568	0.995	1	4.04944e-57	DTL-1
Fxyd2	3.87781e-17	0.923826	0.846	0.705	6.22311e-13	DTL-1
Cyfip2	1.03931e-17	0.872262	0.579	0.302	1.66788e-13	DTL-1
Spp1	2.56164e-36	0.867438	1	0.911	4.11092e-32	DTL-1
Mt-nd5	3.2079e-31	0.856395	0.964	0.977	5.14803e-27	DTL-1
Slc6a18	8.22455e-19	0.805735	0.661	0.364	1.31988e-14	DTL-1
Cycs.1	3.02316e-31	0.783658	0.941	0.922	4.85156e-27	DTL-1
Papss2	1.12483e-13	0.762104	0.633	0.465	1.80512e-09	DTL-1
Car2	1.40631e-29	0.738786	0.968	0.81	2.25685e-25	DTL-1
Sapcd1	1.10258e-15	0.734568	0.534	0.256	1.76942e-11	DTL-1
Vegfa	1.35268e-18	0.731331	0.525	0.209	2.17078e-14	DTL-1
Pola2	9.90053e-18	0.722837	0.597	0.302	1.58884e-13	DTL-1
Ghrhr	1.31429e-16	0.714668	0.439	0.136	2.10917e-12	DTL-1
Slc9a3	2.63383e-24	0.705597	0.421	0.047	4.22677e-20	DTL-1
Tmed6	2.22208e-11	0.703636	0.534	0.329	3.56599e-07	DTL-1
Oxct1	1.98943e-17	0.699588	0.751	0.678	3.19264e-13	DTL-1
Aqp1	1.27272e-19	0.695973	0.991	0.562	2.04246e-15	DTL-1
Mt-nd4l	1.01299e-07	0.694495	0.507	0.399	0.00162565	DTL-1
Nfat5	2.93578e-22	0.667508	0.905	0.922	4.71133e-18	DTL-1
Cox7b	7.59097e-27	0.66542	0.95	0.961	1.2182e-22	DTL-1
Atp5g3	4.80031e-21	0.661183	0.873	0.857	7.70354e-17	DTL-1
Cubn	2.13879e-20	0.651718	0.403	0.066	3.43234e-16	DTL-1
Snn	3.68228e-14	0.645585	0.733	0.651	5.90933e-10	DTL-1
Enpep	5.53369e-16	0.644958	0.597	0.302	8.88047e-12	DTL-1
Slc6a6	1.74847e-13	0.642747	0.715	0.558	2.80595e-09	DTL-1
Hrsp12	1.46363e-19	0.641542	0.846	0.775	2.34884e-15	DTL-1
Cntf	5.64037e-17	0.63472	0.756	0.364	9.05167e-13	DTL-1
Slc34a2	4.50735e-12	0.630076	0.462	0.202	7.2334e-08	DTL-1
Apcs	1.94577e-10	0.626311	0.43	0.205	3.12257e-06	DTL-1
Tmem37	1.11575e-09	0.624559	0.534	0.364	1.79056e-05	DTL-1
Hao2	1.02654e-10	0.609912	0.457	0.24	1.64739e-06	DTL-1
Tmem174	4.21115e-14	0.605961	0.552	0.244	6.75806e-10	DTL-1
Cela1	3.7948e-12	0.603487	0.756	0.616	6.08989e-08	DTL-1
Atp5e	6.95746e-36	0.597655	0.991	0.984	1.11653e-31	DTL-1
PCOLCE2	4.90842e-16	0.592914	0.335	0.058	7.87703e-12	DTL-1
Plat	3.69772e-08	0.58796	0.529	0.415	0.00059341	DTL-1
S100g	1.03495e-05	0.586091	0.118	0.019	0.166089	DTL-1
Atp5g1	7.64246e-19	0.575593	0.95	0.926	1.22646e-14	DTL-1
Dbi	1.52604e-35	0.571883	0.982	0.988	2.44898e-31	DTL-1
Atp5j	7.83334e-30	0.56643	0.973	0.981	1.25709e-25	DTL-1
Atp5i	1.32714e-17	0.560746	0.946	0.961	2.1298e-13	DTL-1
Ldhb	2.6208e-10	0.553727	0.652	0.527	4.20586e-06	DTL-1
Chchd10	1.95735e-20	0.547242	0.968	0.95	3.14116e-16	DTL-1
Ndufb9	6.00835e-17	0.54342	0.905	0.922	9.64219e-13	DTL-1
LOC100909555	0.00412186	0.54144	0.389	0.337	1	DTL-1
Cox7a2	4.0018e-30	0.540597	0.977	0.977	6.42209e-26	DTL-1
Atp1a1	7.34699e-20	0.535216	0.937	0.903	1.17905e-15	DTL-1
Uqcr10	7.30023e-24	0.534614	0.973	0.965	1.17154e-19	DTL-1
Aif1l	3.48347e-21	0.526681	0.932	0.911	5.59027e-17	DTL-1
Gsta4	1.72883e-13	0.516081	0.928	0.822	2.77443e-09	DTL-1
Tle2	2.00481e-09	0.51557	0.783	0.791	3.21732e-05	DTL-1
Galnt18	7.3765e-16	0.515086	0.896	0.775	1.18378e-11	DTL-1
Mdh1	4.33551e-13	0.513168	0.882	0.895	6.95763e-09	DTL-1
Usmg5	1.39064e-14	0.511786	0.887	0.891	2.2317e-10	DTL-1
Cox5a	3.13709e-23	0.507996	0.955	0.938	5.0344e-19	DTL-1
Parm1	3.24079e-16	0.507731	0.923	0.857	5.20081e-12	DTL-1
Ckb	1.35257e-06	0.495749	0.747	0.717	0.0217061	DTL-1
Smim5	2.88174e-16	0.495359	0.321	0.047	4.62462e-12	DTL-1
Ggct	1.7064e-07	0.48291	0.615	0.516	0.00273844	DTL-1
LOC100360002	2.8644e-11	0.482071	0.869	0.891	4.59679e-07	DTL-1
Fkbp9	2.38251e-07	0.481025	0.656	0.682	0.00382345	DTL-1
Cox8a	6.56944e-31	0.477729	1	0.996	1.05426e-26	DTL-1
Gfra3	3.11029e-07	0.474999	0.425	0.275	0.0049914	DTL-1
Atp5o	1.44337e-18	0.473327	0.964	0.942	2.31632e-14	DTL-1
Cisd1	2.32495e-15	0.473068	0.937	0.919	3.73108e-11	DTL-1
Ctsh	8.25213e-12	0.463886	0.896	0.88	1.3243e-07	DTL-1
Got1	1.51164e-06	0.459702	0.529	0.434	0.0242588	DTL-1
Gpi	1.96187e-07	0.458315	0.724	0.775	0.0031484	DTL-1
Atp5l	2.08482e-25	0.45473	0.973	0.988	3.34573e-21	DTL-1
Gulp1	8.49813e-06	0.451816	0.362	0.229	0.136378	DTL-1
Fgf1	8.04141e-08	0.447849	0.434	0.264	0.00129049	DTL-1
44443	3.41451e-11	0.444531	0.842	0.764	5.47961e-07	DTL-1
Cd9	9.09264e-11	0.436134	0.882	0.86	1.45919e-06	DTL-1
Ndufa4	7.56194e-24	0.435424	0.986	1	1.21354e-19	DTL-1
Lasp1	0.000395273	0.434812	0.534	0.531	1	DTL-1
Aldoa	1.71821e-16	0.432709	0.995	0.996	2.75738e-12	DTL-1
Cox5b	2.71563e-20	0.432607	0.968	0.977	4.35804e-16	DTL-1
Lamb2	1.62193e-06	0.432034	0.674	0.655	0.0260288	DTL-1
Apcdd1	7.34069e-07	0.429876	0.416	0.248	0.0117803	DTL-1
Eno1	2.95159e-12	0.429379	0.946	0.95	4.73671e-08	DTL-1
Mpc1	1.08706e-12	0.428465	0.905	0.911	1.74451e-08	DTL-1
Spon1	4.83078e-07	0.427373	0.48	0.31	0.00775243	DTL-1
Uqcrh	3.76202e-17	0.424649	0.932	0.942	6.03729e-13	DTL-1
Ctsl	5.01913e-15	0.419411	1	0.973	8.0547e-11	DTL-1
Cox7c	1.14837e-25	0.414519	0.986	0.992	1.84291e-21	DTL-1
Thap4	1.38462e-05	0.413964	0.507	0.403	0.222204	DTL-1
Atp1b1	4.05941e-25	0.412462	0.982	0.988	6.51454e-21	DTL-1
Bicc1	5.43138e-08	0.411791	0.688	0.62	0.000871627	DTL-1
Fzd4	0.00286772	0.407209	0.566	0.574	1	DTL-1
Fam43a	0.00173292	0.404416	0.457	0.407	1	DTL-1
Ndufb6	9.81327e-06	0.404305	0.692	0.744	0.157483	DTL-1
LOC100360056	7.73635e-06	0.402506	0.679	0.678	0.124153	DTL-1
Gpm6a	7.73525e-06	0.40013	0.353	0.217	0.124135	DTL-1
Mt-atp8	7.19636e-07	0.397228	0.851	0.829	0.0115487	DTL-1
Pqlc1	4.03656e-05	0.39637	0.615	0.585	0.647788	DTL-1
Ccnd1	3.25799e-05	0.396345	0.76	0.717	0.522842	DTL-1
Fam53b	1.45308e-06	0.396128	0.344	0.194	0.0233191	DTL-1
Phlda2	0.0061399	0.394415	0.267	0.194	1	DTL-1
Atp5j2	3.11164e-17	0.393715	0.977	0.973	4.99356e-13	DTL-1
Agpat3	0.00198508	0.390199	0.516	0.547	1	DTL-1
Anxa5	7.37439e-14	0.389088	0.977	0.903	1.18344e-09	DTL-1
Cox6c	1.06996e-21	0.38752	0.973	0.992	1.71707e-17	DTL-1
Pid1	2.72753e-07	0.386153	0.466	0.267	0.00437714	DTL-1
Slc6a8	1.1349e-06	0.383293	0.385	0.229	0.0182129	DTL-1
Uqcrq	1.82211e-11	0.382183	0.941	0.965	2.92412e-07	DTL-1
Slc38a2	4.87675e-05	0.377788	0.715	0.775	0.78262	DTL-1
Hif1a	0.00018322	0.376329	0.62	0.682	1	DTL-1
LOC686442	8.4437e-13	0.369828	0.977	0.965	1.35505e-08	DTL-1
Gclc	0.000117796	0.366829	0.389	0.287	1	DTL-1
Cald1	1.17418e-10	0.365975	0.928	0.841	1.88432e-06	DTL-1
Hs3st3b1	1.04187e-06	0.360548	0.376	0.213	0.0167199	DTL-1
Rnf128	1.36256e-05	0.358883	0.624	0.651	0.218664	DTL-1
Ndufb3	5.57909e-07	0.355893	0.837	0.888	0.00895332	DTL-1
Kifc3	0.00282798	0.355092	0.538	0.554	1	DTL-1
Plekhb2	1.46724e-05	0.350077	0.615	0.636	0.235463	DTL-1
Ush1c	4.79016e-09	0.348918	0.253	0.07	7.68724e-05	DTL-1
RGD1305928	0.000164602	0.346678	0.271	0.159	1	DTL-1
Cgnl1	3.22577e-06	0.344216	0.796	0.802	0.0517672	DTL-1
Trak2	8.36858e-05	0.342417	0.48	0.415	1	DTL-1
Cox6b1	5.47116e-12	0.336644	0.982	0.988	8.78012e-08	DTL-1
Nampt	0.00410518	0.336453	0.308	0.233	1	DTL-1
Pitx2	7.63325e-07	0.336227	0.48	0.267	0.0122498	DTL-1
Pgam1	1.15989e-05	0.333439	0.796	0.822	0.18614	DTL-1
Gal3st1	5.08386e-05	0.331183	0.231	0.109	0.815857	DTL-1
Ugcg	0.00291014	0.327232	0.348	0.283	1	DTL-1
Ppp1r12c	0.00173776	0.324126	0.276	0.194	1	DTL-1
Sult1c2a	7.74466e-11	0.323563	0.163	0.004	1.24286e-06	DTL-1
Tmem171	0.00229133	0.32293	0.439	0.353	1	DTL-1
Ndufb2	5.81343e-10	0.3162	0.937	0.95	9.3294e-06	DTL-1
Lynx1	3.40627e-05	0.315345	0.285	0.147	0.546639	DTL-1
Mpc2	0.000506097	0.313935	0.765	0.841	1	DTL-1
Ndufb7	2.08529e-07	0.313701	0.9	0.919	0.00334647	DTL-1
Gapdh	3.10881e-05	0.313685	0.864	0.899	0.498903	DTL-1
Aadat	1.34006e-07	0.310584	0.824	0.698	0.00215053	DTL-1
AC103574.4	1.21446e-06	0.310349	0.869	0.915	0.0194897	DTL-1
Hnrnph1	2.28794e-05	0.302099	0.796	0.868	0.367169	DTL-1
Ckmt1b	0.000130817	0.29944	0.317	0.19	1	DTL-1
Tmem136	0.002432	0.297516	0.33	0.252	1	DTL-1
Atp5b	3.73285e-13	0.295559	0.986	0.992	5.99047e-09	DTL-1
Pttg1ip	3.31235e-11	0.295195	0.914	0.946	5.31566e-07	DTL-1
Atp5a1	2.70504e-05	0.290882	0.869	0.907	0.434105	DTL-1
Slc16a11	0.00441601	0.289135	0.235	0.14	1	DTL-1
AC141516.3	0.00207539	0.288699	0.434	0.399	1	DTL-1
Cox4i1	3.90711e-15	0.288585	0.995	0.996	6.27013e-11	DTL-1
Sdc2	1.00937e-08	0.286802	0.964	0.895	0.000161984	DTL-1
Mapkapk2	0.00151811	0.28644	0.439	0.391	1	DTL-1
Dio1	1.92308e-05	0.284238	0.724	0.539	0.308615	DTL-1
Stk39	0.00423341	0.281102	0.362	0.302	1	DTL-1
Slc25a4	0.000209756	0.280026	0.846	0.895	1	DTL-1
Pgk1	0.000768137	0.278988	0.805	0.88	1	DTL-1
LOC501233	3.31024e-05	0.276395	0.136	0.035	0.531228	DTL-1
Ndufa5	5.06407e-06	0.270407	0.919	0.938	0.0812681	DTL-1
Vim	0.00366488	0.269123	0.783	0.721	1	DTL-1
Esam	0.00100356	0.26663	0.67	0.651	1	DTL-1
Sdhd	0.000903076	0.265912	0.783	0.853	1	DTL-1
Nmrk1	0.000878423	0.265786	0.294	0.19	1	DTL-1
Me1	0.00273156	0.264257	0.529	0.461	1	DTL-1
Acss2	0.000853479	0.264105	0.222	0.124	1	DTL-1
Gls	0.00167196	0.260389	0.769	0.798	1	DTL-1
Atp5c1	4.63156e-05	0.260188	0.864	0.926	0.743272	DTL-1
Tmod1	0.000855076	0.259975	0.226	0.128	1	DTL-1
Aco2	0.00823168	0.259925	0.652	0.729	1	DTL-1
Glod5	3.69473e-06	0.259489	0.158	0.039	0.0592931	DTL-1
Slc7a13	0.00778829	0.258207	0.321	0.225	1	DTL-1
Prdx5	1.43029e-06	0.256543	0.932	0.926	0.0229533	DTL-1
Atp5h	4.07104e-06	0.251414	0.964	0.973	0.065332	DTL-1
Smim22	1.49525e-05	0.251032	0.882	0.95	0.239957	DTL-1
Akr1b1	6.15666e-26	2.22481	0.891	0.514	9.88021e-22	DTL-2
Bok	4.08539e-46	1.48686	0.941	0.331	6.55623e-42	DTL-2
Upk3bl	7.5107e-23	1.25388	0.891	0.447	1.20532e-18	DTL-2
Gpha2	5.29527e-11	1.18288	0.176	0.017	8.49786e-07	DTL-2
Fgfbp1	1.651e-49	1.0807	0.639	0.039	2.64953e-45	DTL-2
Col11a1	5.16598e-53	1.0261	0.647	0.025	8.29036e-49	DTL-2
Hspb1	1.15873e-15	1.00201	0.782	0.433	1.85954e-11	DTL-2
Igfbp7	7.29452e-44	0.979363	1	1	1.17062e-39	DTL-2
Wfdc10	8.59694e-11	0.964624	0.126	0.003	1.37964e-06	DTL-2
S100a6	1.2169e-30	0.948936	1	0.856	1.95288e-26	DTL-2
Muc1	6.12751e-28	0.877712	0.765	0.261	9.83342e-24	DTL-2
Slc14a2.1	3.40709e-25	0.876967	0.672	0.208	5.4677e-21	DTL-2
Lypd2	1.42081e-21	0.865512	0.58	0.156	2.28012e-17	DTL-2
S100a1	1.08726e-30	0.862762	1	0.917	1.74484e-26	DTL-2
Slc31a2	4.57667e-26	0.859226	0.95	0.622	7.34464e-22	DTL-2
Clu	5.14625e-29	0.82852	0.975	0.711	8.2587e-25	DTL-2
Hspa2	1.05709e-23	0.819025	0.95	0.6	1.69643e-19	DTL-2
Bcam	5.38277e-23	0.81523	0.992	0.878	8.63826e-19	DTL-2
LOC100360908	5.71004e-30	0.813855	0.773	0.253	9.16347e-26	DTL-2
Arhgdib	1.46173e-16	0.806337	0.941	0.614	2.34579e-12	DTL-2
Igfbp5	4.09793e-13	0.802861	0.622	0.297	6.57636e-09	DTL-2
Sparc	6.05135e-15	0.790775	0.824	0.508	9.71121e-11	DTL-2
Phactr1	1.83377e-24	0.788147	0.303	0.008	2.94284e-20	DTL-2
S100a4	3.55983e-07	0.775093	0.294	0.108	0.00571281	DTL-2
Rasl11b	1.0974e-20	0.713835	0.916	0.503	1.7611e-16	DTL-2
Tsc22d3	5.39809e-28	0.710056	1	0.861	8.66286e-24	DTL-2
Crispld2	3.75864e-25	0.698727	0.756	0.281	6.03186e-21	DTL-2
Tuba1b	1.1058e-11	0.69551	0.916	0.714	1.77458e-07	DTL-2
S100a16	3.59697e-25	0.679636	0.966	0.764	5.77242e-21	DTL-2
Gadd45b	8.34015e-22	0.670835	0.882	0.422	1.33843e-17	DTL-2
Anxa3	1.26393e-09	0.661329	0.815	0.586	2.02836e-05	DTL-2
Ctsb	1.64459e-18	0.654267	0.992	0.864	2.63923e-14	DTL-2
Tuba1a	5.84861e-14	0.650779	0.84	0.522	9.38585e-10	DTL-2
Fstl1	1.51362e-19	0.65045	0.983	0.667	2.42906e-15	DTL-2
Stmn1	0.000400172	0.650177	0.731	0.531	1	DTL-2
Tinagl1	4.08616e-23	0.640693	0.95	0.647	6.55748e-19	DTL-2
S100a13	3.0724e-15	0.630887	0.866	0.564	4.93059e-11	DTL-2
Chmp4c	9.27116e-20	0.630656	0.899	0.519	1.48783e-15	DTL-2
Chn2	5.78812e-23	0.616854	0.824	0.339	9.28877e-19	DTL-2
Sostdc1	1.4046e-20	0.611333	0.773	0.281	2.2541e-16	DTL-2
Idh1	5.22685e-18	0.610957	0.815	0.417	8.38805e-14	DTL-2
Cd59	2.33965e-17	0.607404	0.933	0.692	3.75467e-13	DTL-2
Mboat2	1.45933e-19	0.603347	0.782	0.361	2.34193e-15	DTL-2
Tmsb4x	8.84537e-19	0.592144	1	1	1.41951e-14	DTL-2
Sdc2	1.86506e-19	0.587795	1	0.903	2.99304e-15	DTL-2
Ilf2	1.91619e-19	0.586438	0.958	0.675	3.0751e-15	DTL-2
Fam101b	1.23677e-24	0.578074	0.597	0.139	1.98476e-20	DTL-2
Jun	0.000590362	0.565846	0.941	0.836	1	DTL-2
Cldnd1	1.71143e-20	0.556882	0.824	0.392	2.7465e-16	DTL-2
Fkbp1a	1.98287e-17	0.554472	0.933	0.617	3.18212e-13	DTL-2
Gltp	1.60968e-13	0.549888	0.882	0.567	2.58321e-09	DTL-2
Cryab	5.20996e-19	0.546222	1	0.967	8.36094e-15	DTL-2
Prelp	1.37909e-14	0.542325	0.95	0.658	2.21316e-10	DTL-2
Cpq	1.67173e-13	0.540501	0.916	0.719	2.68279e-09	DTL-2
Cxcl12	1.14541e-28	0.538503	0.42	0.031	1.83815e-24	DTL-2
Aqp1	1.01156e-10	0.533194	0.891	0.717	1.62334e-06	DTL-2
Nbl1	9.4454e-14	0.53165	0.908	0.508	1.5158e-09	DTL-2
Pmm1	6.05745e-17	0.528363	0.95	0.581	9.721e-13	DTL-2
Cd81	1.5466e-15	0.523763	0.924	0.711	2.48199e-11	DTL-2
Bgn	1.19476e-08	0.522641	0.891	0.714	0.000191735	DTL-2
Col4a4	5.29202e-15	0.521939	0.975	0.861	8.49264e-11	DTL-2
Pdgfa	5.04349e-10	0.516862	0.664	0.356	8.09379e-06	DTL-2
Ndufaf6	1.56109e-06	0.512349	0.462	0.228	0.0250524	DTL-2
Slco4a1	4.36074e-20	0.511094	0.529	0.125	6.99811e-16	DTL-2
Wnt7b	6.79299e-14	0.503572	0.815	0.414	1.09014e-09	DTL-2
Tubb5	0.000339573	0.501061	0.622	0.439	1	DTL-2
Dio1	7.97598e-14	0.496649	0.874	0.542	1.27999e-09	DTL-2
Dclk1	3.20348e-23	0.495647	0.555	0.122	5.14095e-19	DTL-2
Ptn	1.27584e-05	0.493983	0.378	0.183	0.204747	DTL-2
Fam111a	2.60855e-08	0.491304	0.941	0.728	0.00041862	DTL-2
Atp1b2	1.58615e-17	0.491277	0.538	0.158	2.54545e-13	DTL-2
Sptssb	4.30192e-09	0.490041	0.235	0.05	6.90372e-05	DTL-2
Carhsp1	1.94817e-16	0.489582	0.958	0.775	3.12643e-12	DTL-2
Yipf4	1.39963e-17	0.48836	0.95	0.681	2.24613e-13	DTL-2
Calm1	7.52934e-21	0.485151	0.992	0.942	1.20831e-16	DTL-2
Rn60-13-0828.1	9.17528e-11	0.478709	0.966	0.728	1.47245e-06	DTL-2
Cd24	1.07108e-18	0.477725	1	0.986	1.71888e-14	DTL-2
Btg2	0.000651389	0.471143	0.874	0.697	1	DTL-2
Rhoa	6.12732e-19	0.469146	0.983	0.864	9.83312e-15	DTL-2
Capg	1.10025e-13	0.466221	0.79	0.367	1.76568e-09	DTL-2
Vgll4	6.08095e-16	0.460631	0.815	0.425	9.75871e-12	DTL-2
Saraf	7.56412e-15	0.455293	0.899	0.603	1.21389e-10	DTL-2
Timp3	4.85941e-06	0.452081	0.891	0.842	0.0779838	DTL-2
AC128618.1	5.12883e-14	0.449501	0.697	0.325	8.23074e-10	DTL-2
Mettl7a	2.22141e-12	0.445273	0.782	0.428	3.56492e-08	DTL-2
Them6	2.05352e-09	0.444422	0.798	0.525	3.29549e-05	DTL-2
Rogdi	1.51225e-14	0.44264	0.882	0.567	2.42686e-10	DTL-2
Adprhl2	1.12733e-14	0.440259	0.899	0.519	1.80914e-10	DTL-2
Mapkap1	1.73771e-16	0.439579	0.824	0.411	2.78868e-12	DTL-2
Cndp2	1.38697e-13	0.436169	0.899	0.606	2.22581e-09	DTL-2
Dkk1	2.71905e-08	0.432564	0.521	0.25	0.000436353	DTL-2
Smim3	4.20266e-11	0.430356	0.916	0.722	6.74444e-07	DTL-2
Fth1	4.46059e-27	0.429752	1	1	7.15836e-23	DTL-2
Ddost	2.22048e-13	0.428943	0.832	0.461	3.56343e-09	DTL-2
H3f3b	1.55255e-08	0.421275	1	0.983	0.000249153	DTL-2
Scx	8.49393e-16	0.416991	0.672	0.267	1.36311e-11	DTL-2
Fermt1	1.41372e-10	0.416038	0.731	0.383	2.26873e-06	DTL-2
Slc1a5	2.99418e-24	0.415429	0.403	0.039	4.80506e-20	DTL-2
Dcakd	5.74168e-18	0.414577	0.597	0.194	9.21424e-14	DTL-2
Nmu	1.2847e-23	0.414368	0.353	0.025	2.06168e-19	DTL-2
Tmem176a	1.54835e-11	0.412119	0.874	0.583	2.48479e-07	DTL-2
Oaf	9.5133e-10	0.406062	0.866	0.594	1.52669e-05	DTL-2
Timp1	4.54128e-11	0.405758	0.487	0.186	7.28785e-07	DTL-2
Spint2	3.44995e-21	0.403982	1	0.986	5.53648e-17	DTL-2
Rassf6	6.50783e-20	0.403062	0.63	0.183	1.04438e-15	DTL-2
Dbp	1.28456e-16	0.402928	0.529	0.15	2.06146e-12	DTL-2
Itm2c	1.07574e-10	0.399767	0.916	0.778	1.72635e-06	DTL-2
Lpar1	2.09707e-16	0.399755	0.487	0.136	3.36538e-12	DTL-2
Tmed10	1.12927e-11	0.396807	0.899	0.583	1.81226e-07	DTL-2
Dusp1	7.26491e-05	0.395893	0.908	0.711	1	DTL-2
Cd48	1.83689e-10	0.39509	0.79	0.467	2.94784e-06	DTL-2
Sptssa	6.05892e-12	0.394441	0.824	0.494	9.72336e-08	DTL-2
Cited2	7.27303e-06	0.393193	0.941	0.742	0.116718	DTL-2
Gem	1.56507e-14	0.39241	0.378	0.086	2.51163e-10	DTL-2
Mal	9.5009e-08	0.391225	0.975	0.881	0.0015247	DTL-2
Tril	1.07145e-07	0.388339	0.681	0.419	0.00171947	DTL-2
Nkd1	2.10023e-23	0.387712	0.303	0.011	3.37045e-19	DTL-2
Kif12	1.8486e-10	0.384636	0.933	0.694	2.96663e-06	DTL-2
Tacstd2	1.12557e-08	0.384093	0.891	0.594	0.000180632	DTL-2
Rab3a	1.26678e-09	0.383916	0.563	0.281	2.03293e-05	DTL-2
Pfkfb3	2.03537e-11	0.381474	0.672	0.331	3.26636e-07	DTL-2
Psat1	3.14803e-13	0.380091	0.731	0.364	5.05196e-09	DTL-2
Atp11a	1.44559e-08	0.375026	0.832	0.556	0.000231988	DTL-2
Mettl9	5.08907e-13	0.37038	0.874	0.539	8.16694e-09	DTL-2
Tagln2	7.98158e-09	0.366966	0.941	0.761	0.000128088	DTL-2
Tm7sf2	5.22899e-11	0.366853	0.647	0.325	8.39149e-07	DTL-2
Cst3	7.03883e-05	0.366699	0.975	0.936	1	DTL-2
Arl6ip1	1.99083e-09	0.3665	0.899	0.672	3.19489e-05	DTL-2
Gstp1	1.76204e-08	0.366162	0.958	0.842	0.000282773	DTL-2
Akr7a3	5.30029e-08	0.36466	0.151	0.022	0.00085059	DTL-2
Snhg11	2.69053e-07	0.362436	0.378	0.153	0.00431777	DTL-2
Klhdc8a	1.22478e-08	0.360084	0.924	0.703	0.000196553	DTL-2
Dtnb	5.70023e-11	0.359766	0.782	0.447	9.14773e-07	DTL-2
Tpm1	8.09583e-12	0.358794	0.992	0.883	1.29922e-07	DTL-2
Tpd52l1	6.87911e-17	0.358628	0.672	0.233	1.10396e-12	DTL-2
H2afx	2.8137e-10	0.358593	0.454	0.178	4.51542e-06	DTL-2
Mlph	1.82215e-14	0.358458	0.429	0.117	2.92418e-10	DTL-2
Sec62	1.12304e-13	0.354852	0.992	0.906	1.80226e-09	DTL-2
Dcps	1.10318e-14	0.353935	0.555	0.181	1.77038e-10	DTL-2
Amotl2	2.13636e-07	0.352849	0.95	0.669	0.00342843	DTL-2
Efemp1	6.20879e-12	0.352744	0.546	0.208	9.96386e-08	DTL-2
Map3k7cl	9.9791e-12	0.352483	0.378	0.103	1.60145e-07	DTL-2
Ypel4	2.59125e-07	0.351771	0.361	0.153	0.00415844	DTL-2
Tmem248	8.02383e-10	0.351175	0.756	0.458	1.28766e-05	DTL-2
Rbpms	1.20862e-09	0.349644	0.748	0.472	1.93959e-05	DTL-2
Tmed9	2.23421e-10	0.349502	0.899	0.575	3.58545e-06	DTL-2
Laptm4a	4.89831e-13	0.34842	0.992	0.944	7.8608e-09	DTL-2
Defb29	9.3571e-13	0.345676	0.227	0.028	1.50163e-08	DTL-2
Sh3bgrl3	1.12162e-10	0.345185	0.891	0.561	1.79997e-06	DTL-2
Fam174a	1.31473e-13	0.344589	0.689	0.294	2.10988e-09	DTL-2
Ntan1	2.43643e-10	0.343798	0.815	0.531	3.90998e-06	DTL-2
Tmem123	4.11338e-10	0.343325	0.95	0.764	6.60116e-06	DTL-2
Hist3h2ba	1.9944e-09	0.342827	0.849	0.508	3.20061e-05	DTL-2
Cblc	4.77493e-13	0.342285	0.538	0.186	7.6628e-09	DTL-2
Ptma.1	1.58517e-13	0.341724	1	0.986	2.54388e-09	DTL-2
Rgs9	3.80771e-22	0.340862	0.454	0.069	6.11061e-18	DTL-2
Eef1g	1.17613e-09	0.340123	0.975	0.808	1.88745e-05	DTL-2
Stx12	1.49496e-10	0.339907	0.765	0.411	2.39911e-06	DTL-2
Cklf	6.93332e-14	0.337351	0.345	0.075	1.11266e-09	DTL-2
Nuak2	1.70015e-06	0.336584	0.79	0.478	0.027284	DTL-2
Pea15	4.13073e-10	0.335283	0.815	0.508	6.629e-06	DTL-2
Gng5.1	4.41203e-10	0.334826	0.983	0.844	7.08043e-06	DTL-2
Trmt112	3.28266e-10	0.334824	0.95	0.625	5.26801e-06	DTL-2
Tspan12	1.13839e-09	0.333905	0.899	0.611	1.82688e-05	DTL-2
Mlf2	1.30768e-09	0.333597	0.908	0.642	2.09856e-05	DTL-2
Vopp1	2.49086e-08	0.33035	0.748	0.433	0.000399733	DTL-2
Gnai2	2.85201e-08	0.32934	0.824	0.553	0.000457691	DTL-2
AC135696.1	3.2023e-09	0.326378	0.849	0.542	5.13905e-05	DTL-2
RGD1559896	3.97977e-11	0.324931	0.571	0.244	6.38673e-07	DTL-2
Smim12	1.69989e-10	0.322381	0.748	0.433	2.72798e-06	DTL-2
Pon2	2.10221e-10	0.322041	0.689	0.344	3.37363e-06	DTL-2
Tsc22d1	1.40404e-09	0.32136	0.983	0.839	2.2532e-05	DTL-2
Slc25a17	1.29305e-08	0.318694	0.79	0.481	0.000207509	DTL-2
Ywhaq	1.83956e-11	0.3165	0.983	0.858	2.95213e-07	DTL-2
Nucb1	9.76932e-10	0.315991	0.866	0.542	1.56778e-05	DTL-2
Epha4	1.28423e-14	0.315437	0.639	0.219	2.06093e-10	DTL-2
Ccl2	4.36901e-05	0.31541	0.151	0.042	0.701138	DTL-2
Snrpb	1.06213e-09	0.313552	0.84	0.55	1.70451e-05	DTL-2
Polr2e	8.03284e-09	0.313431	0.891	0.636	0.000128911	DTL-2
Ube2c	1.93926e-06	0.313414	0.101	0.011	0.0311212	DTL-2
Mras	2.50016e-07	0.312973	0.706	0.444	0.00401226	DTL-2
Rpl13a	3.60178e-14	0.312897	1	0.978	5.78014e-10	DTL-2
Myl12b	3.74279e-10	0.312184	0.992	0.853	6.00643e-06	DTL-2
Banf1	3.26211e-08	0.311837	0.882	0.661	0.000523504	DTL-2
Snapin	4.82228e-09	0.311732	0.899	0.667	7.7388e-05	DTL-2
Ppdpf	1.7218e-09	0.311474	0.924	0.664	2.76315e-05	DTL-2
Cfl1	7.72801e-09	0.311039	0.975	0.814	0.000124019	DTL-2
Spcs2	1.70042e-10	0.310677	0.958	0.675	2.72883e-06	DTL-2
Junb	0.00525254	0.310208	0.857	0.694	1	DTL-2
Serinc2	8.06595e-11	0.309849	0.824	0.519	1.29442e-06	DTL-2
Pbx3	1.45093e-14	0.308944	0.487	0.142	2.32845e-10	DTL-2
Fam162a	0.000159069	0.308105	0.849	0.706	1	DTL-2
LOC102551071	1.02498e-16	0.305831	1	0.986	1.64488e-12	DTL-2
Krt18	6.76992e-10	0.305667	0.933	0.581	1.08644e-05	DTL-2
Tgm2	2.74667e-08	0.304542	0.697	0.381	0.000440785	DTL-2
Dapk2	7.70229e-10	0.304393	0.496	0.208	1.23606e-05	DTL-2
Prkcdbp	3.29024e-05	0.303569	0.521	0.292	0.528018	DTL-2
Slc25a29	8.64905e-11	0.302537	0.58	0.239	1.388e-06	DTL-2
Tubb4b	2.17268e-07	0.300937	0.538	0.278	0.00348672	DTL-2
Gjb4	4.67707e-16	0.300295	0.261	0.025	7.50577e-12	DTL-2
Tmbim6	4.46623e-08	0.299335	0.933	0.733	0.00071674	DTL-2
Fam20c	7.42281e-07	0.297973	0.824	0.556	0.0119121	DTL-2
Rpp21	2.76977e-09	0.29627	0.731	0.394	4.44493e-05	DTL-2
Csrp1	1.23863e-07	0.294768	0.866	0.531	0.00198776	DTL-2
Kcnk5	1.32017e-12	0.294719	0.546	0.189	2.11861e-08	DTL-2
Capn2	3.4824e-09	0.293988	0.782	0.461	5.58855e-05	DTL-2
Elmo2	1.96276e-10	0.291762	0.471	0.183	3.14984e-06	DTL-2
Dynll1	2.4021e-08	0.291393	0.992	0.947	0.000385489	DTL-2
Cntf	0.000111305	0.289093	0.714	0.489	1	DTL-2
H3f3b.1	2.01193e-07	0.28904	0.832	0.575	0.00322875	DTL-2
Zfp706	3.69228e-10	0.289034	0.958	0.781	5.92537e-06	DTL-2
Pfn1	5.47893e-12	0.288871	0.992	0.956	8.79258e-08	DTL-2
Psip1	1.52736e-07	0.287941	0.58	0.294	0.00245111	DTL-2
Capzb	1.54011e-07	0.286082	0.924	0.753	0.00247157	DTL-2
RGD1562673	1.50408e-06	0.285343	0.21	0.061	0.0241375	DTL-2
Top2a	1.67817e-08	0.285262	0.109	0.006	0.000269313	DTL-2
Phyhipl	4.97656e-12	0.284059	0.479	0.158	7.98638e-08	DTL-2
Atp6ap2	3.74877e-08	0.283679	0.975	0.853	0.000601603	DTL-2
Tnfsf13	2.08242e-06	0.28338	0.513	0.264	0.0334186	DTL-2
Nucks1	3.08758e-07	0.283205	0.748	0.467	0.00495495	DTL-2
Krt7	3.25315e-10	0.282837	0.975	0.778	5.22065e-06	DTL-2
Pdzk1ip1	3.95799e-10	0.282363	1	0.906	6.35178e-06	DTL-2
Tmed2	2.76848e-09	0.282213	0.933	0.686	4.44286e-05	DTL-2
Vim	2.62949e-05	0.281288	0.882	0.706	0.421981	DTL-2
Mtdh	8.31514e-08	0.278787	0.748	0.433	0.00133441	DTL-2
Rala	6.41457e-08	0.278126	0.756	0.481	0.00102941	DTL-2
Dnajb1	0.00508405	0.277874	0.655	0.425	1	DTL-2
Ssr4	1.00664e-06	0.276913	0.882	0.614	0.0161546	DTL-2
Pcna	1.18928e-05	0.276748	0.647	0.389	0.190856	DTL-2
RGD1304567	6.23651e-10	0.276732	0.748	0.403	1.00083e-05	DTL-2
Plod2	4.18709e-07	0.276615	0.782	0.475	0.00671944	DTL-2
Qsox1	3.32139e-10	0.276603	0.613	0.275	5.33016e-06	DTL-2
Fam89b	1.54187e-07	0.275783	0.622	0.347	0.00247439	DTL-2
H2afv	3.1587e-06	0.275633	0.958	0.769	0.0506909	DTL-2
Rbms2	2.02005e-11	0.275609	0.555	0.225	3.24177e-07	DTL-2
RGD1561590	1.98999e-08	0.275171	0.958	0.736	0.000319354	DTL-2
Ifitm2	2.80578e-10	0.274841	0.958	0.856	4.50271e-06	DTL-2
Adam15	2.6688e-12	0.274683	0.563	0.208	4.28288e-08	DTL-2
Sh3rf1	3.68442e-07	0.274485	0.815	0.531	0.00591275	DTL-2
Pitx2	1.35035e-06	0.274071	0.571	0.297	0.0216705	DTL-2
Tfdp1	1.00615e-07	0.27333	0.538	0.269	0.00161467	DTL-2
Rpl32	1.40601e-06	0.273072	0.992	0.911	0.0225637	DTL-2
Mpzl2	3.84936e-08	0.27164	0.723	0.375	0.000617745	DTL-2
Mki67	2.07615e-08	0.271196	0.118	0.008	0.000333181	DTL-2
Plp2	1.00956e-06	0.270457	0.79	0.506	0.0162014	DTL-2
Clic1	9.76566e-11	0.270434	1	0.95	1.56719e-06	DTL-2
Tle6	5.37579e-07	0.270051	0.731	0.478	0.00862706	DTL-2
Rabac1	3.35289e-06	0.269467	0.966	0.781	0.0538072	DTL-2
Itm2b	1.04617e-11	0.269246	1	0.981	1.67889e-07	DTL-2
Tac4	5.60027e-12	0.268894	0.218	0.028	8.98732e-08	DTL-2
Arpc5l	2.20823e-05	0.268552	0.908	0.664	0.354376	DTL-2
Ppp2r5a	6.43631e-06	0.268387	0.731	0.481	0.10329	DTL-2
Dek	0.000101137	0.268023	0.79	0.542	1	DTL-2
Ptges3	1.76432e-08	0.267808	0.958	0.783	0.000283139	DTL-2
Ubc	9.59582e-05	0.267582	0.983	0.969	1	DTL-2
Psmc5	2.41392e-08	0.267192	0.723	0.408	0.000387386	DTL-2
Me1	2.64269e-09	0.267125	0.765	0.403	4.24099e-05	DTL-2
Cnbp	3.64846e-08	0.266622	0.958	0.833	0.000585504	DTL-2
Lrp2	3.44177e-09	0.265343	0.555	0.269	5.52335e-05	DTL-2
Smco4	3.98907e-07	0.264439	0.529	0.272	0.00640166	DTL-2
Arhgap29	1.63024e-05	0.26443	0.899	0.653	0.261621	DTL-2
Pacsin3	3.05886e-09	0.263846	0.748	0.406	4.90885e-05	DTL-2
Cox16	8.7968e-09	0.263714	0.689	0.369	0.000141171	DTL-2
Pgrmc1	5.81262e-07	0.263264	0.908	0.678	0.0093281	DTL-2
Tspan33	6.96574e-09	0.262833	0.765	0.394	0.000111786	DTL-2
Epcam	3.49215e-10	0.262692	1	0.986	5.60421e-06	DTL-2
Spcs1	7.4085e-07	0.262495	0.899	0.742	0.0118892	DTL-2
Hsbp1	1.67514e-08	0.262099	0.933	0.783	0.000268826	DTL-2
Vamp2	1.2109e-05	0.26164	0.84	0.603	0.194326	DTL-2
Tmem14a	3.33126e-05	0.261033	0.639	0.422	0.534601	DTL-2
Impa1	5.385e-07	0.259543	0.639	0.364	0.00864184	DTL-2
Smpd1	3.3721e-07	0.259418	0.84	0.575	0.00541154	DTL-2
Smc2	0.000311913	0.25932	0.277	0.139	1	DTL-2
Tprg1l	2.33987e-06	0.259225	0.866	0.589	0.0375503	DTL-2
Ackr3	4.94138e-06	0.258623	0.639	0.375	0.0792992	DTL-2
Cdkn3	2.06066e-06	0.258541	0.101	0.011	0.0330694	DTL-2
Tsen15	3.57899e-08	0.258091	0.563	0.292	0.000574357	DTL-2
Rps27	4.7333e-17	0.257499	1	0.994	7.596e-13	DTL-2
LOC100362023	1.24179e-07	0.256957	0.58	0.297	0.00199282	DTL-2
Rnf187	1.48431e-07	0.256623	0.866	0.561	0.00238203	DTL-2
Etl4	1.37462e-09	0.256498	0.672	0.325	2.206e-05	DTL-2
Prss35	3.67144e-06	0.255802	0.294	0.106	0.0589193	DTL-2
Cetn2	1.02312e-07	0.255712	0.924	0.717	0.0016419	DTL-2
RGD1564447	1.2525e-11	0.25503	1	0.989	2.01002e-07	DTL-2
Folr1	0.000136627	0.254932	0.958	0.836	1	DTL-2
Rpl18	6.5255e-10	0.254605	0.992	0.953	1.04721e-05	DTL-2
Ssr2	1.06549e-07	0.254595	0.908	0.656	0.0017099	DTL-2
Rdx	1.14949e-06	0.254174	0.639	0.364	0.0184471	DTL-2
Ppap2a	3.17021e-08	0.253673	0.723	0.422	0.000508756	DTL-2
Lman1	1.27137e-06	0.253392	0.588	0.319	0.020403	DTL-2
Cdkl1	1.84303e-06	0.251878	0.95	0.706	0.029577	DTL-2
Reep5	1.80315e-06	0.251582	0.832	0.589	0.0289369	DTL-2
Tgif1	7.31895e-06	0.251186	0.546	0.319	0.117454	DTL-2
Slc14a2	6.6377e-09	3.00906	0.377	0.171	0.000106522	DTL-3
Id3	2.08351e-48	1.65121	0.975	0.552	3.34362e-44	DTL-3
Id1	1.23677e-40	1.56347	0.992	0.678	1.98477e-36	DTL-3
Angpt2	1.19983e-11	1.53307	0.508	0.235	1.92549e-07	DTL-3
Prss23	4.83712e-38	1.48909	0.869	0.381	7.76261e-34	DTL-3
Tmem213	2.2375e-36	1.48791	0.762	0.199	3.59073e-32	DTL-3
Cldn3	4.57603e-45	1.34955	0.926	0.342	7.34361e-41	DTL-3
Tspan8	1.19804e-43	1.30156	0.967	0.826	1.92262e-39	DTL-3
Cldn8	2.51307e-42	1.24701	0.967	0.454	4.03298e-38	DTL-3
Cyp4b1	4.64165e-38	1.20565	0.516	0.034	7.44892e-34	DTL-3
Id4	8.44654e-36	1.13142	0.934	0.501	1.3555e-31	DTL-3
Ptprf	8.4791e-34	1.11721	0.893	0.599	1.36073e-29	DTL-3
Igfbp2	2.87521e-26	1.09504	0.861	0.384	4.61414e-22	DTL-3
Ngfrap1	9.70758e-32	1.07629	0.959	0.745	1.55787e-27	DTL-3
Nfkbia	1.17157e-13	1.06171	0.779	0.549	1.88014e-09	DTL-3
Cxcl11	4.2109e-38	1.06108	0.82	0.244	6.75766e-34	DTL-3
Cldn4	3.90994e-20	1.03548	0.844	0.431	6.27468e-16	DTL-3
Cav2	2.55355e-37	1.00245	0.803	0.244	4.09794e-33	DTL-3
Wbp5	2.07838e-28	0.973415	0.959	0.877	3.33539e-24	DTL-3
Cav1	2.74497e-39	0.973251	0.623	0.076	4.40513e-35	DTL-3
Emp1	2.92059e-34	0.954392	0.631	0.112	4.68697e-30	DTL-3
Gpc3	3.90036e-28	0.946761	0.967	0.77	6.2593e-24	DTL-3
Cebpd	4.2142e-28	0.943838	0.615	0.132	6.76295e-24	DTL-3
Zfp36	3.52723e-11	0.938861	0.779	0.56	5.6605e-07	DTL-3
Hist1h4b.2	3.57151e-22	0.924126	0.836	0.417	5.73156e-18	DTL-3
LOC100912195	2.97329e-32	0.922503	0.82	0.342	4.77154e-28	DTL-3
Errfi1	1.06271e-15	0.913159	0.697	0.359	1.70544e-11	DTL-3
Wls	3.1517e-18	0.886259	0.82	0.608	5.05785e-14	DTL-3
Pxdc1	5.93412e-35	0.884403	0.779	0.216	9.52308e-31	DTL-3
Egr1	4.48047e-11	0.88061	0.738	0.443	7.19026e-07	DTL-3
Kcnk1	7.49974e-27	0.869459	0.934	0.636	1.20356e-22	DTL-3
Junb	1.52231e-16	0.861245	0.926	0.669	2.44301e-12	DTL-3
Suclg2	3.68145e-30	0.857547	0.885	0.613	5.908e-26	DTL-3
Aldh1a2	6.89147e-41	0.850665	0.705	0.112	1.10594e-36	DTL-3
Vash2	9.47797e-10	0.845315	0.467	0.21	1.52103e-05	DTL-3
Marcks	6.86162e-36	0.839018	0.762	0.179	1.10115e-31	DTL-3
Cxcl1	9.88266e-21	0.837343	0.41	0.062	1.58597e-16	DTL-3
Jag1	3.10115e-20	0.824507	0.885	0.527	4.97673e-16	DTL-3
Hey2	1.41493e-36	0.818731	0.656	0.112	2.27069e-32	DTL-3
Atp6v0a4	4.97795e-22	0.805095	0.467	0.09	7.98861e-18	DTL-3
Crip1	1.76114e-22	0.788526	0.762	0.314	2.82627e-18	DTL-3
Net1	1.0438e-28	0.783336	0.762	0.249	1.67509e-24	DTL-3
Rbp1	1.36635e-42	0.768579	0.648	0.067	2.19272e-38	DTL-3
Etnk1	6.25378e-14	0.767495	0.721	0.389	1.00361e-09	DTL-3
Marcksl1	6.12285e-31	0.759912	0.885	0.412	9.82596e-27	DTL-3
Alcam	2.33941e-31	0.736052	0.566	0.078	3.75428e-27	DTL-3
Osr1	3.771e-33	0.727987	0.467	0.034	6.05171e-29	DTL-3
Max	1.96368e-11	0.71373	0.811	0.527	3.15131e-07	DTL-3
Gadd45g	3.17193e-08	0.70848	0.861	0.748	0.000509032	DTL-3
Ahnak	1.15691e-20	0.701828	0.918	0.731	1.85661e-16	DTL-3
Ctgf	1.98525e-15	0.687717	0.762	0.37	3.18593e-11	DTL-3
Efhd1	1.01976e-18	0.682755	0.934	0.723	1.63651e-14	DTL-3
Id2	4.8042e-27	0.681343	0.689	0.174	7.70978e-23	DTL-3
Cebpb	4.74255e-19	0.67452	0.754	0.353	7.61085e-15	DTL-3
Txnip	4.91145e-15	0.669431	0.738	0.412	7.88189e-11	DTL-3
Fos	3.27902e-14	0.669383	0.926	0.77	5.26218e-10	DTL-3
Prkcq	5.74508e-16	0.668042	0.656	0.258	9.21971e-12	DTL-3
Man1c1	1.51762e-26	0.66243	0.713	0.235	2.43548e-22	DTL-3
Uncx	4.99487e-39	0.65442	0.508	0.022	8.01577e-35	DTL-3
Wasf1	4.43081e-32	0.653507	0.484	0.039	7.11057e-28	DTL-3
Fstl1	1.19265e-18	0.648389	0.967	0.669	1.91397e-14	DTL-3
AABR07055333.1	7.97378e-34	0.646698	0.451	0.022	1.27963e-29	DTL-3
Gprc5a	1.54876e-15	0.641582	0.721	0.333	2.48545e-11	DTL-3
Gstm1	1.04543e-22	0.641436	0.59	0.14	1.6777e-18	DTL-3
Slco2a1	8.41214e-21	0.633014	0.902	0.602	1.34998e-16	DTL-3
Ica1	1.10609e-23	0.623888	0.738	0.258	1.77506e-19	DTL-3
Potef	1.62151e-21	0.623567	1	0.972	2.6022e-17	DTL-3
Lox	5.05296e-25	0.622864	0.475	0.073	8.10899e-21	DTL-3
Fosb	8.23789e-09	0.622047	0.77	0.513	0.000132202	DTL-3
Msmp	4.38197e-23	0.620436	0.443	0.07	7.03218e-19	DTL-3
Sik1	1.20809e-20	0.619479	0.689	0.261	1.93874e-16	DTL-3
Ephx1	2.83183e-19	0.617825	0.713	0.286	4.54452e-15	DTL-3
LOC100911319	9.59424e-18	0.612916	0.82	0.457	1.53968e-13	DTL-3
Irx3	7.97149e-18	0.612869	0.852	0.515	1.27926e-13	DTL-3
Tnfrsf21	5.79803e-16	0.612022	0.828	0.543	9.30468e-12	DTL-3
Smad7	4.11141e-18	0.609263	0.73	0.333	6.598e-14	DTL-3
Atf3	6.02207e-08	0.606097	0.672	0.409	0.000966423	DTL-3
Ppp1r15a	8.56792e-09	0.605286	0.746	0.507	0.000137498	DTL-3
Cdkl1	1.12805e-16	0.603981	0.934	0.709	1.81029e-12	DTL-3
Avpr1a	6.20225e-13	0.597295	0.361	0.09	9.95337e-09	DTL-3
AABR07055191.1	2.13512e-27	0.596139	0.418	0.036	3.42644e-23	DTL-3
Odc1	2.18887e-13	0.594446	0.762	0.429	3.5127e-09	DTL-3
Nbl1	5.5473e-19	0.593153	0.902	0.507	8.90231e-15	DTL-3
Cyr61	4.81238e-08	0.592431	0.5	0.232	0.000772291	DTL-3
Clec2g	1.22979e-16	0.585745	0.803	0.479	1.97357e-12	DTL-3
Jund	2.48704e-06	0.570669	0.852	0.768	0.0399121	DTL-3
Mt1	1.11192e-05	0.570619	0.959	0.88	0.178441	DTL-3
Apcdd1l	0.00529746	0.568257	0.311	0.23	1	DTL-3
RGD1563242	1.99575e-11	0.564356	0.893	0.664	3.20278e-07	DTL-3
Tmsb10	1.76987e-22	0.563259	1	0.961	2.84028e-18	DTL-3
Hmgn1	2.03399e-21	0.560624	0.992	0.812	3.26415e-17	DTL-3
Cited2	6.20568e-14	0.559337	0.877	0.762	9.95887e-10	DTL-3
Slit3	1.97176e-38	0.552549	0.492	0.02	3.16428e-34	DTL-3
Tmem178a	1.51465e-12	0.549687	0.516	0.207	2.43072e-08	DTL-3
Ctla2a	1.10112e-12	0.545573	0.721	0.384	1.76708e-08	DTL-3
Papss1	1.08936e-15	0.544996	0.869	0.608	1.74821e-11	DTL-3
Klf4	3.49672e-11	0.543715	0.68	0.381	5.61154e-07	DTL-3
Rasd1	2.02764e-21	0.543501	0.361	0.039	3.25395e-17	DTL-3
Ier3	6.71036e-12	0.540758	0.762	0.426	1.07688e-07	DTL-3
Tcn2	2.09166e-24	0.534108	0.639	0.165	3.3567e-20	DTL-3
Lama5	1.70009e-17	0.529527	0.73	0.314	2.7283e-13	DTL-3
Anxa6	6.97582e-16	0.528805	0.852	0.532	1.11948e-11	DTL-3
Rrp15	2.54739e-12	0.527538	0.656	0.3	4.08804e-08	DTL-3
Hbegf	9.27374e-13	0.527389	0.328	0.073	1.48825e-08	DTL-3
Anxa2	4.08569e-13	0.527271	0.943	0.843	6.55671e-09	DTL-3
Ap2m1	3.70357e-19	0.525284	0.959	0.773	5.94349e-15	DTL-3
Foxc1	1.73815e-11	0.522436	0.852	0.711	2.78939e-07	DTL-3
Thra	1.27047e-15	0.51879	0.82	0.445	2.03885e-11	DTL-3
F11r	5.50642e-14	0.513329	0.869	0.706	8.8367e-10	DTL-3
Rap1gap	2.03211e-17	0.510944	0.484	0.123	3.26114e-13	DTL-3
Hspa1b	7.55811e-12	0.51021	0.967	0.888	1.21293e-07	DTL-3
Actb	9.77499e-14	0.507974	0.926	0.798	1.56869e-09	DTL-3
Sfrp2	7.42803e-08	0.507458	0.156	0.025	0.00119205	DTL-3
Gsta3	6.75256e-15	0.506454	0.639	0.28	1.08365e-10	DTL-3
Arhgdib	2.13375e-18	0.506321	0.951	0.608	3.42424e-14	DTL-3
Fam84a	8.8862e-18	0.505918	0.557	0.168	1.42606e-13	DTL-3
Zfand6	2.18698e-13	0.504742	0.902	0.653	3.50966e-09	DTL-3
Col4a1	2.73624e-14	0.503412	0.893	0.703	4.39112e-10	DTL-3
Mid1ip1	6.09387e-15	0.500717	0.779	0.44	9.77944e-11	DTL-3
Arl4d	9.54015e-19	0.49797	0.574	0.174	1.531e-14	DTL-3
Rnd1	1.17111e-07	0.495519	0.311	0.109	0.00187939	DTL-3
Krt18	2.44104e-14	0.491985	0.91	0.585	3.91738e-10	DTL-3
Upk3bl	3.4296e-19	0.487917	0.902	0.44	5.50383e-15	DTL-3
Zmiz1	7.90136e-13	0.487096	0.754	0.417	1.26801e-08	DTL-3
Glul	1.51488e-10	0.484526	0.926	0.77	2.43108e-06	DTL-3
AABR07044570.1	1.96974e-15	0.480684	0.68	0.283	3.16104e-11	DTL-3
Arhgap29	1.1484e-12	0.478979	0.885	0.655	1.84295e-08	DTL-3
Slc3a2	2.35984e-11	0.475365	0.844	0.605	3.78706e-07	DTL-3
Tpm1	4.72755e-14	0.474021	0.984	0.885	7.58676e-10	DTL-3
Rasgrp3	1.9284e-17	0.472502	0.557	0.168	3.0947e-13	DTL-3
Acta2	0.0048268	0.469591	0.344	0.21	1	DTL-3
Tmem59	8.37794e-11	0.46811	0.975	0.913	1.34449e-06	DTL-3
Hoxd9	2.19933e-26	0.463948	0.648	0.148	3.52949e-22	DTL-3
Hmgn3	3.11716e-08	0.463213	0.861	0.625	0.000500241	DTL-3
Anks1a	2.53842e-26	0.462902	0.574	0.106	4.07366e-22	DTL-3
Vapa	1.10826e-15	0.461	0.934	0.787	1.77854e-11	DTL-3
Atoh8	1.8449e-30	0.457887	0.475	0.039	2.96069e-26	DTL-3
Smpdl3a	6.38287e-14	0.455392	0.869	0.569	1.02432e-09	DTL-3
Gmpr	5.96009e-12	0.453754	0.746	0.409	9.56475e-08	DTL-3
Rnaset2	2.87132e-11	0.452753	0.934	0.703	4.6079e-07	DTL-3
Ak3	5.76135e-12	0.452107	0.795	0.485	9.24581e-08	DTL-3
Cldn19	4.90061e-19	0.450432	0.475	0.104	7.8645e-15	DTL-3
Vps28	4.56721e-09	0.449113	0.877	0.664	7.32945e-05	DTL-3
Ube2h	3.69328e-13	0.448741	0.689	0.345	5.92698e-09	DTL-3
Nid2	5.17809e-11	0.446372	0.795	0.482	8.3098e-07	DTL-3
Ech1	1.73517e-11	0.445728	0.885	0.616	2.78459e-07	DTL-3
Irx5	3.24556e-12	0.445558	0.779	0.496	5.20847e-08	DTL-3
Ubc	1.66408e-10	0.444845	1	0.964	2.67052e-06	DTL-3
Rpl6	3.08489e-17	0.443697	0.975	0.846	4.95063e-13	DTL-3
Proser2	7.83855e-11	0.44074	0.877	0.706	1.25793e-06	DTL-3
Ctnnal1	7.09461e-13	0.440635	0.762	0.437	1.13854e-08	DTL-3
Spry1	3.78734e-17	0.440189	0.607	0.216	6.07793e-13	DTL-3
Ptma.1	2.36866e-21	0.440011	0.992	0.989	3.80122e-17	DTL-3
Itgb6	3.78188e-09	0.438617	0.713	0.465	6.06915e-05	DTL-3
Acadm	5.59115e-14	0.435575	0.852	0.585	8.97268e-10	DTL-3
Jun	9.49397e-14	0.435102	0.951	0.832	1.52359e-09	DTL-3
Anxa11	1.21135e-15	0.435059	0.951	0.826	1.94398e-11	DTL-3
Tfap2b	4.79832e-28	0.433929	0.41	0.028	7.70035e-24	DTL-3
Hes1	2.14883e-07	0.430959	0.746	0.507	0.00344843	DTL-3
Egfl6	1.13649e-06	0.429228	0.77	0.602	0.0182384	DTL-3
Crip2	6.68734e-12	0.427811	0.926	0.793	1.07318e-07	DTL-3
Hist1h2bg	1.10079e-11	0.427546	0.943	0.843	1.76656e-07	DTL-3
Palm	2.19206e-11	0.427321	0.689	0.389	3.51782e-07	DTL-3
Ctnna1	5.97073e-14	0.426962	0.918	0.734	9.58182e-10	DTL-3
Wfdc2	1.12512e-14	0.425482	0.869	0.563	1.80559e-10	DTL-3
Avpi1	1.04092e-09	0.425372	0.811	0.532	1.67047e-05	DTL-3
Bcam	5.0786e-16	0.424834	0.975	0.882	8.15014e-12	DTL-3
Ypel3	1.08041e-10	0.424539	0.902	0.613	1.73384e-06	DTL-3
Tmem35	4.29167e-19	0.423104	0.393	0.064	6.88727e-15	DTL-3
Ppap2c	8.80081e-12	0.422521	0.623	0.291	1.41235e-07	DTL-3
Ets2	8.97892e-06	0.422359	0.648	0.443	0.144094	DTL-3
Sh3bp5	3.13985e-11	0.422215	0.795	0.476	5.03884e-07	DTL-3
Hacd3	2.35719e-12	0.419878	0.738	0.417	3.78282e-08	DTL-3
Txndc17	1.54165e-05	0.418719	0.861	0.703	0.247405	DTL-3
Gadd45b	3.7593e-05	0.418222	0.738	0.468	0.603293	DTL-3
Mpzl1	2.24927e-05	0.417451	0.459	0.272	0.360963	DTL-3
Asrgl1	9.77215e-11	0.417262	0.811	0.507	1.56823e-06	DTL-3
Btg2	2.16999e-07	0.416843	0.844	0.706	0.0034824	DTL-3
Gm2a	2.44441e-07	0.415354	0.82	0.616	0.00392279	DTL-3
Tbc1d8b	2.66122e-17	0.414871	0.582	0.182	4.27072e-13	DTL-3
Hpn	4.05138e-18	0.413767	0.59	0.174	6.50165e-14	DTL-3
Col9a2	9.10858e-19	0.413271	0.27	0.017	1.46175e-14	DTL-3
LOC100365902	1.43866e-10	0.412878	0.885	0.748	2.30876e-06	DTL-3
Rpl23a	3.77127e-19	0.412515	0.984	0.975	6.05213e-15	DTL-3
Eif3h	1.8546e-11	0.412323	0.885	0.647	2.97627e-07	DTL-3
Tln1	2.81339e-11	0.411725	0.803	0.476	4.51492e-07	DTL-3
Cdc42	4.06672e-11	0.408961	0.91	0.754	6.52626e-07	DTL-3
Tkt	1.47793e-09	0.408109	0.795	0.527	2.37178e-05	DTL-3
Atp6v1g3	0.00363893	0.407623	0.344	0.199	1	DTL-3
Litaf	2.31953e-10	0.40757	0.77	0.473	3.72238e-06	DTL-3
H3f3b	4.07266e-18	0.407469	1	0.983	6.5358e-14	DTL-3
Irf1	6.85811e-10	0.407319	0.475	0.179	1.10059e-05	DTL-3
Nt5dc2	1.54153e-14	0.407246	0.426	0.112	2.47385e-10	DTL-3
Hsp90ab1	9.93732e-15	0.406069	0.975	0.916	1.59474e-10	DTL-3
Trim29	6.59165e-20	0.404991	0.541	0.137	1.05783e-15	DTL-3
Hsd17b11	1.85209e-14	0.404213	0.623	0.249	2.97223e-10	DTL-3
Proc	1.36502e-11	0.403649	0.32	0.078	2.19058e-07	DTL-3
Dync1i2	2.44102e-09	0.402845	0.811	0.538	3.91735e-05	DTL-3
Lamc2	4.32988e-24	0.40115	0.369	0.028	6.9486e-20	DTL-3
Pawr	1.28083e-14	0.400605	0.705	0.331	2.05548e-10	DTL-3
Wisp2	1.95626e-21	0.400361	0.262	0.006	3.1394e-17	DTL-3
Ddr1	1.82041e-11	0.400297	0.721	0.401	2.9214e-07	DTL-3
Ermp1	7.63272e-12	0.399954	0.672	0.342	1.2249e-07	DTL-3
Eef2	5.91546e-16	0.397978	0.967	0.868	9.49314e-12	DTL-3
Gas6	3.98521e-06	0.39725	0.582	0.412	0.0639547	DTL-3
Rab33a	1.78745e-16	0.395958	0.484	0.12	2.8685e-12	DTL-3
Cxcl10	3.03224e-08	0.395363	0.197	0.039	0.000486613	DTL-3
Krt8	6.54614e-16	0.393743	0.934	0.661	1.05053e-11	DTL-3
Tgm2	1.14123e-09	0.393276	0.689	0.381	1.83145e-05	DTL-3
Csrp1	1.13035e-10	0.391909	0.828	0.541	1.81399e-06	DTL-3
Lamb1	3.47031e-11	0.391784	0.623	0.277	5.56915e-07	DTL-3
Sfta2	2.90807e-19	0.390764	0.443	0.084	4.66688e-15	DTL-3
Dusp5	6.02257e-12	0.389606	0.27	0.05	9.66503e-08	DTL-3
RGD1562136	3.23691e-11	0.389456	0.721	0.361	5.19459e-07	DTL-3
Hdac1l	2.3679e-09	0.388332	0.779	0.518	3.8e-05	DTL-3
Eprs	5.35133e-09	0.388245	0.656	0.378	8.58781e-05	DTL-3
Mxi1	1.97308e-11	0.384423	0.631	0.314	3.1664e-07	DTL-3
Chmp4bl1	2.08769e-09	0.384389	0.762	0.527	3.35032e-05	DTL-3
Gnb2l1	2.11359e-13	0.383728	0.959	0.821	3.3919e-09	DTL-3
Rpl3	5.42546e-19	0.383193	0.992	0.947	8.70678e-15	DTL-3
Slc39a1	9.3125e-06	0.382743	0.68	0.443	0.149447	DTL-3
Ctcf	1.32975e-10	0.381491	0.689	0.392	2.13398e-06	DTL-3
Phyh	3.325e-08	0.38075	0.795	0.535	0.000533596	DTL-3
Bmp4	2.26512e-16	0.379957	0.549	0.168	3.63506e-12	DTL-3
Tanc1	4.31919e-09	0.379897	0.697	0.42	6.93144e-05	DTL-3
Lamc1	3.8807e-12	0.37964	0.557	0.244	6.22775e-08	DTL-3
Ywhae	1.47592e-12	0.379018	0.951	0.838	2.36856e-08	DTL-3
Nudt4	4.30084e-09	0.378094	0.795	0.538	6.90199e-05	DTL-3
Fntb	2.42404e-13	0.377216	0.361	0.081	3.89009e-09	DTL-3
Rassf7	8.69802e-11	0.376571	0.803	0.485	1.39586e-06	DTL-3
Raly	3.63851e-12	0.376123	0.918	0.695	5.83907e-08	DTL-3
Tbl1x	1.03976e-12	0.374618	0.705	0.342	1.66861e-08	DTL-3
Mt2A	0.00703157	0.37458	0.951	0.964	1	DTL-3
Trim2	2.50335e-15	0.372928	0.566	0.199	4.01738e-11	DTL-3
Tmem107	5.83256e-13	0.372029	0.557	0.202	9.36009e-09	DTL-3
Hoxa5	6.14866e-11	0.371469	0.631	0.289	9.86738e-07	DTL-3
Shisa5	2.21927e-09	0.371385	0.877	0.641	3.56148e-05	DTL-3
Blnk	4.39413e-13	0.371373	0.508	0.182	7.0517e-09	DTL-3
Hk2	5.05033e-11	0.37124	0.336	0.092	8.10478e-07	DTL-3
Nqo1	1.72195e-10	0.369942	0.598	0.266	2.76338e-06	DTL-3
RGD1563812	6.74092e-11	0.3693	0.943	0.818	1.08178e-06	DTL-3
Flna	3.36068e-13	0.367499	0.598	0.249	5.39322e-09	DTL-3
Hmgn2	3.7026e-10	0.366624	0.852	0.563	5.94193e-06	DTL-3
Cish	2.68537e-10	0.365612	0.295	0.073	4.30948e-06	DTL-3
Tprg1l	6.16901e-10	0.36367	0.869	0.585	9.90003e-06	DTL-3
Sumo2l	2.3193e-09	0.361822	0.902	0.711	3.72201e-05	DTL-3
Capg	1.76956e-11	0.360817	0.762	0.373	2.83979e-07	DTL-3
Ggt1	1.02199e-06	0.360666	0.713	0.493	0.0164008	DTL-3
Nab2	1.0298e-26	0.360458	0.459	0.05	1.65263e-22	DTL-3
Npc2	0.000161148	0.35955	0.803	0.639	1	DTL-3
Myl12a	1.64235e-16	0.357829	1	0.975	2.63565e-12	DTL-3
Jup	1.73263e-07	0.357421	0.746	0.493	0.00278053	DTL-3
Rhoc	1.46686e-11	0.356482	0.705	0.359	2.35401e-07	DTL-3
RGD1563861	3.50273e-16	0.356054	0.975	0.936	5.62118e-12	DTL-3
Rab3ip	3.65479e-08	0.355424	0.631	0.359	0.000586521	DTL-3
Fis1	4.80297e-09	0.354715	0.91	0.706	7.70781e-05	DTL-3
Csnk1a1	1.94396e-08	0.353953	0.787	0.543	0.000311967	DTL-3
Mfge8	3.30546e-10	0.352684	0.836	0.538	5.30461e-06	DTL-3
Golph3	8.42676e-10	0.351947	0.844	0.588	1.35233e-05	DTL-3
Zfp36l1	4.69087e-07	0.35164	0.877	0.765	0.0075279	DTL-3
Actn4	1.43599e-09	0.35146	0.861	0.697	2.30448e-05	DTL-3
Srrm2	1.79148e-08	0.351051	0.893	0.622	0.000287496	DTL-3
Lypd6b	1.24899e-24	0.348971	0.484	0.073	2.00438e-20	DTL-3
Psma1	1.3522e-07	0.348342	0.861	0.622	0.00217002	DTL-3
Homer2	6.1328e-14	0.348043	0.623	0.235	9.84192e-10	DTL-3
Ankrd46	1.07938e-05	0.346798	0.434	0.224	0.173219	DTL-3
Akr1c19	2.25176e-15	0.346552	0.418	0.098	3.61362e-11	DTL-3
Pdia4	4.2869e-09	0.344935	0.721	0.429	6.87962e-05	DTL-3
Ctdspl	4.14548e-08	0.344739	0.844	0.627	0.000665266	DTL-3
Eif3m	1.1284e-10	0.344389	0.902	0.686	1.81086e-06	DTL-3
Sarnp	3.18026e-07	0.342847	0.893	0.647	0.00510369	DTL-3
Gnb2	7.49267e-11	0.341798	0.91	0.796	1.20242e-06	DTL-3
Aimp2	6.33965e-08	0.341528	0.844	0.613	0.00101739	DTL-3
Rps5	3.93664e-17	0.341524	0.959	0.933	6.31753e-13	DTL-3
Nucks1	1.5224e-09	0.341343	0.779	0.454	2.44315e-05	DTL-3
Eif3i	1.11243e-06	0.340295	0.754	0.513	0.0178523	DTL-3
Rtf1	1.03439e-07	0.339123	0.664	0.403	0.00165998	DTL-3
Crem	6.8034e-06	0.338866	0.402	0.202	0.109181	DTL-3
Ptov1	1.27204e-08	0.338706	0.836	0.613	0.000204137	DTL-3
Smad9	2.93293e-27	0.338553	0.369	0.017	4.70676e-23	DTL-3
Manbal	7.34408e-07	0.337733	0.672	0.403	0.0117858	DTL-3
Evpl	1.38963e-06	0.336108	0.516	0.297	0.0223007	DTL-3
Mafk	1.78858e-07	0.335446	0.434	0.207	0.00287031	DTL-3
Rara	7.06215e-13	0.335113	0.68	0.305	1.13333e-08	DTL-3
Rras2	8.96489e-09	0.334991	0.754	0.468	0.000143869	DTL-3
Irx1	5.32073e-08	0.333333	0.738	0.49	0.000853871	DTL-3
Cdcp1	2.07294e-09	0.333211	0.492	0.21	3.32665e-05	DTL-3
Klhl9	1.10497e-06	0.33289	0.689	0.423	0.0177326	DTL-3
Capzb	6.9904e-09	0.332397	0.91	0.756	0.000112182	DTL-3
Dag1	2.68838e-06	0.331401	0.902	0.798	0.043143	DTL-3
Thrb	3.6926e-10	0.331164	0.5	0.207	5.92588e-06	DTL-3
Fuca1	3.55231e-06	0.331073	0.746	0.515	0.0570075	DTL-3
Ccz1b	8.51754e-07	0.331035	0.426	0.193	0.0136689	DTL-3
Bckdhb	5.35203e-11	0.330829	0.582	0.261	8.58893e-07	DTL-3
Sema4b	3.92452e-09	0.32884	0.574	0.275	6.29806e-05	DTL-3
Puf60	3.72996e-10	0.328476	0.861	0.557	5.98585e-06	DTL-3
Srf	3.5237e-06	0.32784	0.361	0.157	0.0565483	DTL-3
Atxn7l3b	3.83038e-09	0.327499	0.803	0.535	6.147e-05	DTL-3
Ncor1	3.79544e-08	0.327437	0.795	0.532	0.000609092	DTL-3
Bnip3l	3.69705e-07	0.327275	0.852	0.695	0.00593302	DTL-3
Bgn	2.0079e-05	0.326481	0.861	0.723	0.322227	DTL-3
Gsn	8.16843e-07	0.32635	0.779	0.515	0.0131087	DTL-3
Slc12a7	1.59524e-06	0.326206	0.574	0.336	0.0256004	DTL-3
Pfdn5	4.2629e-09	0.326102	0.951	0.835	6.84111e-05	DTL-3
Pak2	1.2949e-06	0.326085	0.754	0.521	0.0207806	DTL-3
Pdcl3	6.88689e-08	0.324769	0.664	0.373	0.00110521	DTL-3
Lamb3	7.55373e-13	0.323403	0.516	0.168	1.21222e-08	DTL-3
Cxxc5	2.55523e-07	0.322099	0.844	0.672	0.00410064	DTL-3
Bcl2l1	8.22001e-08	0.321837	0.869	0.697	0.00131915	DTL-3
LOC103689992	1.63622e-15	0.321483	0.992	0.922	2.6258e-11	DTL-3
Oxr1	1.39299e-08	0.320964	0.795	0.482	0.000223548	DTL-3
Nr2c2ap	2.40202e-08	0.320874	0.582	0.303	0.000385477	DTL-3
LOC100362640	6.478e-16	0.320525	0.984	0.952	1.03959e-11	DTL-3
Ctsb	1.20402e-12	0.319893	0.967	0.871	1.93222e-08	DTL-3
Hoxb4	1.0102e-07	0.31985	0.656	0.403	0.00162116	DTL-3
Eif3f	8.90244e-09	0.319597	0.852	0.683	0.000142866	DTL-3
Hdgf	8.71706e-09	0.319383	0.664	0.345	0.000139891	DTL-3
Arhgap24	1.60609e-06	0.318535	0.844	0.664	0.0257745	DTL-3
Sgce	6.30809e-08	0.317739	0.697	0.409	0.00101232	DTL-3
Srsf9	2.88646e-07	0.317486	0.77	0.482	0.00463219	DTL-3
Gabarapl1	2.39034e-08	0.317068	0.902	0.717	0.000383602	DTL-3
Glyr1	5.62567e-08	0.316441	0.754	0.479	0.000902807	DTL-3
Tspo	6.6544e-07	0.316342	0.844	0.641	0.010679	DTL-3
Rabac1	1.396e-08	0.31625	0.918	0.796	0.00022403	DTL-3
Actn1	3.10284e-08	0.315566	0.746	0.473	0.000497943	DTL-3
Serbp1	9.06879e-08	0.315124	0.852	0.619	0.00145536	DTL-3
Ssr2	9.70603e-07	0.314495	0.869	0.667	0.0155762	DTL-3
Dstn	7.01157e-08	0.313711	0.975	0.922	0.00112522	DTL-3
Stat3	1.18201e-05	0.312901	0.68	0.487	0.189689	DTL-3
Tax1bp3	3.74288e-09	0.312783	0.91	0.672	6.00657e-05	DTL-3
Gspt1	6.02646e-09	0.31232	0.82	0.541	9.67126e-05	DTL-3
Mtdh	1.92529e-07	0.311895	0.689	0.451	0.0030897	DTL-3
Arl1	0.000161463	0.31144	0.377	0.221	1	DTL-3
Asah1	1.1812e-06	0.311364	0.844	0.611	0.0189559	DTL-3
U2af1	9.05167e-07	0.310879	0.877	0.667	0.0145261	DTL-3
Adh4	1.2669e-06	0.310438	0.656	0.401	0.0203312	DTL-3
Rab8a	2.22432e-09	0.310432	0.705	0.389	3.56959e-05	DTL-3
Hebp1	6.51651e-11	0.310318	0.443	0.148	1.04577e-06	DTL-3
Lsm5	4.25433e-07	0.309922	0.861	0.658	0.00682735	DTL-3
Ulk2	2.47844e-11	0.30984	0.484	0.179	3.9774e-07	DTL-3
Lsm14a	2.53891e-06	0.308837	0.779	0.529	0.0407443	DTL-3
Pdgfa	1.08649e-09	0.308309	0.689	0.345	1.74359e-05	DTL-3
Csrnp1	0.0043114	0.308138	0.328	0.204	1	DTL-3
Kmt2e	2.57249e-07	0.307286	0.795	0.538	0.00412833	DTL-3
Grb7	9.84508e-10	0.307163	0.516	0.216	1.57994e-05	DTL-3
Cct5	7.20242e-09	0.306985	0.861	0.594	0.000115584	DTL-3
LOC680097	5.75087e-12	0.306482	0.369	0.106	9.22899e-08	DTL-3
LOC685114	2.60028e-08	0.306217	0.541	0.269	0.000417292	DTL-3
Sat1	4.76882e-07	0.305939	0.934	0.896	0.00765299	DTL-3
LOC100909476	1.5059e-08	0.305685	0.754	0.457	0.000241667	DTL-3
Sub1	3.23465e-08	0.305377	0.885	0.759	0.000519097	DTL-3
Klf5	1.34522e-08	0.305343	0.582	0.291	0.000215881	DTL-3
Klf9	5.05163e-08	0.305233	0.623	0.333	0.000810685	DTL-3
Vcp	1.81088e-07	0.304729	0.811	0.571	0.00290611	DTL-3
Hoxd10	6.68163e-23	0.304638	0.352	0.028	1.07227e-18	DTL-3
LOC100911293	3.14217e-05	0.304479	0.713	0.49	0.504255	DTL-3
Leprot	8.88086e-07	0.304279	0.77	0.51	0.014252	DTL-3
Epcam	8.25001e-13	0.30363	0.992	0.989	1.32396e-08	DTL-3
Erbb2ip	5.22178e-08	0.30317	0.705	0.443	0.000837991	DTL-3
Serpinh1	1.11758e-06	0.302999	0.869	0.644	0.017935	DTL-3
Klf6	4.02544e-07	0.302995	0.795	0.532	0.00646003	DTL-3
Spryd7	4.39855e-08	0.302921	0.836	0.541	0.00070588	DTL-3
Cldn11	1.74169e-12	0.302595	0.344	0.081	2.79507e-08	DTL-3
Ddrgk1	4.07491e-08	0.302566	0.877	0.695	0.000653942	DTL-3
Myo9a	3.60609e-07	0.301949	0.582	0.325	0.00578706	DTL-3
Plscr1	6.26824e-09	0.301855	0.713	0.401	0.000100593	DTL-3
Eif4ebp1	1.89582e-09	0.301623	0.5	0.216	3.04242e-05	DTL-3
H3f3b.1	1.1963e-06	0.301312	0.787	0.588	0.0191983	DTL-3
Ccdc124	1.60721e-06	0.301011	0.754	0.493	0.0257925	DTL-3
Ppp1ca	3.9237e-07	0.299939	0.893	0.796	0.00629676	DTL-3
Os9	1.60513e-08	0.299545	0.705	0.389	0.000257591	DTL-3
Sin3b	9.12598e-08	0.299107	0.77	0.482	0.00146454	DTL-3
Hoxa7	2.71327e-12	0.298821	0.459	0.148	4.35426e-08	DTL-3
Fam131c	1.47399e-19	0.298616	0.361	0.045	2.36546e-15	DTL-3
Gpx8	1.21136e-09	0.298364	0.525	0.23	1.94399e-05	DTL-3
Rps2	9.60831e-15	0.298025	0.992	0.95	1.54194e-10	DTL-3
Atp6v1d	1.01466e-05	0.297479	0.738	0.507	0.162832	DTL-3
Snrpd2	1.41823e-07	0.296585	0.934	0.804	0.00227597	DTL-3
Idh2	2.09776e-05	0.296388	0.926	0.838	0.336649	DTL-3
Tspyl1	2.7008e-06	0.296319	0.672	0.403	0.0433425	DTL-3
Pcbd1	5.03971e-07	0.295686	0.73	0.465	0.00808773	DTL-3
Eif4a3	4.6919e-07	0.295619	0.73	0.476	0.00752956	DTL-3
Sumo1	6.80744e-08	0.295591	0.926	0.739	0.00109246	DTL-3
Rsrc2	8.32854e-07	0.29486	0.82	0.569	0.0133656	DTL-3
Rpl34	5.18968e-15	0.294789	0.984	0.966	8.3284e-11	DTL-3
Hist3h2ba	1.11534e-05	0.294422	0.779	0.529	0.17899	DTL-3
Timp1	1.29683e-10	0.293431	0.492	0.182	2.08115e-06	DTL-3
Cfl1	2.38525e-08	0.293416	0.951	0.821	0.000382785	DTL-3
Fam32a	1.56506e-05	0.293401	0.754	0.513	0.25116	DTL-3
Cyb5r1	8.12533e-10	0.293042	0.623	0.308	1.30395e-05	DTL-3
Fam133b	1.35605e-06	0.292743	0.557	0.314	0.0217619	DTL-3
Eef1d	3.38545e-06	0.291884	0.82	0.667	0.0543297	DTL-3
Prdx2	3.27451e-07	0.291709	0.951	0.84	0.00525493	DTL-3
Bod1l1	4.43265e-08	0.291526	0.549	0.277	0.000711352	DTL-3
Mob1a	5.30467e-05	0.291326	0.648	0.448	0.851294	DTL-3
Tacc2	1.09544e-07	0.291177	0.418	0.185	0.00175797	DTL-3
Tcf3	9.62749e-10	0.290685	0.508	0.213	1.54502e-05	DTL-3
LOC361990	1.33582e-06	0.290483	0.762	0.51	0.0214372	DTL-3
Exosc4	6.2008e-07	0.290311	0.689	0.398	0.00995104	DTL-3
Cript	2.6587e-06	0.290154	0.779	0.529	0.0426668	DTL-3
Eef1b2	3.07678e-06	0.289681	0.918	0.697	0.0493762	DTL-3
Minpp1	6.45709e-08	0.288911	0.59	0.319	0.00103623	DTL-3
Rasl11a	1.99198e-10	0.288731	0.189	0.022	3.19672e-06	DTL-3
Paip2	3.17356e-07	0.2886	0.885	0.697	0.00509293	DTL-3
Ssrp1	9.73313e-09	0.288507	0.746	0.426	0.000156197	DTL-3
Ddit4l2	3.00132e-14	0.288503	0.41	0.101	4.81652e-10	DTL-3
Xpc	2.79704e-10	0.288037	0.566	0.252	4.48869e-06	DTL-3
RGD1306215	8.32443e-09	0.28756	0.68	0.392	0.000133591	DTL-3
S100a11	3.14807e-11	0.287483	1	0.994	5.05202e-07	DTL-3
Sf3b1	6.13087e-07	0.287454	0.852	0.675	0.00983883	DTL-3
RGD1309079	2.72492e-14	0.287449	0.516	0.162	4.37295e-10	DTL-3
l7Rn6	4.44265e-07	0.28716	0.59	0.339	0.00712956	DTL-3
Prpsap2	8.07282e-07	0.287142	0.623	0.359	0.0129553	DTL-3
M6pr	4.93958e-06	0.286909	0.77	0.51	0.0792705	DTL-3
Afap1l2	1.74841e-06	0.286901	0.32	0.129	0.0280585	DTL-3
Ncoa7	1.87791e-09	0.286186	0.557	0.255	3.01367e-05	DTL-3
Rps6ka1	2.87713e-08	0.285528	0.516	0.244	0.000461721	DTL-3
Edf1	2.90948e-09	0.285235	0.951	0.913	4.66914e-05	DTL-3
Tcf25	7.84169e-07	0.285201	0.754	0.473	0.0125844	DTL-3
Cspg4	1.10766e-16	0.285194	0.467	0.109	1.77757e-12	DTL-3
Ube2g1	3.07402e-05	0.284789	0.59	0.375	0.493318	DTL-3
Rbm26	8.10638e-05	0.284506	0.631	0.406	1	DTL-3
Nono	4.19402e-06	0.284413	0.836	0.639	0.0673056	DTL-3
Smc3	1.69543e-05	0.28402	0.648	0.392	0.272082	DTL-3
Ttc5	3.70523e-08	0.283767	0.533	0.246	0.000594616	DTL-3
Smap1	5.37638e-07	0.283729	0.689	0.417	0.00862802	DTL-3
Arg2	1.47929e-06	0.283647	0.672	0.395	0.0237396	DTL-3
Psmb6	5.18686e-07	0.283427	0.902	0.72	0.00832388	DTL-3
Ubxn6	2.23423e-08	0.282988	0.59	0.311	0.000358549	DTL-3
Psma7	4.07081e-07	0.28207	0.951	0.829	0.00653283	DTL-3
Acpp	9.24508e-11	0.28198	0.344	0.095	1.48365e-06	DTL-3
Atp6v1g1	1.79525e-11	0.281573	0.984	0.936	2.88102e-07	DTL-3
Ubald1.1	5.61484e-09	0.281454	0.656	0.339	9.01069e-05	DTL-3
Erh	2.57377e-06	0.281404	0.902	0.714	0.0413039	DTL-3
Ndufaf6	3.00262e-08	0.280911	0.484	0.218	0.00048186	DTL-3
Hoxb7	3.85345e-07	0.28037	0.811	0.51	0.00618402	DTL-3
Nfe2l2	1.2643e-07	0.280142	0.615	0.319	0.00202895	DTL-3
Nucb1	5.83677e-06	0.28009	0.787	0.566	0.0936685	DTL-3
Wwc2	3.81045e-06	0.279633	0.762	0.549	0.0611501	DTL-3
Psme1	2.18694e-05	0.279253	0.934	0.829	0.35096	DTL-3
Trim28	7.04597e-07	0.278372	0.697	0.412	0.0113074	DTL-3
Psmc4	2.86398e-07	0.278246	0.705	0.409	0.00459612	DTL-3
Rpl9	1.26407e-15	0.277965	0.984	0.961	2.02858e-11	DTL-3
Jak1	1.25252e-08	0.277284	0.434	0.176	0.000201005	DTL-3
Npm1	5.63687e-08	0.277175	0.959	0.846	0.000904604	DTL-3
Ybx1	1.88759e-05	0.276846	0.902	0.725	0.302921	DTL-3
Sugt1	1.12793e-06	0.276838	0.73	0.429	0.018101	DTL-3
Anxa1	4.42634e-11	0.276768	0.467	0.162	7.10339e-07	DTL-3
Nucb2	1.24329e-05	0.276337	0.598	0.367	0.199523	DTL-3
Ppl	4.82102e-06	0.276108	0.73	0.443	0.0773677	DTL-3
Cops6	8.84714e-06	0.276061	0.738	0.521	0.141979	DTL-3
Rpl24	1.01179e-11	0.275998	0.984	0.955	1.62372e-07	DTL-3
Agrn	6.37237e-07	0.275206	0.754	0.591	0.0102264	DTL-3
Bambi	5.01963e-08	0.274148	0.336	0.123	0.00080555	DTL-3
Rpl10a	8.51241e-10	0.27405	0.992	0.885	1.36607e-05	DTL-3
Cadps2	9.99885e-16	0.2739	0.32	0.048	1.60461e-11	DTL-3
Calm3	1.00934e-06	0.273469	0.844	0.703	0.0161979	DTL-3
Spcs2	1.10143e-05	0.273197	0.902	0.692	0.176758	DTL-3
Sdc4	2.45966e-07	0.273195	0.959	0.919	0.00394726	DTL-3
Copz1	4.36364e-07	0.273128	0.779	0.555	0.00700277	DTL-3
Hp1bp3	1.27978e-05	0.273117	0.795	0.546	0.205379	DTL-3
Lgalsl	2.13696e-06	0.273059	0.533	0.277	0.0342939	DTL-3
Cct6a	8.67001e-06	0.272606	0.73	0.493	0.139136	DTL-3
Dek	1.86631e-06	0.271926	0.779	0.543	0.0299506	DTL-3
Rin2	1.16488e-05	0.271727	0.508	0.297	0.18694	DTL-3
Arid1a	1.44921e-07	0.271559	0.68	0.401	0.0023257	DTL-3
Ndrg1	3.7852e-07	0.271549	0.623	0.361	0.00607449	DTL-3
Brd4	2.86769e-07	0.270914	0.664	0.392	0.00460207	DTL-3
Chmp2a	5.23774e-07	0.270796	0.91	0.742	0.00840553	DTL-3
Rps17	1.9618e-11	0.27013	0.984	0.938	3.1483e-07	DTL-3
Mphosph8	6.26782e-12	0.269763	0.516	0.182	1.00586e-07	DTL-3
Eif3b	5.76328e-05	0.269631	0.525	0.311	0.924891	DTL-3
Cct3	2.43838e-07	0.269503	0.803	0.56	0.0039131	DTL-3
LOC298795	3.21163e-05	0.269373	0.213	0.078	0.515402	DTL-3
Snx4	6.62586e-08	0.269141	0.459	0.213	0.00106332	DTL-3
Gltscr2	9.15995e-07	0.26889	0.828	0.644	0.0146999	DTL-3
F2rl1	8.57598e-12	0.268828	0.549	0.221	1.37627e-07	DTL-3
Nedd4	1.34633e-05	0.268734	0.811	0.599	0.216059	DTL-3
Dnaja2	6.26314e-06	0.268672	0.689	0.457	0.100511	DTL-3
LOC498368	2.42383e-11	0.268429	0.475	0.171	3.88976e-07	DTL-3
Btg3	2.0328e-08	0.267781	0.689	0.367	0.000326224	DTL-3
Morf4l2	2.66464e-06	0.267717	0.918	0.723	0.0427622	DTL-3
Taf7	4.09879e-12	0.267538	0.689	0.311	6.57774e-08	DTL-3
Mpdu1	4.96151e-06	0.267427	0.664	0.406	0.0796223	DTL-3
Ergic3	5.35523e-06	0.266947	0.803	0.549	0.0859407	DTL-3
Psma4	2.9319e-07	0.266927	0.82	0.633	0.00470511	DTL-3
ENSRNOG00000053557	4.06743e-07	0.266881	0.811	0.569	0.00652741	DTL-3
Ap3s2	1.63676e-07	0.266381	0.549	0.266	0.00262668	DTL-3
Arpc4	0.000136448	0.265856	0.746	0.549	1	DTL-3
Rab11b	1.93213e-06	0.265855	0.787	0.588	0.0310068	DTL-3
Rpl15	1.66918e-10	0.265847	0.975	0.944	2.6787e-06	DTL-3
Fbl	4.14033e-08	0.265609	0.459	0.196	0.000664441	DTL-3
Sphk1	1.62748e-05	0.264873	0.656	0.415	0.261177	DTL-3
Pdcd6	0.000146473	0.264849	0.836	0.681	1	DTL-3
Rab5c	6.37866e-06	0.26417	0.852	0.611	0.102365	DTL-3
Tram1	2.09163e-06	0.263902	0.91	0.675	0.0335664	DTL-3
Eif4a2	1.79715e-07	0.263893	0.975	0.924	0.00288406	DTL-3
Idh3g	3.23658e-05	0.263673	0.73	0.485	0.519406	DTL-3
Ubxn4	3.48184e-07	0.263469	0.795	0.541	0.00558766	DTL-3
Fat1	6.62864e-06	0.262106	0.721	0.476	0.106376	DTL-3
Mbnl2	2.78823e-05	0.26196	0.844	0.7	0.447454	DTL-3
Itga1	1.38039e-11	0.261926	0.352	0.092	2.21525e-07	DTL-3
Car5b	4.34055e-05	0.26178	0.533	0.319	0.696572	DTL-3
Gipc1	8.28147e-06	0.261557	0.754	0.515	0.132901	DTL-3
Ajuba	1.29899e-07	0.261533	0.705	0.401	0.00208462	DTL-3
Rps3	2.29336e-11	0.261387	0.984	0.944	3.68038e-07	DTL-3
Ptp4a2	6.13527e-06	0.261055	0.615	0.367	0.0984588	DTL-3
Eif1b	9.48556e-06	0.260842	0.836	0.599	0.152224	DTL-3
Chmp1a	7.75674e-05	0.260662	0.549	0.342	1	DTL-3
Hnrnpm	0.000509419	0.260624	0.475	0.294	1	DTL-3
Anapc11	2.85014e-05	0.260604	0.746	0.504	0.45739	DTL-3
Shroom3	3.38387e-08	0.260374	0.287	0.09	0.000543044	DTL-3
Ensa	4.3597e-06	0.260228	0.664	0.417	0.0699645	DTL-3
Aimp1	1.07826e-06	0.2602	0.787	0.611	0.017304	DTL-3
Adi1	7.09717e-05	0.259735	0.721	0.538	1	DTL-3
Sars	1.19569e-06	0.259614	0.648	0.373	0.0191885	DTL-3
Nob1	4.42862e-09	0.259566	0.475	0.193	7.10706e-05	DTL-3
Cnot8	9.84432e-08	0.258435	0.533	0.261	0.00157982	DTL-3
Arpc2	3.90334e-08	0.258386	0.959	0.874	0.000626409	DTL-3
Arpc5l	3.04177e-06	0.258029	0.836	0.686	0.0488143	DTL-3
Ybx1-ps3	1.87233e-06	0.258028	0.951	0.84	0.0300472	DTL-3
Hspa5	0.000385016	0.257629	0.869	0.689	1	DTL-3
Pvrl2	4.81325e-08	0.257303	0.705	0.381	0.00077243	DTL-3
Cdh1	2.18962e-05	0.256857	0.648	0.42	0.35139	DTL-3
Sigmar1	1.06864e-05	0.256777	0.557	0.336	0.171496	DTL-3
Lxn	6.78343e-09	0.256596	0.328	0.101	0.00010886	DTL-3
Tuba1c.1	0.000268385	0.256488	0.508	0.3	1	DTL-3
Nudc	3.74663e-07	0.256397	0.762	0.529	0.0060126	DTL-3
Sumo3	0.000276717	0.256359	0.779	0.594	1	DTL-3
Sfxn3	5.39905e-10	0.256172	0.434	0.154	8.66439e-06	DTL-3
Rpl11	2.90354e-12	0.256168	0.992	0.98	4.6596e-08	DTL-3
Dnpep	5.29364e-05	0.255943	0.82	0.555	0.849523	DTL-3
Hdac2	8.8092e-09	0.255732	0.713	0.375	0.00014137	DTL-3
Higd2a	1.87816e-05	0.255709	0.828	0.608	0.301406	DTL-3
Vwa9	7.67519e-09	0.25471	0.533	0.238	0.000123171	DTL-3
Sdpr	9.91942e-14	0.254083	0.434	0.12	1.59187e-09	DTL-3
Sgpp2	5.40003e-16	0.253704	0.246	0.02	8.66597e-12	DTL-3
Tmem179b	5.18985e-06	0.253613	0.68	0.451	0.0832867	DTL-3
Maf1	1.38775e-05	0.253561	0.738	0.479	0.222706	DTL-3
Apoe	0.00059605	0.253491	0.254	0.112	1	DTL-3
Tcea1.1	2.21573e-05	0.253373	0.82	0.602	0.355581	DTL-3
Tmc4	2.96397e-05	0.25253	0.549	0.333	0.475658	DTL-3
Cdk19	8.8862e-08	0.252506	0.467	0.221	0.00142606	DTL-3
Rpl18a	9.67516e-13	0.252486	1	0.961	1.55267e-08	DTL-3
Psmb7	5.76822e-06	0.251623	0.893	0.664	0.0925685	DTL-3
Tcp1	3.28989e-07	0.251561	0.779	0.476	0.00527961	DTL-3
Ap1s3	1.64345e-05	0.251545	0.754	0.532	0.263741	DTL-3
LOC100361103	1.88741e-11	0.251272	1	0.994	3.02891e-07	DTL-3
Pafah1b1	2.35156e-06	0.251186	0.73	0.451	0.0377378	DTL-3
Iscu	4.39375e-05	0.251143	0.902	0.737	0.705109	DTL-3
Bend5	6.07432e-07	0.250828	0.5	0.246	0.00974808	DTL-3
Tsnax	0.000142942	0.250686	0.516	0.305	1	DTL-3
Pnisr	0.000297467	0.250589	0.787	0.605	1	DTL-3
Wsb1	1.60462e-05	0.250264	0.73	0.471	0.25751	DTL-3
Rbms1	4.3112e-05	0.250177	0.672	0.451	0.691861	DTL-3
Clint1	1.24171e-06	0.25	0.607	0.356	0.019927	DTL-3
Upk3a	1.91686e-80	3.79247	0.941	0.009	3.07618e-76	DTL-4
Upk1a	2.73585e-43	3.35535	0.824	0.032	4.39049e-39	DTL-4
Sprr1a	9.43705e-81	2.96651	0.765	0	1.51446e-76	DTL-4
Fxyd3	4.87692e-89	2.91792	0.941	0.004	7.82648e-85	DTL-4
Upk2	4.51293e-58	2.8101	0.647	0.004	7.24235e-54	DTL-4
Lgals3	6.28459e-31	2.61219	0.941	0.091	1.00855e-26	DTL-4
Uchl1	3.30596e-49	2.60135	1	0.048	5.3054e-45	DTL-4
Aqp3	1.7907e-35	2.52117	0.941	0.071	2.87372e-31	DTL-4
Ugt1a8	3.13769e-39	2.188	1	0.071	5.03537e-35	DTL-4
Sptssb	1.24283e-26	2.09279	0.824	0.069	1.9945e-22	DTL-4
Sdc1	1.7928e-21	2.06177	0.941	0.162	2.87708e-17	DTL-4
Fam25a	2.27465e-38	2.0416	0.412	0.002	3.65036e-34	DTL-4
Krt15	5.40659e-46	2.04036	0.529	0.004	8.67649e-42	DTL-4
Upk1b	4.8563e-78	2.03532	0.882	0.006	7.79339e-74	DTL-4
Mgst1	1.02564e-28	2.01591	0.941	0.102	1.64594e-24	DTL-4
Acer2	2.04539e-27	1.957	0.882	0.089	3.28244e-23	DTL-4
Crabp2.1	4.55231e-84	1.82099	0.941	0.006	7.30555e-80	DTL-4
Mgst2	2.9808e-30	1.81463	0.941	0.093	4.78359e-26	DTL-4
Serpinb1a	1.07145e-20	1.74948	0.941	0.162	1.71947e-16	DTL-4
Glrx	2.65429e-10	1.71411	0.647	0.147	4.2596e-06	DTL-4
Ctse	5.22717e-62	1.62508	0.882	0.017	8.38856e-58	DTL-4
Tmem254	3.27377e-14	1.61731	0.882	0.236	5.25375e-10	DTL-4
Cd63	5.81185e-11	1.56432	1	0.831	9.32686e-07	DTL-4
Gsta1	1.24181e-40	1.55381	0.882	0.045	1.99286e-36	DTL-4
Syt8	3.5619e-75	1.5239	0.765	0.002	5.71614e-71	DTL-4
S100a6	1.11687e-08	1.49117	1	0.887	0.000179236	DTL-4
Rplp0	5.9628e-12	1.47047	1	0.972	9.5691e-08	DTL-4
Rplp1.1	8.05027e-12	1.46003	1	0.991	1.29191e-07	DTL-4
LOC498555	5.29847e-10	1.42268	1	0.641	8.50298e-06	DTL-4
Rpl36al.1	3.34244e-11	1.4127	1	0.879	5.36394e-07	DTL-4
Apoe	2.12483e-06	1.40763	0.529	0.134	0.0340993	DTL-4
Krt8	1.35549e-07	1.39116	0.941	0.723	0.00217529	DTL-4
Capg	1.25053e-10	1.35752	0.941	0.455	2.00685e-06	DTL-4
Tmem45b	4.45815e-70	1.35549	0.882	0.011	7.15443e-66	DTL-4
Gata3	3.22113e-42	1.34683	0.882	0.041	5.16927e-38	DTL-4
Rpl3	4.2888e-09	1.34413	1	0.957	6.88267e-05	DTL-4
Krt7	1.22103e-07	1.31296	1	0.82	0.00195951	DTL-4
Rpl27a	4.58021e-10	1.29337	1	0.981	7.35031e-06	DTL-4
Gstm1	4.64043e-12	1.29179	0.882	0.232	7.44696e-08	DTL-4
Pdlim1	3.31549e-19	1.28126	0.882	0.149	5.3207e-15	DTL-4
Rps8	3.67881e-11	1.27103	1	0.974	5.90376e-07	DTL-4
Rpl37.1	3.40998e-05	1.24609	1	0.853	0.547234	DTL-4
Rpl35	5.55729e-10	1.24418	1	0.994	8.91833e-06	DTL-4
Rps5	2.98527e-10	1.24405	1	0.937	4.79076e-06	DTL-4
Vsig2	1.5741e-74	1.23609	0.706	0	2.52612e-70	DTL-4
Rps16	1.20629e-09	1.23601	1	0.985	1.93585e-05	DTL-4
Hspb1	3.53831e-05	1.23052	0.824	0.509	0.567827	DTL-4
Rps7	8.2358e-10	1.22215	1	0.955	1.32168e-05	DTL-4
Rps23.1	7.94908e-12	1.21207	1	0.978	1.27567e-07	DTL-4
Rpl13	2.00032e-10	1.19769	1	0.978	3.21011e-06	DTL-4
LOC100361854	1.01216e-10	1.16902	1	0.95	1.62431e-06	DTL-4
Rpl31	1.13197e-11	1.16058	1	0.974	1.81659e-07	DTL-4
Ftl1	4.48658e-06	1.15999	0.882	0.47	0.0720007	DTL-4
Rps18	4.47749e-10	1.15346	1	0.989	7.18547e-06	DTL-4
Rpl37a	2.96032e-11	1.13965	1	0.996	4.75073e-07	DTL-4
Rps2	4.96377e-11	1.13466	1	0.959	7.96586e-07	DTL-4
LOC103689992	1.80944e-09	1.13455	1	0.937	2.9038e-05	DTL-4
Rpl7	9.65908e-07	1.12458	1	0.959	0.0155009	DTL-4
LOC100362640	3.3824e-09	1.1218	1	0.959	5.42808e-05	DTL-4
Fam3d	9.76541e-26	1.10746	0.412	0.011	1.56715e-21	DTL-4
RGD1563861	1.37422e-09	1.10263	1	0.944	2.20535e-05	DTL-4
Slc14a1	4.67878e-42	1.09388	0.765	0.026	7.50851e-38	DTL-4
Mgst3	8.09987e-09	1.08831	1	0.727	0.000129987	DTL-4
LOC684988	2.43529e-09	1.08817	1	0.905	3.90815e-05	DTL-4
Rps27a	1.83649e-09	1.08733	1	0.974	2.94719e-05	DTL-4
Rpl4	3.50196e-11	1.08205	1	0.892	5.61994e-07	DTL-4
Rpl26	4.65068e-09	1.07948	1	0.961	7.46341e-05	DTL-4
Abhd14a	2.19289e-13	1.07813	0.706	0.121	3.51914e-09	DTL-4
Rpl32	6.00659e-07	1.07769	1	0.929	0.00963938	DTL-4
Anxa8	2.17939e-41	1.07519	0.824	0.035	3.49748e-37	DTL-4
Rps3a	3.57168e-09	1.0699	1	0.963	5.73183e-05	DTL-4
Pla2g16	3.16851e-11	1.06913	0.765	0.19	5.08482e-07	DTL-4
Rpl18a	1.19644e-11	1.06725	1	0.97	1.92005e-07	DTL-4
Rpl14	2.89677e-10	1.06637	1	0.985	4.64873e-06	DTL-4
Rps27	1.15382e-09	1.06345	1	0.996	1.85165e-05	DTL-4
Serpinb5	1.95306e-74	1.05738	0.882	0.009	3.13427e-70	DTL-4
Rpsa	2.81139e-11	1.05579	1	0.909	4.51172e-07	DTL-4
Ctsd	7.92457e-05	1.04819	1	0.701	1	DTL-4
Rpl17	1.5912e-09	1.04711	1	0.974	2.55356e-05	DTL-4
Rps14	8.10202e-11	1.04631	1	0.978	1.30021e-06	DTL-4
Rps15a	1.71265e-08	1.04356	1	0.972	0.000274847	DTL-4
Krt17	1.26456e-31	1.03035	0.294	0	2.02937e-27	DTL-4
Lmo4	1.31506e-07	1.02855	0.706	0.26	0.00211042	DTL-4
Mycl	4.71361e-72	1.02567	0.824	0.006	7.5644e-68	DTL-4
Phlda3	1.47177e-30	1.02511	0.824	0.058	2.3619e-26	DTL-4
Rps28	2.0715e-10	1.0248	1	0.985	3.32434e-06	DTL-4
Rpl12	2.04598e-09	1.02136	1	0.859	3.28339e-05	DTL-4
LOC688320	2.19955e-56	1.00535	0.588	0.002	3.52983e-52	DTL-4
Gata2	3.68943e-43	1.00419	0.824	0.032	5.9208e-39	DTL-4
Rpl13a	1.12529e-11	1.00322	1	0.983	1.80586e-07	DTL-4
Ifitm3	6.56511e-05	0.99681	0.647	0.279	1	DTL-4
Tmem54	2.98064e-23	0.991474	0.647	0.048	4.78333e-19	DTL-4
Rpl9	3.40383e-08	0.991229	1	0.965	0.000546247	DTL-4
Rpl36	9.64536e-09	0.990799	1	0.987	0.000154789	DTL-4
Rps17	2.69644e-10	0.990578	1	0.948	4.32724e-06	DTL-4
Txn1	6.85099e-08	0.988496	1	0.879	0.00109945	DTL-4
Rps3	1.03014e-09	0.987689	1	0.952	1.65317e-05	DTL-4
LOC100361103	2.31317e-09	0.984869	1	0.996	3.71218e-05	DTL-4
Rpl41	6.93163e-12	0.984344	1	0.998	1.11239e-07	DTL-4
Rps11	1.08237e-07	0.982102	1	0.965	0.00173698	DTL-4
S100a4	6.01528e-16	0.975212	0.824	0.13	9.65332e-12	DTL-4
Rpl34	1.73932e-08	0.968105	0.941	0.972	0.000279127	DTL-4
Aldh2	1.72703e-24	0.96599	0.765	0.065	2.77154e-20	DTL-4
Rpl39	1.69716e-09	0.964478	1	0.95	2.7236e-05	DTL-4
Eef2	1.2548e-08	0.963773	1	0.89	0.000201371	DTL-4
RT1-CE5	2.71329e-09	0.957762	0.941	0.433	4.35429e-05	DTL-4
Krt18	0.00502268	0.95628	0.824	0.662	1	DTL-4
Rpl10a	1.61843e-10	0.948876	1	0.909	2.59726e-06	DTL-4
Dhrs3	1.27524e-12	0.948228	0.941	0.227	2.0465e-08	DTL-4
Ech1	4.78636e-08	0.947994	1	0.673	0.000768115	DTL-4
Cebpb	5.53388e-05	0.94627	0.824	0.442	0.888078	DTL-4
Rps19	3.64049e-08	0.943982	1	0.838	0.000584226	DTL-4
Tacstd2	8.15488e-05	0.941255	0.882	0.66	1	DTL-4
LOC100360573	3.47393e-07	0.937772	1	0.92	0.00557496	DTL-4
Rps15	1.58836e-11	0.932725	1	0.972	2.549e-07	DTL-4
Pllp	2.89739e-34	0.925988	0.882	0.056	4.64974e-30	DTL-4
Rps25	7.17037e-07	0.920384	1	0.825	0.011507	DTL-4
Clic3	1.41209e-11	0.913384	0.588	0.095	2.26612e-07	DTL-4
Aldh3b2	3.70468e-62	0.912191	0.588	0	5.94526e-58	DTL-4
Fabp5	2.30514e-09	0.91148	0.647	0.149	3.69929e-05	DTL-4
LOC100363012	7.311e-10	0.911398	1	0.706	1.17327e-05	DTL-4
Rpl19	1.14098e-08	0.910794	1	0.981	0.000183105	DTL-4
Alcam	4.58145e-12	0.907513	0.824	0.18	7.35232e-08	DTL-4
Calml3	8.41664e-39	0.906071	0.529	0.009	1.3507e-34	DTL-4
Fabp4	0.00301809	0.902506	0.235	0.061	1	DTL-4
Msln	1.87283e-50	0.901286	0.529	0.002	3.00552e-46	DTL-4
Stmn1	3.84511e-08	0.898796	0.941	0.567	0.000617063	DTL-4
Rps24	1.52277e-09	0.898596	1	0.987	2.44374e-05	DTL-4
LOC100360117	1.82118e-06	0.892984	0.941	0.701	0.0292263	DTL-4
Rpl6	1.96384e-08	0.891195	1	0.874	0.000315156	DTL-4
AC115322.4	3.38296e-09	0.887261	1	0.961	5.42898e-05	DTL-4
Eef1a1	0.000692712	0.88682	0.882	0.695	1	DTL-4
Sytl1	2.05679e-44	0.886162	0.588	0.009	3.30074e-40	DTL-4
Rab25	3.48574e-09	0.880958	1	0.463	5.59391e-05	DTL-4
Rpl23	6.61899e-11	0.873784	1	0.974	1.06222e-06	DTL-4
Perp	1.23252e-06	0.86952	0.941	0.647	0.0197794	DTL-4
Uba52	5.88092e-10	0.868875	1	0.985	9.4377e-06	DTL-4
LOC100911372	6.57754e-06	0.860912	0.882	0.645	0.105556	DTL-4
Rpl15	1.44848e-07	0.860173	1	0.95	0.00232452	DTL-4
Urod	4.65889e-07	0.856794	0.882	0.422	0.00747659	DTL-4
Eef1g	1.21042e-06	0.852521	0.941	0.846	0.0194249	DTL-4
Rpl11	1.07908e-09	0.851891	1	0.983	1.7317e-05	DTL-4
Rnf186	2.12446e-22	0.84964	0.765	0.071	3.40934e-18	DTL-4
Tmprss13	3.70468e-62	0.845808	0.588	0	5.94526e-58	DTL-4
Pabpc1	9.77289e-08	0.841866	0.941	0.433	0.00156835	DTL-4
Rps20	4.28331e-08	0.84143	1	0.937	0.000687385	DTL-4
Cisd3	2.85411e-06	0.832216	0.706	0.264	0.0458027	DTL-4
Rpl28	7.49706e-08	0.827984	1	0.937	0.00120313	DTL-4
Krt5	1.26456e-31	0.822771	0.294	0	2.02937e-27	DTL-4
LOC100912697	6.49709e-26	0.822679	0.588	0.03	1.04265e-21	DTL-4
Anxa1	3.67984e-07	0.819996	0.706	0.223	0.00590541	DTL-4
Prss22	5.7582e-13	0.81932	0.706	0.126	9.24076e-09	DTL-4
Emp2	1.67184e-13	0.81913	0.588	0.08	2.68297e-09	DTL-4
Rpl29	2.14828e-08	0.812815	1	0.961	0.000344756	DTL-4
Rpl23a	3.42972e-07	0.810774	1	0.976	0.00550401	DTL-4
Gnb2l1	5.72284e-07	0.791484	1	0.851	0.00918402	DTL-4
Cfh	2.97003e-18	0.788784	0.647	0.065	4.76631e-14	DTL-4
Grhl3	3.70468e-62	0.783113	0.588	0	5.94526e-58	DTL-4
S100a16	8.75799e-07	0.783023	1	0.807	0.0140548	DTL-4
Rps27a-ps1	1.43339e-08	0.778934	1	0.675	0.00023003	DTL-4
Rpl37	2.10246e-06	0.775198	1	0.952	0.0337403	DTL-4
Sema4a	4.61013e-09	0.774396	0.706	0.175	7.39833e-05	DTL-4
AABR07008377.1	0.000562415	0.769935	0.588	0.284	1	DTL-4
Scnn1g	4.57091e-58	0.769601	0.765	0.011	7.3354e-54	DTL-4
Hopx	1.58771e-07	0.76729	0.471	0.093	0.00254795	DTL-4
Srd5a1	7.1537e-39	0.763085	0.765	0.03	1.14803e-34	DTL-4
Akr7a2	9.21902e-08	0.761994	0.941	0.435	0.00147947	DTL-4
Tp63	2.48241e-68	0.755689	0.647	0	3.98378e-64	DTL-4
LOC100363800	2.37989e-08	0.75527	1	0.885	0.000381925	DTL-4
F3	0.00015058	0.754071	0.235	0.041	1	DTL-4
Pdcd4	9.27306e-08	0.747591	0.941	0.775	0.00148814	DTL-4
Nfe2l2	2.39784e-05	0.745148	0.765	0.381	0.384805	DTL-4
Degs2	6.89818e-06	0.744856	0.412	0.091	0.110702	DTL-4
LOC100360087	9.81921e-07	0.742519	1	0.939	0.0157579	DTL-4
Rpl5	1.15689e-07	0.738867	1	0.881	0.00185658	DTL-4
Sh3glb2	6.19098e-14	0.737942	0.824	0.16	9.93529e-10	DTL-4
Rpl26-ps2	2.24448e-06	0.736351	1	0.671	0.0360194	DTL-4
Rps10.1	1.3427e-06	0.731805	0.941	0.818	0.0215476	DTL-4
Itga6	1.74524e-13	0.729866	0.588	0.076	2.80076e-09	DTL-4
Ahr	2.76556e-11	0.729671	0.706	0.147	4.43816e-07	DTL-4
Ldhb	0.000699895	0.724147	0.882	0.574	1	DTL-4
Impdh2	0.000635526	0.723963	0.706	0.403	1	DTL-4
LOC100360647	1.01662e-08	0.721861	1	0.985	0.000163147	DTL-4
Rps10	0.000599795	0.717269	0.706	0.411	1	DTL-4
Gng10	3.22782e-07	0.716111	1	0.615	0.00518001	DTL-4
Gdpd3	1.05442e-22	0.708606	0.294	0.004	1.69213e-18	DTL-4
Dhrs7	2.50396e-09	0.705288	0.824	0.275	4.01836e-05	DTL-4
LOC100910109	3.55271e-06	0.702439	0.882	0.604	0.0570139	DTL-4
Tmem184a	6.98215e-08	0.701561	0.706	0.203	0.0011205	DTL-4
Rpl32.1	5.36784e-07	0.699938	1	0.569	0.0086143	DTL-4
Hsd11b2	1.49143e-05	0.69859	0.471	0.132	0.239345	DTL-4
Lypd3	4.80925e-25	0.69486	0.471	0.017	7.71789e-21	DTL-4
Sema4g	6.15942e-16	0.693231	0.353	0.017	9.88463e-12	DTL-4
Tmsb4x	7.43559e-06	0.690669	1	1	0.119326	DTL-4
Paqr5	7.64669e-12	0.686245	0.824	0.186	1.22714e-07	DTL-4
Tmprss2	0.00210019	0.682933	0.941	0.561	1	DTL-4
Acadl	5.57536e-06	0.68282	0.765	0.374	0.0894734	DTL-4
Krtcap3	8.16613e-07	0.67852	0.765	0.292	0.013105	DTL-4
Nqo1	1.85033e-07	0.67658	0.882	0.331	0.0029694	DTL-4
Srebf1	1.472e-05	0.674589	0.529	0.145	0.236226	DTL-4
Pvrl4	2.21971e-16	0.6736	0.471	0.035	3.56219e-12	DTL-4
Gltscr2	0.000632188	0.673061	0.941	0.682	1	DTL-4
Slfn5	8.94562e-08	0.672207	0.765	0.229	0.00143559	DTL-4
Arpc1b	6.35735e-07	0.669455	0.941	0.615	0.0102023	DTL-4
LOC100362027	0.000405529	0.665338	0.941	0.688	1	DTL-4
Rpl27	2.69293e-07	0.664586	0.941	0.963	0.00432162	DTL-4
Gsto1	9.04904e-09	0.662964	0.765	0.219	0.000145219	DTL-4
Tkt	1.22973e-06	0.660489	0.941	0.582	0.0197348	DTL-4
Klf5	1.12731e-05	0.6583	0.765	0.351	0.180911	DTL-4
Hmgcs2	3.66295e-34	0.657988	0.412	0.004	5.8783e-30	DTL-4
Sorbs2	4.95805e-21	0.655734	0.706	0.061	7.95667e-17	DTL-4
Bmp2	9.4203e-33	0.649424	0.588	0.019	1.51177e-28	DTL-4
Dcxr	1.43794e-12	0.646802	0.824	0.171	2.30761e-08	DTL-4
Bace2	2.32997e-27	0.646307	0.588	0.028	3.73914e-23	DTL-4
Cox7a2l	3.94335e-05	0.632464	0.941	0.725	0.632828	DTL-4
Ifitm1	1.44317e-08	0.632321	0.529	0.097	0.000231599	DTL-4
Itm2b	8.42586e-06	0.631261	1	0.985	0.135218	DTL-4
Rpl24	3.39568e-07	0.629181	1	0.961	0.00544938	DTL-4
Eif3m	3.03213e-05	0.627804	1	0.732	0.486597	DTL-4
Cst6	9.55691e-24	0.627711	0.529	0.026	1.53369e-19	DTL-4
Acaa2	4.96944e-09	0.625309	0.882	0.305	7.97496e-05	DTL-4
Pycard	2.7321e-05	0.623873	0.471	0.134	0.438448	DTL-4
Ephx1	1.37244e-06	0.623828	0.882	0.377	0.022025	DTL-4
Psmb9	1.91657e-07	0.621704	0.647	0.175	0.00307572	DTL-4
Tc2n	1.40769e-07	0.615939	0.588	0.16	0.00225906	DTL-4
Suds3	0.000393202	0.615154	0.647	0.288	1	DTL-4
Eef1b2	3.72811e-05	0.613183	0.941	0.747	0.598287	DTL-4
Hsp90ab1	7.63508e-08	0.613019	1	0.929	0.00122528	DTL-4
RGD1564883	3.91515e-07	0.610683	0.882	0.361	0.00628303	DTL-4
Pkib	1.35265e-15	0.61041	0.647	0.078	2.17073e-11	DTL-4
Nt5c	4.32907e-13	0.609729	0.765	0.147	6.94729e-09	DTL-4
Rpl30	9.6905e-05	0.608529	0.882	0.701	1	DTL-4
Pparg	4.01255e-32	0.608143	0.588	0.019	6.43934e-28	DTL-4
Eif3f	3.5036e-05	0.607639	1	0.716	0.562258	DTL-4
Nat9	8.22261e-07	0.607407	0.706	0.223	0.0131957	DTL-4
LOC100362339	7.56262e-06	0.604306	0.824	0.374	0.121365	DTL-4
Dap	0.00018036	0.599488	0.882	0.506	1	DTL-4
Atrn	5.03478e-09	0.59848	0.647	0.145	8.07981e-05	DTL-4
Msx2	2.48241e-68	0.5958	0.647	0	3.98378e-64	DTL-4
Rpl18	7.1295e-09	0.594876	1	0.961	0.000114414	DTL-4
Rps29.2	1.52968e-06	0.593917	1	0.991	0.0245484	DTL-4
Pinlyp	5.05554e-25	0.59369	0.353	0.006	8.11314e-21	DTL-4
Map1lc3a	0.000133451	0.593685	1	0.729	1	DTL-4
Paqr6	4.33757e-14	0.589563	0.529	0.058	6.96094e-10	DTL-4
Gatsl3	4.15914e-06	0.588715	0.706	0.268	0.0667459	DTL-4
Slc20a1	2.44605e-06	0.583767	0.765	0.284	0.0392542	DTL-4
Lmna	7.79065e-08	0.582417	1	0.431	0.00125024	DTL-4
Ramp2	5.37583e-06	0.577325	0.647	0.182	0.0862713	DTL-4
Gmnn	7.13601e-08	0.575388	0.471	0.091	0.00114519	DTL-4
Cdh1	0.000471873	0.571864	0.824	0.465	1	DTL-4
Snrnp25	1.60165e-07	0.571079	0.824	0.281	0.00257034	DTL-4
Eef1d	0.000209138	0.567513	0.882	0.699	1	DTL-4
Osgin1	1.9075e-08	0.561045	0.588	0.121	0.000306115	DTL-4
C1qbp	0.000128891	0.560339	0.824	0.543	1	DTL-4
Hadh	1.79258e-06	0.559675	0.882	0.452	0.0287674	DTL-4
Rpo1-3	1.95298e-05	0.557929	0.882	0.5	0.313415	DTL-4
Reep5	0.00021118	0.553746	0.882	0.641	1	DTL-4
Scnn1b	4.29884e-26	0.547098	0.529	0.022	6.89878e-22	DTL-4
Txnip	0.000140656	0.544345	0.882	0.481	1	DTL-4
Tpt1	9.49223e-07	0.543604	1	0.985	0.0152331	DTL-4
Pkm	0.000444105	0.543094	1	0.79	1	DTL-4
Atp8b1	1.95417e-11	0.536915	0.647	0.11	3.13605e-07	DTL-4
Cpt1a	5.69683e-09	0.536422	0.588	0.113	9.14227e-05	DTL-4
Nme1	0.00120536	0.532267	0.765	0.481	1	DTL-4
LOC100361811	7.35147e-05	0.531387	0.706	0.323	1	DTL-4
Sptlc3	1.08804e-37	0.531307	0.353	0	1.74608e-33	DTL-4
44257	3.51152e-06	0.529148	0.882	0.431	0.0563528	DTL-4
LOC100362830	1.8741e-05	0.528934	0.882	0.411	0.300756	DTL-4
C1qa	0.00272399	0.528128	0.412	0.141	1	DTL-4
Echdc2	1.44949e-09	0.525602	0.471	0.074	2.32614e-05	DTL-4
Rab17	0.00172088	0.525336	0.529	0.271	1	DTL-4
Vav3	4.98633e-11	0.524314	0.706	0.134	8.00206e-07	DTL-4
Ucp2	2.52279e-05	0.523511	0.824	0.416	0.404857	DTL-4
Sema3f	6.3883e-06	0.522383	0.353	0.067	0.102519	DTL-4
Marcks	2.83136e-06	0.521482	0.824	0.31	0.0454376	DTL-4
Gstt3	0.000105765	0.521165	0.882	0.643	1	DTL-4
Gstp1	0.00159478	0.520715	1	0.866	1	DTL-4
Nme2	6.56262e-05	0.520299	1	0.859	1	DTL-4
Mreg	1.35241e-30	0.518228	0.471	0.011	2.17035e-26	DTL-4
LOC100363408	2.92058e-05	0.514983	1	0.842	0.468695	DTL-4
Eif3g	0.000171924	0.512222	0.882	0.706	1	DTL-4
Serinc5	0.000232016	0.51128	0.471	0.165	1	DTL-4
Rpl22l1	7.18685e-06	0.510346	1	0.961	0.115335	DTL-4
Apex1	4.40651e-08	0.508856	0.824	0.253	0.000707157	DTL-4
LOC690468	2.74984e-08	0.506441	1	0.983	0.000441295	DTL-4
LOC100360679	1.04576e-06	0.506293	1	0.541	0.0167823	DTL-4
Cdkn1a	1.0694e-06	0.505827	0.647	0.186	0.0171618	DTL-4
Abracl	0.000181048	0.500063	0.824	0.413	1	DTL-4
Acer3	3.3731e-07	0.49817	0.706	0.219	0.00541314	DTL-4
AABR07041096.1	2.66313e-08	0.496019	0.471	0.08	0.000427379	DTL-4
Cebpa	2.37272e-14	0.495896	0.471	0.041	3.80775e-10	DTL-4
Tnk2	0.00541908	0.494301	0.294	0.1	1	DTL-4
Gne	4.31166e-07	0.494266	0.529	0.121	0.00691935	DTL-4
RT1-A2	0.000304135	0.493728	0.824	0.45	1	DTL-4
Rps4x	1.55057e-06	0.493213	0.706	0.238	0.0248835	DTL-4
Tspan6	0.00693717	0.491743	0.765	0.578	1	DTL-4
Sdpr	0.00335304	0.49167	0.471	0.19	1	DTL-4
Ddah1	3.24328e-17	0.490108	0.471	0.032	5.20482e-13	DTL-4
Ubl7	0.0012108	0.489866	0.706	0.429	1	DTL-4
Dbnl	2.84293e-05	0.489718	0.882	0.379	0.456234	DTL-4
Slc25a15	0.000218847	0.48956	0.353	0.091	1	DTL-4
Pltp	2.99869e-12	0.486266	0.412	0.037	4.81229e-08	DTL-4
Sbspon	8.46455e-16	0.486062	0.588	0.058	1.35839e-11	DTL-4
Pkp1	3.8483e-28	0.483547	0.353	0.004	6.17574e-24	DTL-4
Exosc5	8.16566e-06	0.481389	0.706	0.271	0.131042	DTL-4
RGD1560394	1.04969e-21	0.480131	0.412	0.015	1.68454e-17	DTL-4
Mmp28	2.52569e-38	0.478144	0.412	0.002	4.05323e-34	DTL-4
Cbr3	1.99253e-16	0.476862	0.529	0.045	3.19761e-12	DTL-4
Galnt6	8.53773e-15	0.475695	0.176	0.002	1.37013e-10	DTL-4
Etfb	0.00457301	0.473234	0.765	0.716	1	DTL-4
Sox15	1.68442e-05	0.472869	0.765	0.323	0.270316	DTL-4
AABR07025048.2	6.07905e-13	0.472253	0.471	0.048	9.75565e-09	DTL-4
Cyba	0.00283044	0.469449	0.882	0.591	1	DTL-4
Alox12	1.08804e-37	0.469263	0.353	0	1.74608e-33	DTL-4
Ilvbl	0.00202231	0.468866	0.588	0.255	1	DTL-4
Pof1b	5.81722e-42	0.467324	0.529	0.006	9.33547e-38	DTL-4
Prom2	1.76821e-18	0.466551	0.471	0.028	2.83763e-14	DTL-4
Dgat2	1.21533e-09	0.466152	0.647	0.123	1.95037e-05	DTL-4
Sgpl1	1.32755e-09	0.462566	0.647	0.134	2.13046e-05	DTL-4
Myh14	0.00183118	0.462393	0.529	0.216	1	DTL-4
Wnt4	1.76627e-05	0.462323	0.294	0.052	0.28345	DTL-4
Ankrd22	3.81508e-14	0.460556	0.471	0.043	6.12244e-10	DTL-4
Rbp7	1.41499e-25	0.46019	0.235	0	2.27078e-21	DTL-4
Fam107b	2.48767e-05	0.460066	0.588	0.19	0.399221	DTL-4
Zmat5	0.000147578	0.458082	0.647	0.266	1	DTL-4
Ptges	6.37768e-28	0.457609	0.471	0.013	1.02349e-23	DTL-4
Gjb6	1.08804e-37	0.457255	0.353	0	1.74608e-33	DTL-4
RGD1562409	1.00995e-05	0.45549	0.588	0.184	0.162076	DTL-4
LOC100362149	0.000610957	0.451653	0.824	0.452	1	DTL-4
Smarcd2	1.17226e-05	0.449898	0.706	0.245	0.188124	DTL-4
Ethe1	1.09309e-05	0.447592	0.765	0.275	0.175419	DTL-4
LOC103690015	3.21617e-06	0.446415	0.706	0.236	0.0516131	DTL-4
AABR07042359.1	0.0040046	0.442438	0.882	0.654	1	DTL-4
Rpl35a	0.000408123	0.440904	0.882	0.567	1	DTL-4
Naca	4.17843e-05	0.44079	1	0.957	0.670555	DTL-4
Tmem180	0.00595791	0.440397	0.412	0.169	1	DTL-4
Ntan1	0.00117239	0.439737	0.882	0.591	1	DTL-4
Cxcl16	0.00283857	0.43785	0.765	0.476	1	DTL-4
Ugdh	0.00137125	0.435697	0.647	0.307	1	DTL-4
Thop1	5.31214e-08	0.434296	0.471	0.084	0.000852493	DTL-4
Abcc5	0.00219379	0.434008	0.471	0.18	1	DTL-4
Plekhf1	0.000313321	0.432385	0.529	0.186	1	DTL-4
Pa2g4	3.33146e-05	0.431951	0.824	0.396	0.534632	DTL-4
Thrsp	6.1348e-16	0.431931	0.294	0.011	9.84513e-12	DTL-4
Ergic3	9.40604e-05	0.431768	0.941	0.602	1	DTL-4
Casp1	6.0612e-25	0.428736	0.588	0.03	9.72701e-21	DTL-4
Wnk4	4.24545e-05	0.428313	0.294	0.056	0.681311	DTL-4
Mpped2	7.76038e-07	0.427495	0.529	0.123	0.0124539	DTL-4
Capn1	0.000303	0.426992	0.882	0.535	1	DTL-4
Glce	0.000778854	0.42622	0.412	0.128	1	DTL-4
Pir	2.32853e-23	0.425709	0.471	0.019	3.73683e-19	DTL-4
Prdx2	0.000790258	0.425441	0.941	0.866	1	DTL-4
Rpl36al	9.07489e-05	0.424381	0.529	0.186	1	DTL-4
Sh3bgrl3	0.00485	0.42059	0.824	0.636	1	DTL-4
Rpf2	2.22856e-09	0.419825	0.588	0.108	3.57639e-05	DTL-4
Rpl35a.2	6.10837e-10	0.415777	0.412	0.05	9.80272e-06	DTL-4
Acaa1a	9.72258e-08	0.415208	0.412	0.067	0.00156028	DTL-4
LOC689574	0.00240629	0.414937	0.882	0.732	1	DTL-4
Kdelr1	0.000121144	0.414811	1	0.602	1	DTL-4
Wnt6	5.86191e-40	0.414018	0.471	0.004	9.40719e-36	DTL-4
Acot2	0.00311757	0.412838	0.529	0.242	1	DTL-4
Reep4	1.01501e-05	0.411937	0.412	0.095	0.162889	DTL-4
Nedd4	0.000767538	0.410284	0.824	0.647	1	DTL-4
Plcd1	4.5394e-07	0.405597	0.353	0.052	0.00728484	DTL-4
Cotl1	2.77775e-07	0.404283	0.647	0.171	0.00445774	DTL-4
Bcas1	2.00852e-26	0.402728	0.294	0.002	3.22327e-22	DTL-4
Ppapdc1b	0.00330125	0.402068	0.529	0.221	1	DTL-4
Limd2	6.3876e-06	0.401714	0.529	0.134	0.102508	DTL-4
Rab27a	9.10861e-08	0.397477	0.412	0.065	0.00146175	DTL-4
Stom	4.14042e-12	0.396967	0.471	0.05	6.64454e-08	DTL-4
Mpst	0.000256639	0.396547	0.765	0.372	1	DTL-4
Txndc5	0.000128441	0.395969	0.706	0.292	1	DTL-4
Ttc38	2.44787e-06	0.394135	0.294	0.041	0.0392835	DTL-4
Ano1	2.63374e-17	0.393889	0.353	0.015	4.22663e-13	DTL-4
Sdr42e1	9.0331e-15	0.3938	0.353	0.019	1.44963e-10	DTL-4
Il17re	8.49488e-08	0.392815	0.588	0.13	0.00136326	DTL-4
Plekhh3	3.10423e-07	0.392704	0.529	0.117	0.00498167	DTL-4
Npw	1.49095e-20	0.392348	0.235	0.002	2.39268e-16	DTL-4
Eng	0.00802961	0.390065	0.353	0.132	1	DTL-4
Rab3d	0.00232895	0.389678	0.471	0.193	1	DTL-4
Sar1a	0.00741362	0.38962	0.824	0.602	1	DTL-4
Fam83f	0.00148919	0.387905	0.294	0.08	1	DTL-4
Elf3	0.00218173	0.387334	1	0.677	1	DTL-4
Memo1	0.000172464	0.387264	0.471	0.152	1	DTL-4
Bag1	3.23717e-05	0.386616	1	0.494	0.519502	DTL-4
Ptgr1	0.00758154	0.385562	0.353	0.139	1	DTL-4
Ifngr1	0.00396046	0.383847	0.588	0.314	1	DTL-4
Coq7	0.00465498	0.382795	0.588	0.325	1	DTL-4
St7l	0.000105175	0.382192	0.588	0.201	1	DTL-4
Gsn	0.00156768	0.381157	1	0.567	1	DTL-4
Agr2	2.79636e-32	0.380792	0.353	0.002	4.48759e-28	DTL-4
Vps37b	3.01582e-07	0.380364	0.412	0.071	0.00483979	DTL-4
Plk2	0.000304001	0.380047	0.471	0.147	1	DTL-4
Ctnnbl1	3.95869e-06	0.37981	0.529	0.143	0.063529	DTL-4
Atf1	8.14958e-05	0.379759	0.882	0.392	1	DTL-4
Cdc42ep3	3.64859e-10	0.379728	0.529	0.082	5.85525e-06	DTL-4
Cln8	1.24653e-07	0.379642	0.529	0.108	0.00200043	DTL-4
Stk26	4.01969e-12	0.379178	0.471	0.05	6.4508e-08	DTL-4
Hid1	1.75554e-12	0.378201	0.529	0.063	2.8173e-08	DTL-4
RGD1311892	3.18759e-06	0.378113	0.412	0.089	0.0511544	DTL-4
Rhbdl2	4.31953e-08	0.373221	0.588	0.121	0.000693198	DTL-4
LOC100362366	0.0020966	0.371495	0.529	0.251	1	DTL-4
Aprt	0.00774741	0.371331	0.706	0.45	1	DTL-4
Scap	0.00135886	0.371323	0.588	0.247	1	DTL-4
Eif4ebp1	0.000553786	0.371041	0.647	0.275	1	DTL-4
Acox1	6.97742e-06	0.3707	0.765	0.26	0.111974	DTL-4
Mal	0.00580527	0.367159	1	0.9	1	DTL-4
Vamp5	0.00138769	0.366492	0.353	0.117	1	DTL-4
Acbd6	0.0010928	0.365405	0.529	0.232	1	DTL-4
Npm1	0.00330584	0.364816	0.941	0.872	1	DTL-4
Isoc2b	0.00144441	0.364231	0.588	0.262	1	DTL-4
Sod1	0.00316419	0.363882	0.941	0.831	1	DTL-4
Nudt9	0.00122957	0.363085	0.706	0.335	1	DTL-4
Dapl1	9.02353e-07	0.362852	0.176	0.013	0.014481	DTL-4
Tsta3	5.09114e-05	0.362115	0.706	0.271	0.817026	DTL-4
Anxa7	0.00283759	0.361249	0.765	0.481	1	DTL-4
Hes1	0.00676131	0.357039	0.824	0.558	1	DTL-4
Lamp1	0.000663103	0.355539	1	0.768	1	DTL-4
Mad2l2	7.35704e-05	0.355053	0.412	0.108	1	DTL-4
Eif3e	0.000677353	0.354603	0.882	0.47	1	DTL-4
Ei24	0.00532981	0.351769	0.765	0.468	1	DTL-4
Plxna2	5.98232e-08	0.351549	0.235	0.019	0.000960043	DTL-4
Slc50a1	0.000415958	0.349942	0.706	0.335	1	DTL-4
B2m	0.00869762	0.348995	1	0.948	1	DTL-4
Plekhn1	7.75248e-13	0.348155	0.235	0.009	1.24412e-08	DTL-4
Cldn4	0.00153951	0.347162	0.882	0.524	1	DTL-4
RT1-T24-3	0.00535264	0.345626	0.353	0.121	1	DTL-4
Eif3l	0.00372987	0.345548	0.882	0.524	1	DTL-4
Fer1l4	1.26456e-31	0.344591	0.294	0	2.02937e-27	DTL-4
Ppp1r14b	0.000587508	0.344421	0.647	0.273	1	DTL-4
Atp2b1	0.00125194	0.343987	0.471	0.175	1	DTL-4
Zfyve1	0.000166038	0.341361	0.412	0.117	1	DTL-4
Rab38	2.80425e-38	0.340869	0.412	0.002	4.50027e-34	DTL-4
Prdx1	0.00603641	0.340817	1	0.909	1	DTL-4
Rab15	1.82956e-06	0.339535	0.353	0.056	0.0293608	DTL-4
Acy1	2.66541e-05	0.339503	0.588	0.177	0.427744	DTL-4
Tmem160	0.00341706	0.337885	0.824	0.433	1	DTL-4
LOC100360635	0.00252862	0.337789	0.824	0.511	1	DTL-4
Dnph1	1.04918e-09	0.337693	0.353	0.037	1.68373e-05	DTL-4
Sowahc	0.00404627	0.336637	0.353	0.117	1	DTL-4
Gfpt1	0.000827892	0.336552	0.588	0.242	1	DTL-4
Shmt2	2.45584e-05	0.336049	0.353	0.074	0.394113	DTL-4
Mpg	3.85574e-09	0.335486	0.529	0.091	6.1877e-05	DTL-4
Cmbl	8.48804e-10	0.334295	0.294	0.024	1.36216e-05	DTL-4
Nfe2l3.1	1.84463e-19	0.333632	0.294	0.006	2.96027e-15	DTL-4
Rpp40	1.43735e-07	0.333526	0.529	0.11	0.00230666	DTL-4
Lcmt1	0.00140231	0.332643	0.706	0.344	1	DTL-4
Plac8	0.00651757	0.332074	0.294	0.089	1	DTL-4
Dtx3l	0.00148361	0.331604	0.353	0.106	1	DTL-4
Gtf2b	0.00152389	0.330443	0.706	0.353	1	DTL-4
Mfsd5	0.000136439	0.329947	0.529	0.173	1	DTL-4
44440	0.00124591	0.329929	0.412	0.143	1	DTL-4
Setdb1	0.000888835	0.329282	0.412	0.132	1	DTL-4
Tars2	0.00574513	0.329265	0.471	0.201	1	DTL-4
Eif3k	0.00793656	0.328858	0.941	0.656	1	DTL-4
Glrx2	6.17162e-05	0.328218	0.765	0.327	0.990422	DTL-4
Eif3h	0.00232375	0.328122	0.941	0.699	1	DTL-4
LOC102549726	0.00189573	0.327999	0.588	0.262	1	DTL-4
Axl	1.02886e-11	0.327296	0.412	0.039	1.65112e-07	DTL-4
Fdx1l	0.00237381	0.326489	0.706	0.335	1	DTL-4
Car5b	0.00916702	0.326047	0.647	0.364	1	DTL-4
Emid1	2.13541e-08	0.325374	0.412	0.058	0.00034269	DTL-4
LOC687679	0.00152821	0.325129	0.765	0.413	1	DTL-4
Mgat4a	0.00208167	0.324761	0.588	0.253	1	DTL-4
Ppard	0.00107552	0.324461	0.353	0.113	1	DTL-4
Casp3	0.00717689	0.324371	0.353	0.134	1	DTL-4
Hsdl2	0.00335948	0.323207	0.706	0.383	1	DTL-4
Pex13	0.00279068	0.323092	0.647	0.325	1	DTL-4
Comt	0.000259244	0.321771	0.294	0.063	1	DTL-4
Trpm4	6.49936e-13	0.320589	0.235	0.009	1.04302e-08	DTL-4
Rplp1	1.08127e-09	0.319765	0.353	0.037	1.73523e-05	DTL-4
Gpr180	5.99833e-07	0.3194	0.588	0.139	0.00962612	DTL-4
Plac9	2.26484e-22	0.319316	0.353	0.009	3.63462e-18	DTL-4
RGD1565183	0.00504322	0.317375	0.471	0.223	1	DTL-4
Rexo2	0.00199173	0.315989	0.706	0.357	1	DTL-4
Map3k5	0.000124028	0.315673	0.294	0.061	1	DTL-4
Slfn2	0.000333418	0.315032	0.353	0.089	1	DTL-4
Mplkip	0.000118695	0.313807	0.647	0.234	1	DTL-4
Hnrnpf	0.00252478	0.313793	0.941	0.799	1	DTL-4
Spag1	2.25047e-08	0.313543	0.471	0.076	0.000361155	DTL-4
Bnipl	1.62346e-05	0.313168	0.294	0.05	0.260533	DTL-4
Fam63b	0.0026151	0.313067	0.412	0.16	1	DTL-4
Plekhg6	1.58391e-08	0.312314	0.176	0.009	0.000254185	DTL-4
Ier5	0.00240208	0.3123	0.588	0.268	1	DTL-4
RGD1307235	0.00608551	0.311211	0.471	0.225	1	DTL-4
Rapgefl1	1.21534e-09	0.310823	0.294	0.024	1.95038e-05	DTL-4
AABR07070032.1	0.00166585	0.310765	1	0.9	1	DTL-4
Tmem205	0.00262495	0.309972	0.824	0.511	1	DTL-4
Phb2	0.00653678	0.309886	0.882	0.576	1	DTL-4
Ap1s3	0.00869859	0.307729	0.882	0.578	1	DTL-4
Frmd6	0.000954701	0.307042	0.471	0.173	1	DTL-4
Lrrc28	3.27511e-06	0.306393	0.353	0.058	0.052559	DTL-4
Rhov	0.000105802	0.306024	0.294	0.058	1	DTL-4
Swap70	0.0010533	0.305553	0.353	0.108	1	DTL-4
Pitpna	0.00046216	0.305186	0.706	0.31	1	DTL-4
Bzw2	0.000103914	0.303951	0.529	0.175	1	DTL-4
Tpm2	0.00851238	0.303914	0.294	0.1	1	DTL-4
Duxbl1	1.54209e-19	0.302693	0.176	0	2.47474e-15	DTL-4
Chka	1.95249e-05	0.302353	0.588	0.167	0.313335	DTL-4
Lypla2	0.00108752	0.300921	0.706	0.318	1	DTL-4
LOC100363469	0.000843546	0.30078	0.765	0.4	1	DTL-4
Apobec3b	1.26456e-31	0.300184	0.294	0	2.02937e-27	DTL-4
Ctsc	0.00148908	0.300151	0.412	0.143	1	DTL-4
Trmt112	0.00215551	0.299937	1	0.695	1	DTL-4
Cdk8	0.000117206	0.2998	0.412	0.102	1	DTL-4
Gna15	1.44791e-16	0.299703	0.412	0.024	2.3236e-12	DTL-4
Zfp703	6.72638e-06	0.299385	0.353	0.065	0.107945	DTL-4
LOC100910717	0.00676207	0.296741	0.529	0.26	1	DTL-4
Nubpl	0.00061806	0.29527	0.353	0.102	1	DTL-4
Mettl7a	0.00450233	0.293348	0.824	0.504	1	DTL-4
Cct8	0.00908151	0.293197	0.941	0.613	1	DTL-4
Hscb	7.53463e-05	0.291933	0.647	0.247	1	DTL-4
Duoxa1	3.46458e-07	0.29103	0.235	0.022	0.00555996	DTL-4
Tp53i11	0.000142962	0.290763	0.588	0.206	1	DTL-4
Ggta1	1.16412e-06	0.290139	0.294	0.039	0.0186818	DTL-4
Ripk4	0.00445347	0.289939	0.412	0.167	1	DTL-4
Ifi44	0.00944398	0.289819	0.412	0.175	1	DTL-4
Nudt8	0.000290422	0.289389	0.588	0.238	1	DTL-4
Trit1	0.000298729	0.289088	0.529	0.18	1	DTL-4
Ptprz1	2.70505e-26	0.288666	0.294	0.002	4.34107e-22	DTL-4
Ints10	0.000456365	0.287911	0.412	0.126	1	DTL-4
Csnk2b	0.00941488	0.287797	0.941	0.654	1	DTL-4
Htatip2	4.0269e-06	0.287349	0.529	0.136	0.0646237	DTL-4
Rab33b	0.000942345	0.287154	0.412	0.141	1	DTL-4
Cers3	2.94552e-11	0.286265	0.294	0.019	4.72697e-07	DTL-4
LOC688765	7.12348e-07	0.285766	0.294	0.039	0.0114318	DTL-4
Lactb2	0.00251371	0.285289	0.353	0.126	1	DTL-4
Hr	1.24971e-22	0.284634	0.294	0.004	2.00553e-18	DTL-4
Scpep1	1.71491e-05	0.282013	0.529	0.141	0.275209	DTL-4
Mad2l1bp	1.01992e-05	0.281592	0.353	0.067	0.163676	DTL-4
Pnp	0.000635847	0.281521	0.471	0.167	1	DTL-4
LOC100360573.1	0.00040785	0.281382	0.353	0.102	1	DTL-4
Ppp1r8	0.00162171	0.28129	0.529	0.21	1	DTL-4
Rgl2	5.04901e-05	0.278875	0.412	0.102	0.810266	DTL-4
Pfn1	0.00282842	0.278444	1	0.963	1	DTL-4
Abhd12	0.00613058	0.278091	0.471	0.21	1	DTL-4
Ssx2ip	0.00546053	0.277765	0.353	0.136	1	DTL-4
Phlda1	0.000168547	0.27767	0.529	0.169	1	DTL-4
Nrbp1	0.00151009	0.277194	0.529	0.225	1	DTL-4
Caskin1	5.49383e-28	0.276971	0.353	0.004	8.81649e-24	DTL-4
Procr	4.50638e-13	0.274756	0.294	0.015	7.23184e-09	DTL-4
Mapkapk3	1.88833e-07	0.274363	0.412	0.067	0.0030304	DTL-4
Ccm2	0.000215758	0.272637	0.529	0.171	1	DTL-4
Fam110a	0.00013777	0.271657	0.412	0.108	1	DTL-4
Cgref1	1.77726e-17	0.271487	0.294	0.009	2.85215e-13	DTL-4
Msi2	2.58725e-07	0.270967	0.235	0.022	0.00415201	DTL-4
Hint2	0.00794479	0.270766	0.941	0.719	1	DTL-4
LOC100910316	5.83192e-09	0.270467	0.353	0.039	9.35907e-05	DTL-4
Cstb	0.00565699	0.269996	1	0.916	1	DTL-4
Hras	0.00444818	0.269889	0.706	0.39	1	DTL-4
Fasn	3.44244e-05	0.266421	0.471	0.123	0.552442	DTL-4
Pygl	3.21115e-06	0.266354	0.353	0.058	0.0515326	DTL-4
LOC102556347	2.19703e-07	0.266197	0.235	0.022	0.00352579	DTL-4
Ctps2	0.00936813	0.265577	0.647	0.355	1	DTL-4
MGC108823	2.24632e-07	0.264825	0.294	0.035	0.00360489	DTL-4
Depdc7	2.0225e-10	0.264079	0.294	0.022	3.24571e-06	DTL-4
Rpl31l4	2.55189e-05	0.262639	0.471	0.132	0.409527	DTL-4
RGD1309104	3.2508e-07	0.262193	0.294	0.037	0.00521689	DTL-4
Mecom	0.00023291	0.261568	0.471	0.141	1	DTL-4
AABR07065438.1	0.00310719	0.261319	0.765	0.409	1	DTL-4
Yars	0.00308882	0.260601	0.471	0.184	1	DTL-4
Hk2	2.47753e-05	0.259634	0.529	0.141	0.397594	DTL-4
RGD1307704	2.16291e-05	0.259017	0.235	0.032	0.347104	DTL-4
Rnf181	0.00163525	0.257357	0.824	0.42	1	DTL-4
Spryd4	6.72638e-06	0.256788	0.353	0.065	0.107945	DTL-4
Sec23ip	0.00852106	0.256205	0.353	0.13	1	DTL-4
Ikbke	2.46353e-11	0.255765	0.235	0.011	3.95347e-07	DTL-4
Cyp2s1	1.55917e-17	0.255451	0.294	0.009	2.50215e-13	DTL-4
Cyp4f39	1.67879e-13	0.255388	0.118	0	2.69412e-09	DTL-4
RGD1564114	5.21254e-13	0.255078	0.294	0.015	8.36508e-09	DTL-4
Ttc22	2.01732e-05	0.25447	0.294	0.05	0.323739	DTL-4
Ces2g	1.26456e-31	0.253321	0.294	0	2.02937e-27	DTL-4
Commd2	0.00546385	0.25322	0.765	0.394	1	DTL-4
Dmrtc1b	4.71159e-05	0.252318	0.176	0.019	0.756116	DTL-4
RGD1311863	0.00489993	0.252277	0.353	0.132	1	DTL-4
Slc1a3	1.14796e-22	0.252043	0.294	0.004	1.84225e-18	DTL-4
Kdsr	0.000281392	0.251496	0.471	0.141	1	DTL-4
Glmp	0.00131378	0.250142	0.824	0.4	1	DTL-4
Dnase1l1	0.00262351	0.250052	0.412	0.149	1	DTL-4

## Sheet: TableS5
gene	p_val	avg_logFC	pct.1	pct.2	p_val_adj	celltype
Klk1c9	2.12198e-21	3.32733	0.835	0.479	3.40535e-17	CDPC
Calb1	1.77477e-19	3.12889	0.766	0.394	2.84816e-15	CDPC
Tmem52b	1.91036e-35	2.47735	0.881	0.181	3.06574e-31	CDPC
AC113925.2	0.110918	1.81033	0.276	0.383	1	CDPC
Wnk1	7.34915e-28	1.64095	0.885	0.468	1.17939e-23	CDPC
Egfl8	1.67144e-33	1.44847	0.908	0.234	2.68233e-29	CDPC
Kcne1	4.91183e-32	1.42821	0.805	0.021	7.8825e-28	CDPC
Hba2	0.370139	1.32028	0.379	0.457	1	CDPC
Igfbp5	3.93239e-24	1.29679	0.851	0.298	6.31069e-20	CDPC
Hsd11b2	2.29062e-35	1.27128	0.996	0.851	3.67598e-31	CDPC
Hba1	0.00624862	1.26769	0.464	0.606	1	CDPC
Scnn1b	2.48957e-26	1.03884	0.943	0.596	3.99527e-22	CDPC
Atp6v0d1	3.03296e-27	1.02241	0.966	0.777	4.8673e-23	CDPC
Ackr3	2.53973e-21	0.996351	0.854	0.521	4.07577e-17	CDPC
Slc26a4	2.14631e-06	0.987653	0.268	0.043	0.034444	CDPC
A4galt	1.37504e-28	0.985454	0.847	0.255	2.20666e-24	CDPC
Atp1a1	6.09613e-28	0.972384	0.996	0.979	9.78306e-24	CDPC
Hbb-b1	0.00203349	0.969607	0.241	0.415	1	CDPC
Ctsc	1.76517e-25	0.943218	0.889	0.543	2.83274e-21	CDPC
Scnn1a	1.19705e-23	0.928066	0.912	0.479	1.92103e-19	CDPC
Gpc3	5.55702e-20	0.92107	0.678	0.128	8.9179e-16	CDPC
Clcnkb	7.06138e-22	0.871243	0.992	0.521	1.13321e-17	CDPC
Aif1l	3.02055e-28	0.871004	1	0.904	4.84737e-24	CDPC
Nudt4	1.38793e-26	0.815358	0.996	0.968	2.22735e-22	CDPC
Tanc1	1.44653e-22	0.813025	0.954	0.723	2.3214e-18	CDPC
Defb11	1.96755e-18	0.807977	0.628	0.074	3.15752e-14	CDPC
Smpx	1.4142e-18	0.799457	0.575	0.032	2.2695e-14	CDPC
Vdr	9.2569e-16	0.789757	0.655	0.245	1.48555e-11	CDPC
Ldhb	3.27154e-25	0.786226	0.981	0.819	5.25016e-21	CDPC
Defb9	2.00429e-12	0.782488	0.391	0	3.21648e-08	CDPC
Gas6	7.20182e-19	0.772736	0.824	0.404	1.15575e-14	CDPC
Atp5g1	1.57199e-31	0.771861	1	0.979	2.52272e-27	CDPC
Kitlg	2.29939e-19	0.748881	0.92	0.574	3.69006e-15	CDPC
Krt7	2.24129e-21	0.733256	0.966	0.755	3.59682e-17	CDPC
Csrp2	1.03231e-21	0.72662	0.943	0.468	1.65664e-17	CDPC
Gpx1	8.46136e-21	0.711995	0.996	0.968	1.35788e-16	CDPC
Fzd1	9.6502e-17	0.699013	0.847	0.564	1.54866e-12	CDPC
Trpv5	4.86227e-16	0.696715	0.483	0	7.80297e-12	CDPC
AC141516.2	7.43661e-12	0.693977	0.529	0.128	1.19343e-07	CDPC
Efhd1	6.92404e-15	0.679725	0.946	0.691	1.11117e-10	CDPC
Hmx2	4.56266e-06	0.65766	0.23	0.021	0.0732215	CDPC
Ckmt1b	3.45278e-13	0.648634	0.824	0.553	5.54103e-09	CDPC
Atp5g3	6.25539e-20	0.641685	1	0.936	1.00386e-15	CDPC
Atp5a1	1.77246e-23	0.637266	0.992	0.915	2.84445e-19	CDPC
Smco4	3.11711e-15	0.624511	0.755	0.383	5.00234e-11	CDPC
Cox7b	6.89097e-21	0.592764	0.996	0.979	1.10586e-16	CDPC
Defb1	1.67825e-13	0.580314	1	1	2.69326e-09	CDPC
Tfap2b	5.8593e-12	0.579489	0.548	0.149	9.403e-08	CDPC
Pebp1	8.8454e-21	0.574725	0.996	0.989	1.41951e-16	CDPC
Scnn1g	2.17908e-13	0.574001	0.923	0.702	3.49699e-09	CDPC
Nme2	4.60176e-14	0.571135	0.943	0.904	7.38491e-10	CDPC
Atp5o	1.75893e-18	0.562251	1	0.947	2.82272e-14	CDPC
Atp1b1	2.2594e-22	0.561114	1	0.989	3.62588e-18	CDPC
Rap1gap	2.28557e-13	0.559043	0.812	0.457	3.66788e-09	CDPC
Oxct1	1.20695e-14	0.556546	0.927	0.777	1.93691e-10	CDPC
Dld	5.47832e-16	0.555941	0.889	0.617	8.7916e-12	CDPC
Atp5i	1.97936e-21	0.552295	0.996	0.968	3.17648e-17	CDPC
Pigq	2.24564e-11	0.547193	0.828	0.564	3.60381e-07	CDPC
Emx1	1.04522e-13	0.546046	0.441	0.011	1.67737e-09	CDPC
Gsn	1.00553e-15	0.543528	0.973	0.83	1.61367e-11	CDPC
Mt-nd4	8.87094e-18	0.542838	1	0.979	1.42361e-13	CDPC
Uqcrh	1.21804e-21	0.529436	1	0.979	1.95472e-17	CDPC
Pth1r	4.72678e-13	0.528761	0.433	0.021	7.58554e-09	CDPC
Il11ra1	1.53374e-08	0.522828	0.697	0.447	0.000246135	CDPC
Cox7a2	1.56852e-18	0.521366	1	0.957	2.51717e-14	CDPC
Uqcrc2	1.3229e-14	0.521084	0.935	0.787	2.12299e-10	CDPC
Klhl5	4.06306e-11	0.519909	0.682	0.372	6.5204e-07	CDPC
Slc6a17	2.53549e-09	0.516291	0.697	0.426	4.06895e-05	CDPC
Mt-atp6	1.40051e-23	0.512427	1	1	2.24755e-19	CDPC
Mt-co2	1.99027e-22	0.509456	1	1	3.19398e-18	CDPC
Atp5j	2.03587e-21	0.50291	1	0.957	3.26716e-17	CDPC
Cox6c	3.451e-21	0.502288	1	0.968	5.53816e-17	CDPC
Slc25a5	7.08608e-20	0.499598	0.996	0.968	1.13717e-15	CDPC
Ptges	1.55309e-09	0.499089	0.847	0.638	2.4924e-05	CDPC
Aco2	1.17816e-13	0.496497	0.969	0.819	1.89071e-09	CDPC
Cox7c	6.6106e-23	0.480267	1	0.989	1.06087e-18	CDPC
Tspo	3.86485e-09	0.478684	0.943	0.851	6.20231e-05	CDPC
Fahd1	2.54627e-10	0.473888	0.705	0.372	4.08625e-06	CDPC
Mt-nd3	1.6525e-18	0.470192	1	0.968	2.65193e-14	CDPC
Bckdhb	3.96005e-11	0.470168	0.835	0.564	6.35508e-07	CDPC
Tmem178a	6.48834e-08	0.459441	0.67	0.383	0.00104125	CDPC
Dynlt3	6.18829e-12	0.459387	0.843	0.691	9.93097e-08	CDPC
Mt-co1	5.88926e-14	0.45616	1	0.989	9.45108e-10	CDPC
Aldh1a1	7.84268e-12	0.455256	0.996	0.872	1.25859e-07	CDPC
Kcnj16	1.23478e-08	0.454101	0.517	0.202	0.000198157	CDPC
Mgst3	8.13175e-10	0.4538	0.877	0.755	1.30498e-05	CDPC
Cyc1	3.74164e-13	0.451392	0.981	0.904	6.00459e-09	CDPC
Atp2b4	1.17124e-09	0.451029	0.356	0.032	1.8796e-05	CDPC
Gabarapl1	3.14296e-10	0.448402	0.916	0.819	5.04382e-06	CDPC
Stard8	3.10904e-09	0.448214	0.644	0.34	4.98939e-05	CDPC
Gnpnat1	2.4203e-08	0.444145	0.648	0.415	0.00038841	CDPC
Mt3	0.00201402	0.443188	0.249	0.096	1	CDPC
Atp5j2	6.19282e-16	0.442798	0.996	0.968	9.93824e-12	CDPC
Hoxd10	5.98464e-09	0.440789	0.506	0.191	9.60415e-05	CDPC
Dapl1	1.66739e-10	0.437776	0.49	0.138	2.67583e-06	CDPC
Atp5e	7.20246e-20	0.437731	1	0.979	1.15585e-15	CDPC
Gsta4	1.00335e-08	0.437168	0.563	0.245	0.000161018	CDPC
Acat1	4.05742e-10	0.434254	0.954	0.777	6.51135e-06	CDPC
Thap4	1.42124e-09	0.432491	0.854	0.638	2.28081e-05	CDPC
Cox5b	3.7992e-17	0.429513	0.996	0.979	6.09695e-13	CDPC
Mt-cox3	1.23514e-19	0.427051	1	0.989	1.98216e-15	CDPC
Insrr	8.27302e-06	0.425698	0.203	0.011	0.132766	CDPC
Ahcyl1	2.07837e-08	0.424495	0.732	0.489	0.000333537	CDPC
LOC100360002	3.13968e-11	0.423443	0.981	0.894	5.03856e-07	CDPC
Fxyd2	0.0141898	0.422048	0.659	0.532	1	CDPC
Mdh2	2.71028e-12	0.42098	0.962	0.883	4.34945e-08	CDPC
Bsnd	2.36688e-08	0.420553	0.625	0.309	0.000379837	CDPC
LOC100910710	2.58915e-10	0.419039	0.981	0.904	4.15507e-06	CDPC
Dcdc2	7.60137e-06	0.41673	0.782	0.649	0.121987	CDPC
Slc15a2	1.79246e-09	0.414837	0.513	0.191	2.87654e-05	CDPC
Vav3	1.24625e-08	0.41406	0.682	0.426	0.000199998	CDPC
AABR07026969.1	6.39929e-09	0.413543	0.448	0.138	0.000102696	CDPC
Slc25a3	2.9769e-13	0.412238	0.996	0.968	4.77733e-09	CDPC
Bicc1	1.17447e-06	0.411137	0.736	0.596	0.0188479	CDPC
Tmem52	1.01671e-10	0.410313	0.418	0.064	1.63161e-06	CDPC
Chchd10	7.29368e-12	0.408125	0.992	0.979	1.17049e-07	CDPC
Timm13	7.72201e-11	0.408081	0.935	0.819	1.23923e-06	CDPC
Atp5l	3.13297e-16	0.405409	1	0.979	5.0278e-12	CDPC
Dpp4	3.32699e-07	0.404327	0.467	0.213	0.00533916	CDPC
Atp6v1b1	1.41632e-07	0.399816	0.966	0.553	0.00227291	CDPC
Slit2	1.33723e-10	0.398736	0.395	0.043	2.14599e-06	CDPC
Atp5c1	6.47319e-12	0.3966	0.989	0.936	1.03882e-07	CDPC
Galt	2.78596e-08	0.396589	0.556	0.223	0.000447091	CDPC
LOC302999	1.05693e-06	0.396486	0.651	0.415	0.0169616	CDPC
Paqr5	6.65463e-08	0.39608	0.824	0.681	0.00106793	CDPC
Usmg5	1.47661e-10	0.395897	0.973	0.915	2.36966e-06	CDPC
Atp5b	2.50481e-16	0.395464	1	0.989	4.01972e-12	CDPC
Uqcrq	8.97326e-13	0.394133	0.989	0.989	1.44003e-08	CDPC
Ap2s1	1.34639e-07	0.392519	0.77	0.564	0.00216069	CDPC
Mtch1	5.67582e-09	0.389215	0.881	0.66	9.10856e-05	CDPC
Clstn1	1.7677e-07	0.388954	0.67	0.426	0.0028368	CDPC
Timm8b	2.96462e-09	0.387788	0.977	0.926	4.75762e-05	CDPC
Hoxd9	1.4279e-06	0.387556	0.759	0.564	0.0229149	CDPC
Uqcr10	2.71672e-13	0.386267	1	1	4.3598e-09	CDPC
Mt-nd1	6.91773e-15	0.38586	1	0.979	1.11016e-10	CDPC
RGD1305347	5.71743e-06	0.38551	0.755	0.606	0.0917533	CDPC
Mdh1	5.55452e-11	0.384296	0.992	0.936	8.9139e-07	CDPC
Uqcrc1	1.2107e-09	0.381107	0.935	0.862	1.94293e-05	CDPC
Pgam2	4.13092e-07	0.380362	0.261	0.021	0.00662931	CDPC
Ndufs2	4.28039e-09	0.379759	0.904	0.777	6.86918e-05	CDPC
Emilin1	1.44249e-10	0.378308	0.36	0.011	2.31491e-06	CDPC
Acsl1	7.68353e-08	0.37805	0.739	0.5	0.00123305	CDPC
LOC686442	2.40399e-13	0.377866	0.992	0.968	3.85792e-09	CDPC
Ndufb5	2.88156e-10	0.376466	0.981	0.957	4.62432e-06	CDPC
Timp2	1.01644e-05	0.375413	0.686	0.5	0.163118	CDPC
Ndufv1	1.21636e-08	0.372548	0.851	0.638	0.000195201	CDPC
Slc52a3	1.50099e-09	0.371531	0.322	0.011	2.40879e-05	CDPC
Col4a1	3.70151e-05	0.369803	0.567	0.383	0.594018	CDPC
Acsl3	1.86517e-05	0.369714	0.525	0.34	0.299323	CDPC
Acss1	5.09049e-07	0.369339	0.732	0.457	0.00816922	CDPC
Add3	1.15675e-07	0.368395	0.479	0.191	0.00185636	CDPC
Tlcd1	4.09383e-09	0.367362	0.575	0.234	6.56978e-05	CDPC
Slc7a8	1.38084e-08	0.366232	0.49	0.181	0.000221597	CDPC
Rogdi	1.87051e-07	0.365694	0.904	0.745	0.0030018	CDPC
Snx2	1.5719e-08	0.363702	0.935	0.787	0.000252258	CDPC
LOC683884	1.32452e-08	0.362333	0.973	0.894	0.000212558	CDPC
AC094643.2	4.27269e-08	0.360752	0.536	0.234	0.000685681	CDPC
Sdha	2.39974e-07	0.360041	0.881	0.755	0.0038511	CDPC
Cmtm8	2.38615e-08	0.35893	0.54	0.255	0.000382929	CDPC
Mt-cytb	7.18757e-16	0.354649	1	1	1.15346e-11	CDPC
Got2	4.39298e-07	0.353869	0.828	0.723	0.00704985	CDPC
Tstd1	0.000101522	0.352688	0.586	0.415	1	CDPC
Mrps16	6.85604e-06	0.345991	0.797	0.67	0.110026	CDPC
Ndufv3	9.81632e-07	0.345326	0.881	0.83	0.0157532	CDPC
Ndufb7	3.97152e-09	0.345154	0.996	0.926	6.3735e-05	CDPC
Pdhb	1.13697e-08	0.344093	0.923	0.809	0.000182461	CDPC
LOC100361694	5.7645e-05	0.343589	0.981	0.957	0.925087	CDPC
Sdhc	3.06816e-10	0.340965	0.973	0.904	4.92378e-06	CDPC
Saal1	0.000169425	0.338309	0.326	0.138	1	CDPC
Etfa	4.99301e-08	0.337481	0.923	0.83	0.000801278	CDPC
Cycs.1	8.50317e-09	0.336466	0.996	0.968	0.000136459	CDPC
Hoxa5	6.10902e-09	0.333538	0.333	0.032	9.80376e-05	CDPC
B3galnt1	2.57096e-06	0.332753	0.441	0.17	0.0412587	CDPC
Synj2bp	7.34519e-07	0.332698	0.736	0.596	0.0117876	CDPC
Txnip	0.000177332	0.331146	0.739	0.638	1	CDPC
Prdx3	6.14596e-05	0.330385	0.77	0.702	0.986304	CDPC
Eva1a	1.20469e-07	0.330136	0.444	0.149	0.00193328	CDPC
Cox8a	9.30898e-16	0.33003	1	1	1.4939e-11	CDPC
Stc1	0.000618045	0.329782	0.72	0.606	1	CDPC
Phyh	1.73063e-07	0.329454	0.943	0.819	0.00277731	CDPC
Atp5d	6.85058e-09	0.326275	0.985	0.947	0.000109938	CDPC
Sdhd	4.60882e-08	0.324785	0.962	0.872	0.000739623	CDPC
Tspan1	0.000182456	0.324478	0.973	0.947	1	CDPC
App	6.97226e-12	0.323466	1	0.989	1.11891e-07	CDPC
Gpi	6.00165e-06	0.322191	0.889	0.787	0.0963145	CDPC
Ndufs3	1.67984e-06	0.320399	0.931	0.83	0.026958	CDPC
Ndufa4	1.32201e-11	0.32007	1	0.989	2.12156e-07	CDPC
Impa2	4.01087e-07	0.319868	0.502	0.234	0.00643665	CDPC
Ndufa11	7.61564e-06	0.317695	0.958	0.894	0.122216	CDPC
Kcnj1	1.27155e-06	0.315199	0.54	0.277	0.0204059	CDPC
Gabarapl2	4.49126e-07	0.314332	0.973	0.915	0.00720758	CDPC
Inpp5j	5.77855e-07	0.313866	0.483	0.213	0.00927342	CDPC
Pmm1	0.000434015	0.313074	0.682	0.553	1	CDPC
Atp2b2	3.08183e-07	0.31306	0.326	0.064	0.00494572	CDPC
Pnkd	9.55344e-08	0.312424	0.954	0.84	0.00153314	CDPC
LOC685186	0.000389159	0.311236	0.912	0.84	1	CDPC
Arsa	3.82474e-06	0.310818	0.636	0.457	0.0613794	CDPC
Mt-nd2	1.4104e-11	0.309678	1	0.968	2.26342e-07	CDPC
Uqcc3	9.99904e-06	0.309625	0.663	0.489	0.160465	CDPC
Mgat4b	2.5252e-07	0.309471	0.479	0.213	0.00405243	CDPC
Ildr1	5.81497e-06	0.309229	0.663	0.479	0.0933187	CDPC
Cog7	0.00417277	0.308668	0.582	0.457	1	CDPC
Ndrg1	3.13338e-06	0.307449	0.969	0.904	0.0502845	CDPC
Ppp1r14b	1.5587e-05	0.306265	0.621	0.457	0.250139	CDPC
Pmepa1	6.48911e-07	0.305515	0.579	0.319	0.0104137	CDPC
Nit2	1.0678e-05	0.305284	0.759	0.543	0.17136	CDPC
Wls	0.000239644	0.304816	0.452	0.266	1	CDPC
Fahd2a	1.42764e-05	0.304444	0.693	0.5	0.229108	CDPC
Gpd1l	3.70062e-07	0.304151	0.563	0.287	0.00593876	CDPC
Ccdc141	1.7913e-08	0.303347	0.356	0.053	0.000287468	CDPC
Surf4	1.39358e-06	0.302246	0.506	0.266	0.0223641	CDPC
Slc1a5	2.79885e-07	0.301151	0.356	0.074	0.0044916	CDPC
Atp6v0a4	1.82741e-06	0.299772	0.931	0.564	0.0293263	CDPC
Trim47	6.07649e-06	0.299602	0.563	0.287	0.0975156	CDPC
Etfb	3.62031e-07	0.29946	0.946	0.84	0.00580988	CDPC
AABR07052758.1	4.79468e-06	0.298943	0.782	0.606	0.076945	CDPC
AC096263.1	3.85096e-06	0.298902	0.946	0.862	0.0618003	CDPC
Hadhb	8.23554e-06	0.297785	0.851	0.67	0.132164	CDPC
Mcee	3.04834e-05	0.296082	0.605	0.415	0.489198	CDPC
Prdx5	4.72088e-07	0.295806	0.977	0.979	0.00757608	CDPC
Dynll2	3.53259e-07	0.295491	0.874	0.777	0.00566909	CDPC
Mrpl41	5.80066e-05	0.295028	0.659	0.479	0.930889	CDPC
Hadh	2.65929e-05	0.292561	0.605	0.447	0.426762	CDPC
Ddb1	1.37343e-05	0.292141	0.778	0.628	0.220408	CDPC
Idh3g	8.61959e-05	0.29192	0.77	0.67	1	CDPC
Mark1	1.20204e-07	0.291783	0.295	0.032	0.00192903	CDPC
Prr15	9.30329e-05	0.29123	0.571	0.404	1	CDPC
Ndufc1	0.00257784	0.291124	0.736	0.67	1	CDPC
Ly6i	0.000148341	0.2902	0.218	0.053	1	CDPC
Eif4g2	3.30208e-07	0.289289	0.996	0.904	0.00529918	CDPC
Cyfip2	0.000119372	0.288977	0.9	0.734	1	CDPC
Nedd9	4.27124e-06	0.288797	0.728	0.543	0.0685448	CDPC
Pgrmc1	8.18322e-07	0.288742	0.858	0.723	0.0131324	CDPC
Mrpl42	3.44833e-05	0.288736	0.621	0.457	0.553388	CDPC
Ndufa8	2.60121e-06	0.288224	0.939	0.777	0.0417442	CDPC
Mpc2	2.52749e-05	0.287822	0.889	0.851	0.405612	CDPC
Clec2g	5.71628e-05	0.286549	0.893	0.734	0.917348	CDPC
Sdhb	7.25794e-06	0.285636	0.935	0.862	0.116475	CDPC
Trim2	3.11333e-05	0.285474	0.72	0.564	0.499627	CDPC
Mut	0.000165255	0.284419	0.686	0.511	1	CDPC
Ndufb11	5.7392e-07	0.284173	0.985	0.989	0.00921026	CDPC
Tmem51	9.26342e-05	0.283027	0.471	0.277	1	CDPC
Mrpl3	0.000355725	0.282985	0.579	0.415	1	CDPC
Cox4i1	3.30037e-12	0.282319	1	1	5.29643e-08	CDPC
Adgrg1	0.000139817	0.282177	0.851	0.755	1	CDPC
Clint1	0.000161888	0.281624	0.808	0.745	1	CDPC
Tex2	4.74822e-06	0.281541	0.513	0.277	0.0761994	CDPC
Uqcrfs1	3.88527e-07	0.280908	0.966	0.915	0.00623507	CDPC
Ccl20	0.449381	0.280492	0.103	0.074	1	CDPC
Nav2	2.99809e-06	0.280445	0.49	0.245	0.0481134	CDPC
Dapk1	1.21012e-06	0.279719	0.307	0.064	0.01942	CDPC
RGD1303003	7.03723e-05	0.27841	0.808	0.649	1	CDPC
Ankrd13c	0.000279138	0.27821	0.724	0.628	1	CDPC
Ndufv2	1.10781e-05	0.277552	0.939	0.862	0.177781	CDPC
Timm9	1.69973e-05	0.276126	0.467	0.234	0.272772	CDPC
Scd2	0.00137837	0.275158	0.87	0.787	1	CDPC
Fam73b	5.08104e-06	0.274319	0.421	0.17	0.0815406	CDPC
Wnk4	0.000123015	0.273332	0.621	0.447	1	CDPC
Pcyt2	0.000673046	0.273325	0.552	0.415	1	CDPC
Tmem259	2.8997e-06	0.273248	0.502	0.245	0.0465344	CDPC
Slc3a2	0.000310071	0.272444	0.816	0.713	1	CDPC
Mrps35	3.20006e-05	0.27208	0.625	0.415	0.513546	CDPC
Ndufs4	1.08906e-05	0.270045	0.912	0.819	0.174773	CDPC
Cox17	1.02378e-05	0.269887	0.973	0.926	0.164296	CDPC
Mettl20	1.80275e-05	0.269038	0.414	0.191	0.289306	CDPC
Tfeb	5.03814e-05	0.268605	0.425	0.234	0.808521	CDPC
Scand1	5.39632e-06	0.268573	0.966	0.915	0.0866002	CDPC
Srp9	6.22725e-06	0.26836	0.881	0.766	0.0999348	CDPC
Ube2m	8.56249e-05	0.267543	0.628	0.457	1	CDPC
Ccdc80	0.0766383	0.267363	0.364	0.298	1	CDPC
Vdac1	2.99824e-07	0.267348	0.916	0.862	0.00481158	CDPC
Ndufb2	8.62221e-09	0.266033	1	0.989	0.000138369	CDPC
Ndufs1	0.00040383	0.265952	0.548	0.394	1	CDPC
Tmem47	0.00399318	0.265464	0.766	0.702	1	CDPC
Coq9	0.000135255	0.265273	0.64	0.5	1	CDPC
Kcnq1	0.000186522	0.264796	0.544	0.362	1	CDPC
Rpn1	1.41584e-05	0.261119	0.893	0.798	0.227214	CDPC
Apoo	0.000147044	0.260562	0.674	0.521	1	CDPC
C1qbp	4.24459e-05	0.260399	0.77	0.66	0.681172	CDPC
Ptprf	0.000463146	0.260349	0.828	0.702	1	CDPC
Idh3a	7.58408e-05	0.259675	0.716	0.5	1	CDPC
Mrps14	0.000149817	0.259654	0.87	0.745	1	CDPC
Ndufb3	2.81425e-06	0.258511	0.989	0.936	0.0451631	CDPC
Abhd17c	0.000782066	0.258358	0.59	0.468	1	CDPC
Gk	0.000554836	0.258151	0.402	0.245	1	CDPC
Tpi1	4.66571e-05	0.257861	0.579	0.362	0.748754	CDPC
Nphp1	0.00147024	0.25767	0.674	0.532	1	CDPC
Cox5a	1.17015e-07	0.257291	0.996	0.989	0.00187786	CDPC
Mink1	0.000270571	0.257253	0.479	0.309	1	CDPC
Atp5h	2.51134e-07	0.25644	1	0.989	0.0040302	CDPC
Dnm1	2.97884e-07	0.256185	0.257	0.011	0.00478044	CDPC
Sft2d2	0.000114953	0.254431	0.655	0.521	1	CDPC
Sulf2	5.73026e-06	0.253362	0.31	0.085	0.0919592	CDPC
Minos1	5.27042e-07	0.252705	0.996	0.979	0.00845797	CDPC
Mrpl12	5.78425e-05	0.252521	0.897	0.84	0.928256	CDPC
Ndrg2	0.000426738	0.25247	0.797	0.691	1	CDPC
Cox6a1	6.74894e-08	0.252033	1	0.989	0.00108307	CDPC
Ss18l2	0.000289942	0.251815	0.828	0.734	1	CDPC
Ecsit	0.00341286	0.250969	0.521	0.383	1	CDPC
Fam3c	0.00991824	0.250879	0.9	0.819	1	CDPC
Myeov2	5.53151e-05	0.250547	0.962	0.894	0.887696	CDPC
Vcp	0.000342616	0.250377	0.812	0.734	1	CDPC
Tcf7l2	1.3553e-08	-0.251404	0.192	0.5	0.000217498	CDPC
Gspt1	0.00163533	-0.251508	0.724	0.809	1	CDPC
LOC100361854	6.38096e-06	-0.251772	0.985	0.979	0.102402	CDPC
Ppp1cb	4.84716e-06	-0.253084	0.797	0.883	0.0777873	CDPC
Fnbp4	0.00435421	-0.253492	0.322	0.468	1	CDPC
Ell	0.000229183	-0.253577	0.13	0.287	1	CDPC
Ddx3x	0.00919027	-0.253865	0.808	0.84	1	CDPC
Snx6	4.95258e-06	-0.254638	0.31	0.574	0.079479	CDPC
Rps7	1.39557e-05	-0.254715	0.992	0.989	0.22396	CDPC
Cx3cl1	1.15964e-05	-0.255289	0.195	0.415	0.186098	CDPC
Gna13	3.66348e-05	-0.255514	0.441	0.681	0.587915	CDPC
Gla	4.81878e-07	-0.256054	0.054	0.234	0.00773317	CDPC
Ube2b	0.000142508	-0.25617	0.391	0.574	1	CDPC
LOC498555	0.00197901	-0.256402	0.67	0.84	1	CDPC
Cr1l	0.00028029	-0.256418	0.341	0.543	1	CDPC
Tspan12	0.00291789	-0.256822	0.536	0.681	1	CDPC
Ppl	3.86835e-06	-0.257152	0.322	0.596	0.0620794	CDPC
Arpc2	7.61572e-07	-0.257646	0.954	0.947	0.0122217	CDPC
Entpd4	8.46395e-06	-0.258308	0.402	0.67	0.135829	CDPC
Pde4b	1.00475e-07	-0.258518	0.065	0.266	0.00161243	CDPC
St6galnac2	0.000168341	-0.2587	0.341	0.521	1	CDPC
Rpl9	6.9049e-08	-0.259445	0.992	0.989	0.0011081	CDPC
F11r	2.57069e-05	-0.259459	0.935	0.947	0.412544	CDPC
Rpl13a	4.09994e-07	-0.259484	0.989	0.989	0.00657958	CDPC
Rab6a	0.000650517	-0.260664	0.667	0.809	1	CDPC
Rps23.1	8.44455e-09	-0.261021	1	0.989	0.000135518	CDPC
Brd2	0.000134878	-0.261353	0.602	0.745	1	CDPC
Map3k2	1.26709e-05	-0.26139	0.23	0.457	0.203342	CDPC
Tmem219	0.0602865	-0.261526	0.199	0.298	1	CDPC
Plec	5.48612e-05	-0.262136	0.33	0.532	0.880413	CDPC
Gng10	0.000117815	-0.262139	0.72	0.84	1	CDPC
Cdcp1	3.8276e-09	-0.262148	0.138	0.426	6.14253e-05	CDPC
LOC501110	3.86528e-06	-0.262314	0.169	0.394	0.0620301	CDPC
Rasd1	0.119115	-0.26266	0.333	0.404	1	CDPC
Tmem165	0.000272587	-0.26283	0.349	0.553	1	CDPC
Acp5	0.00210929	-0.2634	0.483	0.649	1	CDPC
Actn4	1.59304e-05	-0.263595	0.762	0.915	0.255651	CDPC
Ptbp1	0.00724299	-0.264111	0.628	0.702	1	CDPC
Cluap1	0.00408286	-0.264267	0.149	0.287	1	CDPC
Sowahc	5.47487e-05	-0.264491	0.563	0.755	0.878607	CDPC
Actr3	0.000161338	-0.265188	0.713	0.84	1	CDPC
Crcp	1.41707e-05	-0.265242	0.314	0.564	0.227411	CDPC
Rtp4	0.000326578	-0.265385	0.046	0.16	1	CDPC
Rbm3	0.00242073	-0.265566	0.72	0.777	1	CDPC
Rps27	2.45821e-10	-0.265892	1	1	3.94493e-06	CDPC
Ets1	1.91393e-07	-0.266345	0.096	0.319	0.00307148	CDPC
Man1c1	1.61683e-06	-0.266452	0.138	0.362	0.0259469	CDPC
Cnn3	3.06345e-05	-0.26658	0.908	0.947	0.491623	CDPC
Gltscr2	0.0244451	-0.267079	0.575	0.681	1	CDPC
Kdr	0.00180739	-0.267457	0.077	0.191	1	CDPC
Fam129b	5.44489e-09	-0.26767	0.218	0.543	8.73797e-05	CDPC
Mbp	1.48365e-05	-0.267877	0.138	0.34	0.238097	CDPC
Eef1g	5.81206e-05	-0.268058	0.893	0.947	0.93272	CDPC
Plod2	3.4524e-14	-0.268098	0.038	0.33	5.54041e-10	CDPC
Vapa	0.00011727	-0.268477	0.958	0.979	1	CDPC
Plat	1.99626e-05	-0.268872	0.084	0.255	0.32036	CDPC
AABR07066870.1	8.22912e-08	-0.269271	0.126	0.372	0.00132061	CDPC
Mafg	0.000251401	-0.269481	0.291	0.468	1	CDPC
Cyba	0.000737926	-0.269616	0.402	0.585	1	CDPC
Tor1b	0.00179819	-0.270118	0.192	0.34	1	CDPC
Tmem9	0.468673	-0.270905	0.307	0.351	1	CDPC
Ube2d3	1.61567e-05	-0.272785	0.824	0.915	0.259283	CDPC
Pabpc1	9.77649e-07	-0.273004	0.383	0.681	0.0156893	CDPC
Krtcap3	1.23742e-05	-0.27327	0.226	0.447	0.198582	CDPC
Arf6	8.22467e-05	-0.273526	0.552	0.745	1	CDPC
Nr1d2	0.000203505	-0.273598	0.222	0.404	1	CDPC
Mpped2	0.000877903	-0.274145	0.67	0.819	1	CDPC
RGD1563242	3.45163e-05	-0.274161	0.678	0.787	0.553917	CDPC
Elmsan1	8.69414e-09	-0.274691	0.126	0.404	0.000139523	CDPC
Gnai2	1.39381e-05	-0.274913	0.471	0.691	0.223678	CDPC
Thrsp	4.4636e-09	-0.275572	0.031	0.223	7.16318e-05	CDPC
Tril	1.48752e-10	-0.275749	0.042	0.277	2.38718e-06	CDPC
Wdr1	2.55703e-05	-0.276048	0.72	0.84	0.410352	CDPC
Rab27a	5.98985e-15	-0.276228	0.019	0.287	9.61252e-11	CDPC
Rsrp1	0.000515315	-0.27639	0.812	0.883	1	CDPC
Parp14	2.04062e-08	-0.276613	0.08	0.319	0.000327479	CDPC
Upk3bl	2.95237e-06	-0.276674	0.031	0.17	0.0473797	CDPC
Tifa	2.43558e-10	-0.27686	0.046	0.277	3.90862e-06	CDPC
Cib1	0.0184281	-0.277594	0.782	0.83	1	CDPC
AC135696.1	0.00447289	-0.277951	0.621	0.734	1	CDPC
Chka	0.00628476	-0.279097	0.245	0.372	1	CDPC
Myh10	5.04882e-06	-0.279382	0.697	0.851	0.0810235	CDPC
Prelp	5.04246e-08	-0.279486	0.031	0.202	0.000809214	CDPC
RGD1307100	0.00377213	-0.279613	0.364	0.521	1	CDPC
Ramp2	3.32009e-10	-0.279864	0.073	0.34	5.32808e-06	CDPC
Rcan1	0.201102	-0.280425	0.375	0.436	1	CDPC
Taf13	0.00010203	-0.280964	0.391	0.628	1	CDPC
Slc7a1	2.65113e-05	-0.282455	0.253	0.457	0.425453	CDPC
LOC691807	0.000210592	-0.282549	0.843	0.894	1	CDPC
Rps20	4.8413e-09	-0.283021	0.989	0.968	7.76932e-05	CDPC
Tra2b	0.000145721	-0.283144	0.782	0.904	1	CDPC
Birc3	7.11155e-13	-0.283439	0.027	0.277	1.14126e-08	CDPC
Hacd4	4.82253e-12	-0.283677	0.034	0.287	7.7392e-08	CDPC
Pqlc1	3.48008e-07	-0.283872	0.195	0.457	0.00558483	CDPC
Ggh	0.000800373	-0.284136	0.349	0.5	1	CDPC
Vasp	0.000853109	-0.284346	0.471	0.638	1	CDPC
Scx	1.07748e-11	-0.284401	0.065	0.34	1.72914e-07	CDPC
Prr13	1.67045e-06	-0.284557	0.387	0.681	0.0268073	CDPC
Arl5b	1.92666e-09	-0.284774	0.103	0.372	3.0919e-05	CDPC
Mal2	4.18348e-06	-0.285161	0.958	0.947	0.0671365	CDPC
Fads1	0.000163407	-0.285203	0.49	0.681	1	CDPC
Psmb9	5.98169e-05	-0.285213	0.161	0.34	0.959941	CDPC
AABR07008377.1	0.000124187	-0.286092	0.199	0.394	1	CDPC
Tmem140	3.81623e-06	-0.286291	0.069	0.245	0.0612429	CDPC
Pik3ip1	4.77141e-06	-0.286354	0.023	0.149	0.0765715	CDPC
Tuba1a	0.00140167	-0.286547	0.544	0.681	1	CDPC
Myl12b	0.000543389	-0.286574	0.835	0.872	1	CDPC
Pfkl	4.90963e-05	-0.286877	0.326	0.532	0.787898	CDPC
Smim14	0.000199081	-0.287382	0.632	0.766	1	CDPC
Eif4a2	1.37461e-07	-0.287545	0.939	0.968	0.00220597	CDPC
Lsm12	3.02444e-05	-0.288072	0.441	0.691	0.485361	CDPC
Hnrnpdl	6.09764e-07	-0.288077	0.176	0.457	0.00978549	CDPC
Gstt1	0.00020971	-0.288921	0.134	0.287	1	CDPC
Ucp2	5.34539e-06	-0.288935	0.586	0.798	0.0857827	CDPC
Fbxo30	0.0164915	-0.289662	0.257	0.383	1	CDPC
Rab9b	6.41468e-17	-0.290179	0.004	0.266	1.02943e-12	CDPC
Tle2	1.97813e-05	-0.290314	0.379	0.628	0.31745	CDPC
Arhgap8	5.10906e-07	-0.290787	0.192	0.447	0.00819902	CDPC
Arhgap5	1.98176e-05	-0.290944	0.49	0.691	0.318033	CDPC
Cblc	6.88959e-11	-0.29111	0.05	0.298	1.10564e-06	CDPC
Ywhaq	2.11096e-05	-0.291995	0.943	0.968	0.338767	CDPC
Epha2	2.69742e-16	-0.292077	0.042	0.372	4.32882e-12	CDPC
Gpd2	4.38497e-06	-0.293013	0.291	0.532	0.0703701	CDPC
Rab9a	9.91438e-05	-0.293495	0.594	0.723	1	CDPC
Wbp4	1.64207e-05	-0.29643	0.356	0.564	0.26352	CDPC
Hexa	3.02348e-05	-0.296516	0.582	0.734	0.485207	CDPC
Spg21	1.5026e-06	-0.297104	0.571	0.83	0.0241137	CDPC
Nfkbie	8.12167e-12	-0.297228	0.031	0.266	1.30337e-07	CDPC
Actr2	1.46476e-07	-0.297406	0.345	0.649	0.00235064	CDPC
AC128836.1	1.40559e-07	-0.298148	0.188	0.479	0.0022557	CDPC
Rbx1	0.000229267	-0.29834	0.625	0.798	1	CDPC
Tacc2	0.00506063	-0.298805	0.628	0.766	1	CDPC
Ugt8	3.56329e-16	-0.298891	0.023	0.319	5.71837e-12	CDPC
Sema3c	9.30575e-05	-0.299178	0.418	0.638	1	CDPC
Arpc5l	1.95064e-05	-0.299252	0.839	0.926	0.313039	CDPC
Rps25	5.05575e-05	-0.300273	0.858	0.926	0.811346	CDPC
Rps5	2.69632e-08	-0.300665	0.977	0.989	0.000432706	CDPC
LOC102551071	0.00127459	-0.300817	1	0.989	1	CDPC
Ssr4	9.52867e-06	-0.301042	0.747	0.904	0.152916	CDPC
Galm	1.79803e-05	-0.301643	0.23	0.447	0.288547	CDPC
Rpl37.1	0.000881672	-0.301966	0.816	0.872	1	CDPC
Fosl1	2.41278e-12	-0.302172	0.019	0.245	3.87203e-08	CDPC
Nab2	1.77833e-06	-0.302325	0.149	0.372	0.0285387	CDPC
Pdp1	2.2317e-08	-0.303613	0.073	0.287	0.000358143	CDPC
Znrd1	4.91805e-07	-0.303675	0.287	0.564	0.00789248	CDPC
Sh3glb1	9.19374e-05	-0.30563	0.617	0.787	1	CDPC
Mif	0.00605875	-0.305864	0.981	0.989	1	CDPC
Gpsm3	8.01426e-06	-0.305995	0.276	0.5	0.128613	CDPC
Slc14a2	3.29603e-06	-0.306304	0.077	0.255	0.0528946	CDPC
Tagln2	0.000503067	-0.307068	0.943	0.979	1	CDPC
Slc25a33	4.79984e-11	-0.307696	0.126	0.447	7.70279e-07	CDPC
Rpl12	7.83463e-07	-0.30795	0.893	0.926	0.012573	CDPC
Edn3	2.96815e-10	-0.309197	0.046	0.277	4.76329e-06	CDPC
Eif3f	2.26834e-07	-0.309519	0.755	0.904	0.00364022	CDPC
Rpl18a	1.66576e-10	-0.30965	0.992	1	2.67321e-06	CDPC
Ifnlr1	1.68543e-12	-0.309692	0.046	0.319	2.70478e-08	CDPC
Cirbp	1.5109e-08	-0.309979	0.234	0.543	0.00024247	CDPC
Rgcc	0.00994223	-0.310097	0.23	0.383	1	CDPC
Cystm1	7.71604e-06	-0.310545	0.582	0.798	0.123827	CDPC
Plekhf1	5.70898e-08	-0.310773	0.195	0.479	0.000916177	CDPC
Col11a1	3.99427e-17	-0.31082	0.011	0.298	6.41e-13	CDPC
Capn2	2.89379e-06	-0.311021	0.406	0.67	0.0464396	CDPC
RT1-T24-4	2.70415e-08	-0.311421	0.241	0.532	0.000433962	CDPC
Arih1	2.78951e-05	-0.311519	0.372	0.606	0.447661	CDPC
Cdh16	0.00215431	-0.311837	0.996	0.979	1	CDPC
Adck5	1.54399e-12	-0.31222	0.134	0.489	2.4778e-08	CDPC
Hspb2	3.60863e-13	-0.312342	0.077	0.404	5.79113e-09	CDPC
Aacs	2.50797e-08	-0.312585	0.134	0.394	0.00040248	CDPC
Eif1	1.48744e-12	-0.312653	0.996	1	2.38704e-08	CDPC
Tapbp	9.72724e-11	-0.312762	0.161	0.5	1.56103e-06	CDPC
Pygl	2.07834e-17	-0.312777	0.008	0.287	3.33532e-13	CDPC
Crip1	1.59013e-06	-0.312777	0.268	0.543	0.0255184	CDPC
N4bp2l2	0.00273196	-0.313182	0.483	0.638	1	CDPC
Ppap2a	1.9507e-07	-0.313651	0.23	0.511	0.00313048	CDPC
Srf	7.83885e-05	-0.313874	0.318	0.511	1	CDPC
Fam117a	4.35018e-08	-0.313977	0.226	0.521	0.000698117	CDPC
Spcs2	4.04561e-05	-0.315236	0.839	0.894	0.649239	CDPC
Cdc42	3.36142e-05	-0.315898	0.851	0.904	0.53944	CDPC
Mboat2	1.27298e-06	-0.316502	0.364	0.617	0.0204287	CDPC
Fam111a	0.6019	-0.316719	0.663	0.574	1	CDPC
Plvap	0.34626	-0.316732	0.464	0.5	1	CDPC
Ccng2	0.00084345	-0.317045	0.375	0.532	1	CDPC
Lcn2	3.4994e-06	-0.318586	0.031	0.17	0.0561584	CDPC
Rps3a	1.25328e-10	-0.319013	0.996	0.979	2.01126e-06	CDPC
Furin	1.69818e-06	-0.31912	0.448	0.681	0.0272524	CDPC
Rasl11b	0.00381396	-0.319159	0.261	0.404	1	CDPC
Grem1	1.0801e-05	-0.319437	0.766	0.926	0.173335	CDPC
Asah1	3.98511e-07	-0.320504	0.609	0.84	0.00639531	CDPC
Cyb5r3	3.05039e-08	-0.321726	0.211	0.489	0.000489527	CDPC
Cyb5b	2.25158e-06	-0.322717	0.667	0.862	0.0361333	CDPC
Klhl2	2.40962e-06	-0.322941	0.498	0.691	0.0386696	CDPC
Dnaja1	4.0176e-05	-0.32346	0.724	0.84	0.644744	CDPC
Nfat5	1.56313e-05	-0.323483	0.713	0.819	0.250851	CDPC
Rhpn2	3.43114e-07	-0.324216	0.199	0.457	0.0055063	CDPC
Tnfsf15	1.16845e-11	-0.324228	0.023	0.245	1.87513e-07	CDPC
Fstl1	3.07088e-05	-0.324276	0.18	0.394	0.492814	CDPC
Actn1	2.8801e-08	-0.324952	0.257	0.553	0.000462199	CDPC
Ywhaz	4.39403e-06	-0.325646	0.724	0.83	0.0705155	CDPC
Tnfsf13	3.43608e-06	-0.325767	0.226	0.468	0.0551422	CDPC
Psme1	3.70731e-05	-0.325971	0.916	0.957	0.594949	CDPC
B4galt6	1.70233e-09	-0.326978	0.169	0.468	2.7319e-05	CDPC
Swap70	6.62659e-08	-0.328466	0.253	0.543	0.00106343	CDPC
Anxa5	0.00404521	-0.329645	0.594	0.681	1	CDPC
Hist1h4b.2	2.1755e-06	-0.329753	0.421	0.681	0.0349125	CDPC
Mme	3.68032e-06	-0.33014	0.169	0.372	0.0590618	CDPC
Ednrb	6.49884e-12	-0.330355	0.111	0.436	1.04293e-07	CDPC
Fat1	5.65864e-07	-0.332651	0.31	0.574	0.00908098	CDPC
Ugdh	0.00804828	-0.332789	0.483	0.596	1	CDPC
Adprhl1	1.76884e-08	-0.333615	0.245	0.543	0.000283863	CDPC
LOC100911319	0.000733483	-0.333705	0.617	0.702	1	CDPC
Rab7a	3.46071e-06	-0.334331	0.885	0.926	0.0555374	CDPC
Ncoa7	3.03337e-07	-0.334872	0.149	0.404	0.00486795	CDPC
Tpm3	3.47745e-08	-0.334914	0.352	0.649	0.000558061	CDPC
Mllt11	7.45136e-11	-0.335188	0.054	0.309	1.19579e-06	CDPC
Ppp1r36	1.88727e-08	-0.336019	0.268	0.574	0.000302869	CDPC
Psip1	5.88963e-08	-0.33604	0.337	0.628	0.000945168	CDPC
Wee1	6.35196e-06	-0.336712	0.261	0.489	0.101936	CDPC
Gnas.1	1.55664e-05	-0.33711	0.544	0.745	0.249809	CDPC
AABR07000411.1	2.59226e-13	-0.337526	0.107	0.457	4.16006e-09	CDPC
Cyp4b1	1.94328e-17	-0.338648	0.019	0.33	3.11858e-13	CDPC
Tc2n	0.000228451	-0.338731	0.276	0.479	1	CDPC
Rnf39	3.33668e-11	-0.338895	0.008	0.191	5.35471e-07	CDPC
Prr7	1.69367e-06	-0.34035	0.015	0.138	0.02718	CDPC
Lrch4	0.00101505	-0.341646	0.28	0.468	1	CDPC
Tmem171	0.0130917	-0.342895	0.425	0.521	1	CDPC
Irs2	0.000124694	-0.343819	0.314	0.511	1	CDPC
Tjp2	1.41694e-06	-0.344171	0.284	0.511	0.0227391	CDPC
Srsf3	7.70067e-07	-0.344224	0.889	0.915	0.012358	CDPC
Rpl3	1.28698e-10	-0.344479	0.969	0.979	2.06535e-06	CDPC
Blnk	3.46751e-07	-0.344953	0.636	0.84	0.00556465	CDPC
Cdc42se1	8.40064e-06	-0.345193	0.762	0.926	0.134814	CDPC
Lhfp	1.41663e-15	-0.345328	0.069	0.436	2.27341e-11	CDPC
Rbms1	1.0934e-07	-0.345336	0.356	0.638	0.00175468	CDPC
Mafk	2.29136e-09	-0.347724	0.272	0.585	3.67718e-05	CDPC
Tnfaip2	6.25377e-13	-0.349151	0.08	0.394	1.00361e-08	CDPC
B4galt1	3.51896e-12	-0.349614	0.084	0.394	5.64723e-08	CDPC
Atp1b3	6.17281e-07	-0.350737	0.651	0.809	0.00990612	CDPC
Grpel2	4.11824e-05	-0.352003	0.421	0.638	0.660896	CDPC
Itpkc	1.96082e-06	-0.352533	0.08	0.266	0.0314673	CDPC
Cebpd	0.00676081	-0.354993	0.119	0.234	1	CDPC
Cdkn1a	3.82482e-08	-0.355477	0.138	0.394	0.000613807	CDPC
Tmem248	4.40045e-08	-0.3561	0.609	0.83	0.000706184	CDPC
Spint2	2.84268e-09	-0.357074	0.996	0.979	4.56193e-05	CDPC
Akirin1	1.49312e-05	-0.357321	0.487	0.691	0.239616	CDPC
Fam110a	1.0122e-09	-0.358876	0.165	0.468	1.62437e-05	CDPC
Cd59	0.000204579	-0.359104	0.816	0.851	1	CDPC
Hist3h2ba	6.7401e-09	-0.359175	0.119	0.394	0.000108165	CDPC
Rras2	1.7511e-08	-0.359568	0.295	0.606	0.000281017	CDPC
Rheb	6.44309e-09	-0.359615	0.87	0.926	0.000103399	CDPC
Tmed6	3.97084e-05	-0.361997	0.352	0.596	0.637241	CDPC
Sh2d4a	8.8969e-08	-0.363115	0.429	0.713	0.00142777	CDPC
RGD1305645	0.0797723	-0.363151	0.927	0.957	1	CDPC
Pea15	3.42315e-10	-0.363569	0.161	0.479	5.49346e-06	CDPC
G3bp1	1.43774e-06	-0.365039	0.755	0.851	0.0230728	CDPC
Sh3bgrl3	2.84184e-07	-0.365941	0.954	0.957	0.00456059	CDPC
Faim2	2.89329e-15	-0.366974	0.008	0.255	4.64315e-11	CDPC
Ypel3	1.75709e-05	-0.367079	0.77	0.851	0.281978	CDPC
Ggct	0.00145335	-0.368383	0.142	0.287	1	CDPC
Oaz1	4.10984e-06	-0.369279	0.759	0.883	0.0659548	CDPC
Srrm2	4.70813e-06	-0.369375	0.533	0.723	0.075556	CDPC
Kif1a	2.42981e-09	-0.369614	0.061	0.298	3.89936e-05	CDPC
Ntan1	1.063e-08	-0.373287	0.444	0.734	0.00017059	CDPC
Cdkl1	7.46615e-07	-0.3746	0.766	0.915	0.0119817	CDPC
Herpud1	0.000153557	-0.376863	0.644	0.755	1	CDPC
Sqstm1	0.00011869	-0.378768	0.801	0.851	1	CDPC
Sult1a1	1.93594e-08	-0.379055	0.157	0.426	0.00031068	CDPC
Sema4a	2.53847e-06	-0.37944	0.494	0.723	0.0407374	CDPC
Plagl1	4.77118e-10	-0.379757	0.134	0.436	7.65678e-06	CDPC
Pid1	2.30695e-11	-0.379915	0.153	0.5	3.7022e-07	CDPC
Plscr1	3.25761e-05	-0.380796	0.536	0.734	0.522782	CDPC
Cyp51	3.75432e-07	-0.382892	0.398	0.681	0.00602493	CDPC
Chdh	4.66409e-14	-0.38308	0.004	0.223	7.48493e-10	CDPC
Sh3rf1	4.899e-06	-0.384287	0.552	0.723	0.0786191	CDPC
Rn60-1-1359.1	1.14673e-08	-0.385442	0.651	0.84	0.000184027	CDPC
Efhd2	1.23369e-08	-0.385925	0.203	0.5	0.000197983	CDPC
LOC100362640	6.44818e-11	-0.386304	0.985	0.989	1.0348e-06	CDPC
Fgfbp1	2.11448e-12	-0.387257	0	0.181	3.39332e-08	CDPC
Fam84a	6.95546e-07	-0.388793	0.28	0.553	0.0111621	CDPC
Arl6ip1	3.00529e-09	-0.388933	0.682	0.872	4.82289e-05	CDPC
Slc25a25	2.12062e-10	-0.389466	0.138	0.447	3.40317e-06	CDPC
RGD1563091	8.61596e-11	-0.39022	0.084	0.362	1.38269e-06	CDPC
Odc1	2.12305e-08	-0.390666	0.326	0.606	0.000340708	CDPC
Fdft1	4.60543e-07	-0.390754	0.356	0.596	0.0073908	CDPC
Dnajb4	3.77858e-10	-0.390778	0.372	0.734	6.06387e-06	CDPC
Steap1	1.10084e-14	-0.391606	0.008	0.245	1.76663e-10	CDPC
Rpl32	1.53273e-05	-0.392027	0.9	0.979	0.245972	CDPC
Dmrt2	0.0021935	-0.392358	0.33	0.447	1	CDPC
LOC100912195	1.10865e-06	-0.39238	0.322	0.585	0.0177915	CDPC
Ubald1.1	1.2923e-09	-0.393039	0.238	0.553	2.07389e-05	CDPC
Hs3st3b1	4.64125e-14	-0.394043	0.057	0.372	7.44827e-10	CDPC
Dynll1	4.37728e-13	-0.395075	0.969	0.979	7.02465e-09	CDPC
Cldn8	1.17538e-11	-0.397653	0.996	0.989	1.88625e-07	CDPC
Rhoc	1.93787e-09	-0.400039	0.295	0.628	3.10989e-05	CDPC
Ifit3	2.17442e-10	-0.40175	0.027	0.234	3.4895e-06	CDPC
Ftl1	3.96604e-05	-0.40233	0.441	0.649	0.636471	CDPC
Eef1a1	1.96556e-05	-0.402371	0.579	0.766	0.315433	CDPC
LOC685114	2.47043e-15	-0.402583	0.05	0.372	3.96454e-11	CDPC
Hmgcs1	0.000206361	-0.40459	0.513	0.66	1	CDPC
Zyx	2.59016e-11	-0.405035	0.169	0.5	4.15669e-07	CDPC
Prss22	1.54599e-13	-0.405153	0.019	0.266	2.48101e-09	CDPC
En2	7.10111e-14	-0.405584	0.13	0.532	1.13959e-09	CDPC
Itga3	1.30708e-08	-0.406719	0.352	0.66	0.00020976	CDPC
Akap12	2.63511e-08	-0.407391	0.061	0.277	0.000422882	CDPC
Plk3	3.08633e-18	-0.408184	0.015	0.33	4.95294e-14	CDPC
Gstt3	0.000205471	-0.408536	0.556	0.702	1	CDPC
Hist1h2bg	5.84039e-06	-0.409712	0.51	0.734	0.0937266	CDPC
Psat1	1.38173e-05	-0.412246	0.356	0.574	0.22174	CDPC
Snapin	3.00868e-09	-0.41237	0.548	0.798	4.82833e-05	CDPC
Avpi1	6.54755e-09	-0.412457	0.475	0.745	0.000105075	CDPC
Rps24	1.88167e-15	-0.413661	0.992	0.989	3.0197e-11	CDPC
Anp32b	3.31465e-07	-0.415133	0.571	0.755	0.00531935	CDPC
Fam101b	5.70729e-12	-0.416207	0.042	0.298	9.15905e-08	CDPC
LOC298795	9.64847e-13	-0.416548	0.004	0.202	1.54839e-08	CDPC
Ywhah	7.38166e-07	-0.416953	0.697	0.862	0.0118461	CDPC
Irf3	2.6952e-11	-0.418622	0.479	0.777	4.32526e-07	CDPC
Sgms2	1.0812e-09	-0.419809	0.184	0.5	1.73511e-05	CDPC
Klf9	5.96269e-09	-0.420699	0.291	0.606	9.56892e-05	CDPC
Irf6	7.16085e-09	-0.422842	0.471	0.723	0.000114917	CDPC
Dusp6	2.18801e-06	-0.426211	0.261	0.511	0.0351132	CDPC
C2	7.16995e-15	-0.428335	0.004	0.234	1.15063e-10	CDPC
Pde1a	5.5833e-16	-0.428363	0.176	0.596	8.96007e-12	CDPC
Cish	3.71161e-08	-0.428729	0.402	0.66	0.00059564	CDPC
Pttg1ip	3.20778e-08	-0.430289	0.701	0.872	0.000514785	CDPC
Tmsb10	1.14227e-09	-0.433516	0.912	0.968	1.83311e-05	CDPC
Pnrc2	3.24727e-09	-0.43359	0.617	0.83	5.21122e-05	CDPC
U2af1	5.14658e-08	-0.436573	0.697	0.84	0.000825922	CDPC
Mapk6	1.00676e-06	-0.436841	0.284	0.553	0.0161565	CDPC
Tmbim6	1.19956e-10	-0.43737	0.835	0.926	1.92505e-06	CDPC
Gstm1	8.88967e-10	-0.437745	0.172	0.479	1.42661e-05	CDPC
LOC100909555	0.0161616	-0.442566	0.356	0.479	1	CDPC
Sdcbp	3.88778e-13	-0.443745	0.874	0.915	6.23911e-09	CDPC
Ckb	0.00130189	-0.444364	0.897	0.915	1	CDPC
Isyna1	1.00757e-06	-0.444478	0.46	0.702	0.0161695	CDPC
Slc45a3	2.31578e-21	-0.444672	0.023	0.394	3.71637e-17	CDPC
Glul	8.14147e-05	-0.447434	0.582	0.702	1	CDPC
Slc31a2	2.70362e-15	-0.447889	0.157	0.553	4.33877e-11	CDPC
Ptp4a2	1.24807e-09	-0.448654	0.582	0.798	2.0029e-05	CDPC
Sgk1	2.09638e-07	-0.44901	0.762	0.851	0.00336427	CDPC
Tspan6	7.87349e-11	-0.449334	0.582	0.83	1.26354e-06	CDPC
Sphk1	1.15437e-13	-0.453852	0.023	0.277	1.85254e-09	CDPC
Klf5	1.00783e-15	-0.455465	0.123	0.511	1.61736e-11	CDPC
Fdps	0.00011967	-0.456682	0.575	0.713	1	CDPC
Dclk3	9.60629e-11	-0.457844	0.261	0.606	1.54162e-06	CDPC
Carhsp1	2.08895e-11	-0.458242	0.222	0.564	3.35235e-07	CDPC
Tuba1c.1	8.09874e-07	-0.458718	0.697	0.851	0.0129969	CDPC
Snn	1.29251e-09	-0.45886	0.648	0.883	2.07423e-05	CDPC
Gyg1	0.000110153	-0.461548	0.502	0.67	1	CDPC
Arpc1b	4.03367e-09	-0.461618	0.82	0.926	6.47324e-05	CDPC
Ccdc8	1.10627e-10	-0.461855	0.077	0.34	1.77534e-06	CDPC
Aqp2	0.000774594	-0.462805	0.981	1	1	CDPC
Tmem176b	1.30577e-06	-0.465739	0.456	0.67	0.0209549	CDPC
Tmbim4	0.00214313	-0.468604	0.812	0.851	1	CDPC
Car2	1.17546e-08	-0.470593	0.954	0.979	0.000188638	CDPC
Rassf1	5.13495e-13	-0.470713	0.268	0.67	8.24057e-09	CDPC
Smim22	3.49481e-07	-0.471491	0.739	0.862	0.00560848	CDPC
Vps28	8.44144e-09	-0.471544	0.697	0.872	0.000135468	CDPC
Nipal1	1.89297e-10	-0.471547	0.452	0.755	3.03784e-06	CDPC
Dcxr	4.56297e-06	-0.471818	0.586	0.766	0.0732266	CDPC
Pax8	1.30136e-12	-0.472677	0.483	0.798	2.08843e-08	CDPC
Cd74	2.4494e-05	-0.475912	0.655	0.83	0.39308	CDPC
Shisa5	3.2531e-09	-0.476028	0.64	0.84	5.22058e-05	CDPC
Tgm2	7.7161e-11	-0.476166	0.138	0.447	1.23828e-06	CDPC
Krt8	3.03511e-10	-0.476248	0.716	0.947	4.87075e-06	CDPC
Hn1	2.64508e-09	-0.476411	0.667	0.862	4.24483e-05	CDPC
Fbxo6	1.15529e-13	-0.47654	0.261	0.638	1.85401e-09	CDPC
Dnajb9	3.73722e-10	-0.479093	0.613	0.883	5.9975e-06	CDPC
Jmjd1c	1.00301e-05	-0.479157	0.54	0.66	0.160962	CDPC
Mt1m	7.23516e-13	-0.481416	0.153	0.521	1.1611e-08	CDPC
Sik1	1.0169e-12	-0.482808	0.234	0.617	1.63192e-08	CDPC
Akr1c12	7.17162e-13	-0.482878	0.073	0.372	1.1509e-08	CDPC
Crem	1.53601e-10	-0.483671	0.368	0.681	2.46498e-06	CDPC
Sdc2	9.99608e-07	-0.486515	0.448	0.723	0.0160417	CDPC
Ephx1	9.09161e-13	-0.487328	0.249	0.606	1.45902e-08	CDPC
Tob1	5.01717e-06	-0.488207	0.774	0.862	0.0805155	CDPC
Nbl1	2.73603e-07	-0.488559	0.533	0.745	0.00439079	CDPC
Nr4a2	6.86696e-06	-0.488568	0.096	0.277	0.110201	CDPC
Cd48	1.1084e-11	-0.489679	0.222	0.574	1.77877e-07	CDPC
Wfdc10	2.15605e-11	-0.491668	0.157	0.468	3.46003e-07	CDPC
Muc1	4.97031e-10	-0.492232	0.713	0.894	7.97635e-06	CDPC
LOC100361139	9.19821e-21	-0.49356	0.034	0.415	1.47613e-16	CDPC
Pam	0.00010419	-0.494595	0.441	0.585	1	CDPC
Sgpp1	2.60028e-14	-0.495769	0.031	0.309	4.17293e-10	CDPC
Id4	8.06183e-09	-0.498385	0.245	0.532	0.000129376	CDPC
Rab11fip1	8.19579e-17	-0.499343	0.195	0.628	1.31526e-12	CDPC
Hmgcr	5.07475e-13	-0.500352	0.307	0.67	8.14396e-09	CDPC
Ogn	1.40288e-20	-0.500925	0.042	0.436	2.25134e-16	CDPC
Nt5dc2	2.2719e-13	-0.501192	0.146	0.5	3.64594e-09	CDPC
Ptger1	2.10967e-12	-0.501225	0.123	0.457	3.3856e-08	CDPC
Ripk4	9.22315e-12	-0.501693	0.314	0.681	1.48013e-07	CDPC
Cfl1	1.79975e-12	-0.502971	0.885	0.968	2.88823e-08	CDPC
Mid1ip1	4.65407e-07	-0.504036	0.609	0.809	0.00746885	CDPC
Mdfic	4.74295e-13	-0.506969	0.276	0.649	7.61148e-09	CDPC
Mgp	2.8037e-09	-0.507331	0.307	0.638	4.49937e-05	CDPC
Mgat2	1.17594e-09	-0.50877	0.441	0.723	1.88714e-05	CDPC
Rn60-13-0828.1	4.78413e-11	-0.513091	0.418	0.713	7.67757e-07	CDPC
Oasl	5.49016e-09	-0.513834	0.038	0.234	8.81061e-05	CDPC
Rtn4	3.30166e-16	-0.516692	0.908	0.936	5.2985e-12	CDPC
Fabp5	1.21385e-13	-0.520331	0.092	0.426	1.94799e-09	CDPC
Sertad1	3.45567e-14	-0.521296	0.142	0.521	5.54565e-10	CDPC
Gsta3	2.88061e-13	-0.525959	0.249	0.66	4.62281e-09	CDPC
Serinc2	7.67961e-13	-0.529907	0.249	0.638	1.23242e-08	CDPC
Clic1	8.82424e-13	-0.530525	0.931	0.989	1.41611e-08	CDPC
Lamc2	6.84344e-16	-0.531047	0.034	0.34	1.09823e-11	CDPC
Ptgds	4.15437e-24	-0.531153	0.069	0.564	6.66693e-20	CDPC
Ifitm3	1.80015e-06	-0.534453	0.207	0.436	0.0288888	CDPC
Ldha	2.66494e-18	-0.536858	0.992	0.989	4.27669e-14	CDPC
Vcl	1.81326e-08	-0.53728	0.402	0.681	0.000290992	CDPC
Slfn2	4.3584e-20	-0.539271	0.069	0.479	6.99437e-16	CDPC
Slco4a1	4.67785e-24	-0.540114	0.008	0.383	7.50701e-20	CDPC
Coq10b	5.57148e-10	-0.540129	0.437	0.777	8.94111e-06	CDPC
Maff	1.82337e-10	-0.542486	0.157	0.468	2.92615e-06	CDPC
Inpp1	3.00925e-14	-0.548197	0.36	0.766	4.82925e-10	CDPC
Ppap2b	1.63224e-09	-0.548866	0.682	0.872	2.61942e-05	CDPC
Rplp0	6.13128e-17	-0.550653	0.989	1	9.83948e-13	CDPC
LOC100910163	3.09188e-10	-0.550733	0.142	0.436	4.96185e-06	CDPC
Mycbpap	2.35098e-22	-0.559402	0.161	0.66	3.77285e-18	CDPC
Hspa5	3.41235e-07	-0.559684	0.881	0.979	0.00547614	CDPC
Ctnnal1	9.80732e-16	-0.559718	0.414	0.819	1.57388e-11	CDPC
Cited2	0.0071897	-0.560675	0.774	0.787	1	CDPC
Csf3	1.86561e-14	-0.560734	0.011	0.255	2.99394e-10	CDPC
Phactr1	2.15524e-05	-0.56444	0.261	0.436	0.345873	CDPC
Rnd3	8.84802e-12	-0.567262	0.264	0.617	1.41993e-07	CDPC
RT1-CE5	7.50139e-12	-0.569857	0.287	0.649	1.20382e-07	CDPC
Plp2	1.60913e-14	-0.571087	0.333	0.745	2.58233e-10	CDPC
PVR	2.19278e-21	-0.571194	0.046	0.457	3.51897e-17	CDPC
Cxcl16	5.36743e-16	-0.572572	0.184	0.596	8.61365e-12	CDPC
Pdcd4	1.11957e-12	-0.574347	0.889	0.979	1.79668e-08	CDPC
Plekhf2	7.61315e-15	-0.574483	0.307	0.745	1.22176e-10	CDPC
Lpin2	4.57269e-19	-0.576728	0.115	0.553	7.33825e-15	CDPC
Slc12a2	7.48993e-09	-0.578543	0.192	0.457	0.000120198	CDPC
Sqle	2.08342e-16	-0.578734	0.276	0.681	3.34347e-12	CDPC
Kcnk1	2.40035e-15	-0.579012	0.743	0.904	3.85208e-11	CDPC
Ptp4a1	8.32752e-13	-0.581144	0.341	0.691	1.3364e-08	CDPC
Arid5a	4.69421e-18	-0.582049	0.042	0.394	7.53327e-14	CDPC
Dusp1	4.34478e-07	-0.58349	0.395	0.67	0.0069725	CDPC
Dusp5	2.0742e-17	-0.585516	0.046	0.394	3.32867e-13	CDPC
Ripk3	1.30228e-20	-0.586965	0.027	0.394	2.0899e-16	CDPC
Perp	3.5342e-14	-0.587908	0.226	0.606	5.67168e-10	CDPC
Idi1	3.40938e-10	-0.589191	0.625	0.851	5.47138e-06	CDPC
Klhdc8a	1.45446e-12	-0.591673	0.736	0.883	2.33412e-08	CDPC
Krt18	9.61143e-10	-0.591925	0.835	0.957	1.54244e-05	CDPC
Tpm1	8.91626e-12	-0.594824	0.954	0.926	1.43088e-07	CDPC
Snhg11	5.00926e-17	-0.595455	0.088	0.468	8.03885e-13	CDPC
Hspa1b	2.99627e-11	-0.597194	0.774	0.915	4.80841e-07	CDPC
Proser2	2.17698e-23	-0.598154	0.149	0.66	3.49361e-19	CDPC
Sat1	1.32789e-10	-0.603109	0.996	1	2.131e-06	CDPC
Tacstd2	3.30678e-17	-0.604186	0.019	0.319	5.30671e-13	CDPC
Egfl6	1.55553e-18	-0.605479	0.188	0.67	2.49631e-14	CDPC
Csrp1	9.45028e-13	-0.609204	0.659	0.915	1.51658e-08	CDPC
S100a16	4.59092e-11	-0.61574	0.686	0.819	7.36751e-07	CDPC
Hoxb7	1.27813e-17	-0.617752	0.51	0.872	2.05115e-13	CDPC
Cldn7	3.18958e-11	-0.619475	0.728	0.894	5.11864e-07	CDPC
Isg15	1.20551e-08	-0.62573	0.126	0.394	0.00019346	CDPC
Hk2	6.16673e-27	-0.627834	0.015	0.457	9.89637e-23	CDPC
Fermt1	1.49201e-19	-0.629511	0.092	0.511	2.39438e-15	CDPC
Crip2	1.10784e-14	-0.630868	0.602	0.926	1.77786e-10	CDPC
Pdzk1ip1	9.268e-09	-0.637916	0.923	0.979	0.000148733	CDPC
Them6	2.73505e-15	-0.642132	0.161	0.553	4.38921e-11	CDPC
Hes1	1.41622e-11	-0.642528	0.67	0.904	2.27275e-07	CDPC
Egr2	4.02685e-14	-0.642754	0.054	0.362	6.46228e-10	CDPC
AABR07070032.1	3.27879e-15	-0.643921	0.969	0.989	5.2618e-11	CDPC
Atf4	1.31845e-15	-0.644393	0.762	0.936	2.11585e-11	CDPC
Ranbp3l	1.85531e-15	-0.645081	0.038	0.34	2.9774e-11	CDPC
Btc	1.04916e-14	-0.646647	0.199	0.585	1.68369e-10	CDPC
Sdc4	1.03357e-17	-0.654014	0.989	1	1.65867e-13	CDPC
Rab17	8.52421e-16	-0.656729	0.774	0.957	1.36796e-11	CDPC
Tspan33	6.22172e-23	-0.65825	0.1	0.574	9.98462e-19	CDPC
Ptma.1	1.96834e-21	-0.661176	0.992	1	3.15879e-17	CDPC
Net1	1.15995e-13	-0.661483	0.368	0.713	1.86148e-09	CDPC
Akap11	2.61165e-19	-0.666577	0.303	0.723	4.19118e-15	CDPC
Pard6b	5.40303e-14	-0.672853	0.556	0.83	8.67079e-10	CDPC
Nr1d1	1.06114e-16	-0.673165	0.211	0.649	1.70292e-12	CDPC
Muc20	2.72655e-08	-0.676682	0.51	0.766	0.000437557	CDPC
Tnfrsf12a	3.54296e-14	-0.676716	0.234	0.638	5.68575e-10	CDPC
Pvrl2	1.22305e-14	-0.680625	0.387	0.798	1.96276e-10	CDPC
Potef	3.81464e-23	-0.681492	1	1	6.12173e-19	CDPC
Gm933	0.00235799	-0.681661	0.364	0.436	1	CDPC
Wnt9b	7.38368e-25	-0.684542	0.027	0.457	1.18493e-20	CDPC
Map3k8	4.89255e-26	-0.688426	0.073	0.574	7.85156e-22	CDPC
Mrps6	6.73841e-15	-0.689088	0.728	0.926	1.08138e-10	CDPC
Cd81	3.91141e-11	-0.690429	0.674	0.883	6.27702e-07	CDPC
Klf10	2.24663e-14	-0.693086	0.395	0.745	3.60539e-10	CDPC
Arg2	1.87671e-07	-0.694504	0.502	0.745	0.00301175	CDPC
Cdo1	4.06162e-18	-0.694788	0.153	0.574	6.51809e-14	CDPC
Ifi27	1.38813e-05	-0.695451	0.276	0.468	0.222768	CDPC
Hspb1	1.0674e-07	-0.69857	0.51	0.713	0.00171296	CDPC
Pim3	5.19651e-15	-0.70124	0.548	0.851	8.33936e-11	CDPC
Ldlr	2.61819e-14	-0.703311	0.506	0.851	4.20168e-10	CDPC
Folr1	4.70133e-16	-0.703721	0.406	0.787	7.54469e-12	CDPC
Anxa2	4.08611e-13	-0.707914	0.659	0.851	6.55739e-09	CDPC
Gpx3	2.74914e-21	-0.711901	0.038	0.426	4.41183e-17	CDPC
Snx18	2.80963e-13	-0.712209	0.188	0.553	4.50889e-09	CDPC
Dstn	3.45526e-10	-0.712936	0.992	1	5.545e-06	CDPC
LOC100360908	4.48866e-09	-0.713337	0.322	0.617	7.2034e-05	CDPC
Tsc22d1	4.21497e-09	-0.714121	0.778	0.915	6.76418e-05	CDPC
RT1-A1	1.57926e-06	-0.717774	0.743	0.915	0.0253439	CDPC
Litaf	9.07969e-22	-0.717777	0.406	0.872	1.45711e-17	CDPC
Nfkbiz	2.70578e-20	-0.719763	0.188	0.67	4.34223e-16	CDPC
Lmna	3.61439e-14	-0.72372	0.437	0.819	5.80038e-10	CDPC
Hspa2	2.43842e-22	-0.724854	0.092	0.553	3.91317e-18	CDPC
Jund	6.41652e-10	-0.726265	0.778	0.947	1.02972e-05	CDPC
Ccl2	3.35014e-07	-0.728171	0.019	0.16	0.0053763	CDPC
RT1-CE4	4.7131e-19	-0.732383	0.874	0.968	7.56358e-15	CDPC
Lmo4	6.21111e-18	-0.734375	0.287	0.755	9.96759e-14	CDPC
Acrbp	3.10497e-22	-0.735348	0.065	0.511	4.98285e-18	CDPC
Gldc	2.9364e-38	-0.735806	0	0.553	4.71233e-34	CDPC
Ptgs1	1.6155e-17	-0.739413	0.429	0.83	2.59255e-13	CDPC
Dusp2	0.000246388	-0.739451	0.222	0.394	1	CDPC
Myl12a	6.50846e-18	-0.740193	0.904	0.968	1.04448e-13	CDPC
Tspan13	1.54155e-23	-0.74358	0.184	0.67	2.47388e-19	CDPC
Nabp1	3.75612e-10	-0.744301	0.207	0.489	6.02783e-06	CDPC
Iah1	2.65374e-06	-0.746019	0.594	0.777	0.0425872	CDPC
Nr4a1	0.000147183	-0.747863	0.303	0.468	1	CDPC
Ier5	1.69289e-17	-0.747964	0.41	0.83	2.71676e-13	CDPC
Ccl7	1.00096e-09	-0.756303	0	0.138	1.60634e-05	CDPC
Gdf15	1.36784e-13	-0.765917	0.529	0.894	2.19511e-09	CDPC
Tpd52l1	2.80816e-17	-0.772657	0.387	0.798	4.50654e-13	CDPC
Sptbn2	5.4499e-18	-0.774848	0.605	0.883	8.74599e-14	CDPC
Spry1	4.40296e-23	-0.7829	0.272	0.787	7.06588e-19	CDPC
Plk2	1.24304e-25	-0.786027	0.05	0.521	1.99484e-21	CDPC
Hmox1	5.24406e-19	-0.792176	0.119	0.553	8.41567e-15	CDPC
Insig1	5.14733e-21	-0.797439	0.341	0.819	8.26044e-17	CDPC
Slc2a1	1.72587e-13	-0.799038	0.529	0.851	2.76967e-09	CDPC
Cd24	2.26956e-28	-0.819086	1	1	3.6422e-24	CDPC
Ccrn4l	3.72029e-19	-0.822218	0.192	0.638	5.97033e-15	CDPC
Ddit3	1.31291e-16	-0.822659	0.479	0.84	2.10695e-12	CDPC
Pllp	1.75711e-23	-0.822861	0.337	0.883	2.8198e-19	CDPC
Adm	0.0103821	-0.827339	0.471	0.564	1	CDPC
Rell1	4.17136e-23	-0.831358	0.218	0.723	6.69419e-19	CDPC
Msmo1	1.76791e-16	-0.833346	0.602	0.872	2.83714e-12	CDPC
Pkm	1.44332e-17	-0.841631	0.916	0.979	2.31624e-13	CDPC
Ifit2	8.63869e-10	-0.854289	0.077	0.319	1.38634e-05	CDPC
Slc4a1	0.0022401	-0.855933	0.487	0.553	1	CDPC
RT1-A2	7.55966e-19	-0.863092	0.291	0.766	1.21317e-14	CDPC
Igfbp7	0.0427593	-0.866088	0.992	0.989	1	CDPC
Calm1	2.60741e-27	-0.872205	0.966	0.989	4.18437e-23	CDPC
Rhob	1.02286e-14	-0.872504	0.391	0.745	1.64149e-10	CDPC
S100a10	2.90099e-13	-0.878219	0.502	0.787	4.6555e-09	CDPC
Akr7a3	7.06049e-25	-0.883857	0.092	0.574	1.13307e-20	CDPC
Icam1	5.73923e-23	-0.884141	0.077	0.543	9.21031e-19	CDPC
Lgals3	2.73184e-20	-0.897619	0.659	0.957	4.38406e-16	CDPC
Tgif1	2.629e-17	-0.89929	0.115	0.511	4.21902e-13	CDPC
Ubc	1.7536e-23	-0.905084	0.996	1	2.81418e-19	CDPC
Klf6	1.48407e-18	-0.906357	0.406	0.809	2.38163e-14	CDPC
Zfand5	7.98475e-19	-0.918341	0.667	0.926	1.28139e-14	CDPC
Adgrv1	1.61132e-16	-0.926757	0.157	0.553	2.58584e-12	CDPC
Ddit4	7.49043e-20	-0.930322	0.464	0.883	1.20206e-15	CDPC
Cdc42ep2	1.62847e-25	-0.940589	0.165	0.702	2.61337e-21	CDPC
Phlda1	5.56546e-23	-0.944857	0.119	0.585	8.93145e-19	CDPC
Elf3	2.42275e-20	-0.952756	0.766	0.979	3.88802e-16	CDPC
Slc26a7	1.11478e-14	-0.954953	0.073	0.394	1.78899e-10	CDPC
Rrad	9.64141e-13	-0.960274	0.425	0.755	1.54725e-08	CDPC
Cldn3	1.34933e-19	-0.967025	0.222	0.681	2.1654e-15	CDPC
Epcam	1.14337e-37	-0.978923	0.996	1	1.83488e-33	CDPC
Ccnl1	1.37128e-23	-0.988504	0.464	0.904	2.20064e-19	CDPC
Timp3	1.98581e-19	-1.00471	0.387	0.787	3.18682e-15	CDPC
Tmsb4x	1.38468e-30	-1.00699	1	1	2.22214e-26	CDPC
Rsad2	4.60754e-17	-1.00873	0.046	0.383	7.39419e-13	CDPC
S100a1	2.35349e-18	-1.00911	0.877	0.989	3.77689e-14	CDPC
Bcam	4.48221e-22	-1.01189	0.613	0.926	7.19305e-18	CDPC
Actb	3.13537e-21	-1.01292	0.874	0.957	5.03164e-17	CDPC
Aqp3	1.04062e-22	-1.01723	0.977	1	1.66998e-18	CDPC
Ets2	7.56017e-28	-1.01919	0.172	0.734	1.21326e-23	CDPC
Csrnp1	8.58225e-27	-1.04651	0.203	0.766	1.37728e-22	CDPC
Cxcl1	3.95485e-27	-1.06445	0.038	0.511	6.34675e-23	CDPC
Ilf2	2.75146e-18	-1.07589	0.391	0.755	4.41554e-14	CDPC
Ptgr1	1.16609e-26	-1.09315	0.092	0.617	1.87135e-22	CDPC
Azin1	1.83805e-28	-1.09583	0.533	0.947	2.94971e-24	CDPC
Gadd45g	1.23414e-18	-1.10084	0.709	1	1.98055e-14	CDPC
Neurl3	5.32232e-23	-1.10897	0.188	0.702	8.54127e-19	CDPC
Id3	7.0018e-17	-1.11298	0.272	0.723	1.12365e-12	CDPC
Egr4	4.01263e-15	-1.11987	0.015	0.277	6.43946e-11	CDPC
Id1	3.73902e-15	-1.12202	0.444	0.83	6.00038e-11	CDPC
Aldh1a3	1.69759e-20	-1.13059	0.065	0.468	2.72429e-16	CDPC
Pnrc1	7.92669e-24	-1.13359	0.72	0.957	1.27208e-19	CDPC
Plet1	3.37498e-24	-1.13624	0.031	0.447	5.41617e-20	CDPC
Ier3	2.01162e-22	-1.16001	0.659	0.926	3.22825e-18	CDPC
B2m	1.22003e-25	-1.16043	0.877	0.989	1.95791e-21	CDPC
Pfkfb3	1.54973e-25	-1.16418	0.33	0.83	2.48701e-21	CDPC
Errfi1	9.66474e-12	-1.16547	0.36	0.66	1.551e-07	CDPC
Egr1	3.80914e-23	-1.16686	0.674	0.968	6.11291e-19	CDPC
Fos	1.89088e-19	-1.16888	0.747	0.968	3.03448e-15	CDPC
Jun	2.65551e-23	-1.1729	0.885	0.989	4.26157e-19	CDPC
RT1-CE10	2.6014e-18	-1.2071	0.571	0.862	4.17473e-14	CDPC
S100a13	2.10651e-17	-1.22628	0.28	0.713	3.38052e-13	CDPC
Irf1	1.21563e-28	-1.22963	0.268	0.851	1.95084e-24	CDPC
Dnajb1	1.76722e-16	-1.23981	0.521	0.83	2.83604e-12	CDPC
Zfp36l1	1.75973e-26	-1.24822	0.732	0.936	2.82401e-22	CDPC
Hbegf	1.81437e-23	-1.24966	0.096	0.564	2.9117e-19	CDPC
Pmaip1	3.51963e-23	-1.25238	0.153	0.649	5.64831e-19	CDPC
Cebpb	1.61334e-23	-1.25354	0.525	0.915	2.58908e-19	CDPC
Ctsh	9.52149e-18	-1.31156	0.973	0.979	1.52801e-13	CDPC
Lypd2	1.9078e-26	-1.31651	0.004	0.404	3.06163e-22	CDPC
Zfp36	4.74431e-29	-1.325	0.644	1	7.61367e-25	CDPC
Capg	1.07408e-33	-1.33258	0.077	0.66	1.72369e-29	CDPC
Gpx2	7.22655e-13	-1.33543	0.157	0.489	1.15972e-08	CDPC
S100a11	4.59772e-24	-1.34094	0.92	0.989	7.37841e-20	CDPC
Junb	9.73039e-29	-1.3781	0.831	0.989	1.56153e-24	CDPC
Fosb	1.91401e-20	-1.4329	0.467	0.883	3.0716e-16	CDPC
Qsox1	4.05218e-28	-1.44744	0.226	0.798	6.50293e-24	CDPC
Arhgdib	1.05874e-33	-1.49355	0.126	0.734	1.69906e-29	CDPC
Rnd1	9.79456e-27	-1.494	0.065	0.564	1.57183e-22	CDPC
Ppp1r15a	2.34047e-29	-1.50537	0.536	0.947	3.75598e-25	CDPC
Btg2	5.85993e-31	-1.52034	0.862	1	9.40402e-27	CDPC
Mt1	3.87326e-22	-1.53337	0.762	0.989	6.2158e-18	CDPC
Mt2A	2.34121e-22	-1.59281	0.816	0.989	3.75717e-18	CDPC
Aqp4	7.1722e-34	-1.64246	0.46	0.926	1.15099e-29	CDPC
Atf3	1.56022e-32	-1.72027	0.544	0.979	2.50384e-28	CDPC
Nfkbia	2.00439e-30	-1.73081	0.506	0.936	3.21664e-26	CDPC
Bok	2.9319e-49	-1.76361	0.05	0.798	4.70511e-45	CDPC
Cryab	1.5685e-35	-1.79153	0.521	0.968	2.51714e-31	CDPC
Ifrd1	3.25257e-31	-1.82569	0.379	0.915	5.21973e-27	CDPC
Gadd45b	2.14178e-32	-1.87146	0.448	0.968	3.43713e-28	CDPC
S100a4	3.9061e-12	-1.87242	0.092	0.383	6.26851e-08	CDPC
H3f3b	3.93753e-39	-1.88235	1	1	6.31895e-35	CDPC
Fxyd4	2.40715e-22	-1.90676	0.885	1	3.86299e-18	CDPC
Cldn4	2.26311e-34	-2.0021	0.636	0.968	3.63184e-30	CDPC
Anxa1	1.40386e-33	-2.07947	0.153	0.745	2.25291e-29	CDPC
Gpha2	3.25265e-24	-2.20633	0.004	0.372	5.21986e-20	CDPC
S100a6	5.6e-29	-2.69489	0.295	0.809	8.98687e-25	CDPC
Igfbp1	7.96834e-38	1.93164	0.881	0.485	1.27876e-33	CDICa
AC141516.2	3.34841e-48	1.54354	0.802	0.067	5.37353e-44	CDICa
Cryba4	2.34085e-33	1.2886	0.564	0.01	3.7566e-29	CDICa
Gsta4	6.72484e-42	1.24418	0.894	0.289	1.0792e-37	CDICa
Dapl1	5.54948e-42	1.1573	0.802	0.165	8.9058e-38	CDICa
Fxyd2	2.05662e-25	1.0813	0.996	0.794	3.30047e-21	CDICa
Tgm3	8.3131e-29	0.917146	0.511	0.015	1.33409e-24	CDICa
Tstd1	3.75324e-26	0.843392	0.643	0.155	6.0232e-22	CDICa
Mgst3	2.69524e-40	0.840985	0.996	0.799	4.32533e-36	CDICa
Ldhb	8.38775e-31	0.79936	0.965	0.732	1.34607e-26	CDICa
Gnpnat1	3.989e-23	0.765003	0.705	0.258	6.40154e-19	CDICa
Ctsc	7.33551e-27	0.732119	0.912	0.691	1.1772e-22	CDICa
Slit2	9.06024e-29	0.714641	0.493	0.005	1.45399e-24	CDICa
Hbb	0.571383	0.6877	0.317	0.289	1	CDICa
Hba1	0.985354	0.646903	0.423	0.418	1	CDICa
Txnip	3.06083e-18	0.608982	0.912	0.665	4.91203e-14	CDICa
Dynlt3	1.32015e-19	0.604431	0.868	0.655	2.11858e-15	CDICa
Avpr1a	1.84027e-16	0.555267	0.493	0.119	2.95327e-12	CDICa
Pgam2	2.17059e-15	0.543303	0.291	0.005	3.48337e-11	CDICa
Oxct1	9.90237e-16	0.541303	0.921	0.794	1.58913e-11	CDICa
Rab7l1	4.38151e-14	0.524973	0.441	0.119	7.03144e-10	CDICa
Hba2	0.516866	0.524577	0.3	0.284	1	CDICa
Gpx1	1.27026e-18	0.522432	0.991	0.959	2.03851e-14	CDICa
Tnfrsf21	1.88787e-13	0.521383	0.877	0.686	3.02965e-09	CDICa
Mt-nd5	5.51401e-21	0.516277	1	0.979	8.84889e-17	CDICa
Nme2	2.1366e-14	0.512885	0.965	0.871	3.42882e-10	CDICa
Cd99	1.01781e-15	0.496712	0.934	0.825	1.63337e-11	CDICa
B3galnt1	1.24724e-13	0.492498	0.59	0.237	2.00157e-09	CDICa
Acsl4	1.3984e-12	0.491431	0.586	0.263	2.24415e-08	CDICa
Anpep	3.07004e-13	0.490457	0.352	0.057	4.9268e-09	CDICa
Tagln2	3.47062e-16	0.489732	0.93	0.794	5.56966e-12	CDICa
Slc4a9	1.58188e-12	0.488205	0.727	0.418	2.5386e-08	CDICa
Hbb-b1	0.494317	0.487046	0.22	0.196	1	CDICa
Fermt2	3.9672e-13	0.486933	0.626	0.304	6.36656e-09	CDICa
Car8	9.56832e-17	0.478838	0.612	0.216	1.53552e-12	CDICa
Tmem52	3.04373e-13	0.474047	0.405	0.098	4.88457e-09	CDICa
Klkb1	6.75759e-15	0.470562	0.304	0.015	1.08446e-10	CDICa
Hadh	5.54887e-15	0.463799	0.493	0.139	8.90483e-11	CDICa
Zdhhc13	1.01483e-09	0.460729	0.533	0.284	1.6286e-05	CDICa
Dhcr24	5.45161e-14	0.456669	0.436	0.113	8.74874e-10	CDICa
Mt-nd3	1.73065e-32	0.456342	1	0.995	2.77735e-28	CDICa
Bnip3	8.41141e-11	0.454539	0.868	0.716	1.34986e-06	CDICa
Tecr	3.83278e-15	0.448742	0.978	0.871	6.15084e-11	CDICa
Tmem52b	1.79519e-07	0.446775	0.273	0.082	0.00288092	CDICa
Etfa	1.62463e-12	0.428645	0.89	0.763	2.6072e-08	CDICa
Egr1	1.88807e-06	0.424477	0.463	0.253	0.0302998	CDICa
Bsnd	1.20686e-12	0.422688	0.841	0.639	1.93677e-08	CDICa
Scoc	5.70932e-11	0.421386	0.736	0.49	9.16232e-07	CDICa
Adck3	1.71899e-11	0.419822	0.317	0.057	2.75863e-07	CDICa
Arsa	8.15428e-12	0.418012	0.731	0.459	1.3086e-07	CDICa
Cd63	6.33042e-20	0.415682	1	1	1.01591e-15	CDICa
Hepacam2	6.70559e-09	0.414516	0.824	0.675	0.000107611	CDICa
Tns4	4.52082e-15	0.399386	0.273	0	7.25502e-11	CDICa
Hoxd10	4.62682e-13	0.394258	0.339	0.052	7.42512e-09	CDICa
Trim47	4.05251e-10	0.388833	0.498	0.201	6.50347e-06	CDICa
Mt-nd4l	3.53597e-07	0.385813	0.608	0.418	0.00567452	CDICa
Oat	1.41679e-08	0.38509	0.78	0.608	0.000227366	CDICa
Hrsp12	4.96883e-10	0.384996	0.617	0.361	7.97398e-06	CDICa
Aprt	2.44614e-10	0.380179	0.48	0.201	3.92557e-06	CDICa
Fam89a	8.66962e-10	0.375917	0.282	0.057	1.3913e-05	CDICa
Idi1	7.11971e-09	0.373306	0.489	0.232	0.000114257	CDICa
Hpn	7.2643e-07	0.366456	0.485	0.268	0.0116577	CDICa
Rplp1.1	9.39708e-24	0.365088	1	1	1.50804e-19	CDICa
Ndufs2	4.44564e-12	0.364983	0.947	0.835	7.13437e-08	CDICa
Acsl3	1.50419e-07	0.358727	0.595	0.345	0.00241393	CDICa
LOC102556347	2.14955e-12	0.35842	0.247	0.01	3.4496e-08	CDICa
Ncald	8.58651e-11	0.356893	0.335	0.077	1.37796e-06	CDICa
Sulf2	5.54725e-09	0.356291	0.366	0.124	8.90222e-05	CDICa
Ppdpf	5.04693e-07	0.354733	0.753	0.588	0.00809931	CDICa
Acadm	2.67742e-08	0.353383	0.811	0.66	0.000429672	CDICa
Atp1a1	1.12914e-15	0.349548	0.996	0.99	1.81204e-11	CDICa
Gas6	1.28926e-08	0.348931	0.775	0.608	0.0002069	CDICa
Sgpp2	1.03797e-08	0.345311	0.626	0.34	0.000166573	CDICa
Add3	3.88542e-11	0.3449	0.326	0.067	6.23532e-07	CDICa
Bckdhb	9.23126e-09	0.344716	0.85	0.711	0.000148143	CDICa
Tfap2b	1.22167e-13	0.344078	0.3	0.026	1.96054e-09	CDICa
Clcnkb	8.16897e-19	0.343496	1	1	1.31096e-14	CDICa
Bin2	1.58011e-07	0.341851	0.608	0.381	0.00253576	CDICa
Psmb1	6.16455e-09	0.341658	0.965	0.897	9.89287e-05	CDICa
Ak1	5.55382e-08	0.339452	0.41	0.17	0.000891277	CDICa
Hoxa5	3.32018e-13	0.338335	0.273	0.015	5.32823e-09	CDICa
Mreg	9.79165e-08	0.338099	0.537	0.284	0.00157136	CDICa
Fam13a	4.64922e-09	0.336796	0.366	0.119	7.46106e-05	CDICa
Ifi30	5.15669e-08	0.336785	0.639	0.392	0.000827546	CDICa
AC113925.2	0.85221	0.33524	0.207	0.216	1	CDICa
Eml4	1.15701e-05	0.335175	0.52	0.371	0.185676	CDICa
Tcea3	6.2366e-07	0.334732	0.361	0.155	0.0100085	CDICa
Gapdh	3.03096e-06	0.33392	0.863	0.737	0.0486408	CDICa
Ctsl	9.47097e-09	0.333763	0.863	0.68	0.00015199	CDICa
Glud1	1.18729e-06	0.331585	0.564	0.366	0.0190537	CDICa
Sbspon	6.48929e-08	0.331271	0.881	0.722	0.0010414	CDICa
Mt-nd4	2.43917e-19	0.330456	1	0.99	3.91438e-15	CDICa
Iscu	3.0271e-09	0.329069	0.956	0.923	4.85789e-05	CDICa
Smco4	7.63208e-09	0.327615	0.401	0.155	0.00012248	CDICa
Mt-atp8	1.12933e-06	0.325219	0.943	0.809	0.0181235	CDICa
Epas1	2.92872e-08	0.32182	0.313	0.093	0.000470001	CDICa
Klk1c9	0.000219892	0.321764	0.524	0.387	1	CDICa
Cd164l2	1.3481e-08	0.321136	0.511	0.237	0.000216343	CDICa
Ppip5k2	4.01891e-06	0.319625	0.432	0.232	0.0644954	CDICa
Calcr	6.17488e-13	0.319573	0.247	0.005	9.90945e-09	CDICa
Egfl8	3.57653e-07	0.317783	0.313	0.108	0.00573961	CDICa
Impa2	3.15838e-08	0.31573	0.533	0.268	0.000506857	CDICa
Oxa1l	1.69947e-07	0.315161	0.467	0.232	0.00272731	CDICa
Atp5g1	8.61988e-13	0.313818	1	0.995	1.38332e-08	CDICa
Cpt1b	1.09017e-08	0.312245	0.33	0.098	0.00017495	CDICa
Adhfe1	9.11868e-09	0.310624	0.22	0.031	0.000146337	CDICa
Psme2	1.25551e-06	0.31007	0.775	0.722	0.0201484	CDICa
Lipa	7.01457e-05	0.308464	0.661	0.526	1	CDICa
Ssfa2	1.21615e-07	0.306416	0.344	0.129	0.00195168	CDICa
Pebp1	1.94067e-17	0.304715	1	1	3.11439e-13	CDICa
Adamtsl3	2.20862e-07	0.304187	0.3	0.098	0.00354439	CDICa
LOC100364854	1.05693e-10	0.302579	0.194	0	1.69616e-06	CDICa
Prdx5	1.62483e-11	0.300302	0.982	0.99	2.60753e-07	CDICa
Sqstm1	1.31873e-05	0.299535	0.705	0.526	0.21163	CDICa
Zfp706	6.17526e-09	0.298553	0.943	0.814	9.91006e-05	CDICa
Atp5a1	7.39376e-10	0.296785	0.982	0.948	1.18655e-05	CDICa
LOC689574	1.24117e-06	0.295442	0.837	0.67	0.0199184	CDICa
Fam84a	1.92919e-06	0.294589	0.564	0.325	0.0309596	CDICa
Oaf	1.08513e-06	0.294456	0.401	0.191	0.0174142	CDICa
Nr0b2	1.09729e-07	0.29334	0.291	0.088	0.00176093	CDICa
Ech1	4.63597e-06	0.287172	0.859	0.737	0.074398	CDICa
Sdpr	1.71713e-09	0.286781	0.26	0.041	2.75564e-05	CDICa
Cbr3	8.33845e-07	0.284101	0.273	0.093	0.0133815	CDICa
Rab38	1.6765e-09	0.284057	0.247	0.036	2.69044e-05	CDICa
Efhd1	2.3234e-08	0.281218	0.991	0.959	0.00037286	CDICa
Snx24	8.86067e-06	0.280278	0.379	0.191	0.142196	CDICa
Phyh	1.7795e-07	0.279817	0.916	0.851	0.00285574	CDICa
Sdhb	1.78235e-08	0.27855	0.956	0.928	0.000286032	CDICa
Fcgrt	4.2015e-07	0.277453	0.449	0.227	0.00674256	CDICa
Paip2	7.08321e-07	0.275883	0.877	0.722	0.0113671	CDICa
Vegfa	0.000150784	0.275879	0.471	0.32	1	CDICa
Adgrf5	7.83954e-11	0.2755	1	0.995	1.25809e-06	CDICa
Hoxa7	4.03278e-12	0.275121	0.22	0	6.4718e-08	CDICa
Ndrg1	2.22936e-05	0.274611	0.445	0.263	0.357768	CDICa
RGD1311251	4.64017e-06	0.274534	0.194	0.046	0.0744654	CDICa
Acat1	1.18902e-08	0.26835	0.952	0.943	0.000190814	CDICa
Tmsb10	1.89157e-05	0.268171	0.952	0.938	0.30356	CDICa
Slc7a8	4.72125e-08	0.267488	0.229	0.041	0.000757665	CDICa
Csrp2bp	0.000146265	0.266887	0.498	0.356	1	CDICa
Mmp15	0.000113401	0.266782	0.37	0.206	1	CDICa
Paqr5	3.12167e-05	0.263899	0.692	0.567	0.500966	CDICa
Slc25a3	1.96559e-11	0.263309	1	0.99	3.15438e-07	CDICa
Ildr1	8.01234e-07	0.263214	0.577	0.33	0.0128582	CDICa
Fkbp4	5.23249e-07	0.262415	0.586	0.361	0.00839709	CDICa
Prpsap1	4.26332e-05	0.261768	0.405	0.232	0.684178	CDICa
Ccer2	0.00151411	0.260772	0.128	0.041	1	CDICa
Gapdh-ps2	8.89195e-05	0.259383	0.718	0.593	1	CDICa
Ddah1	3.08255e-10	0.258049	0.185	0	4.94687e-06	CDICa
Igfbp5	0.0172857	0.257229	0.176	0.098	1	CDICa
Fahd2a	0.000153497	0.253364	0.626	0.479	1	CDICa
Rap1gap	0.00208442	0.251902	0.52	0.423	1	CDICa
F2r	8.59377e-05	-0.250666	0.251	0.418	1	CDICa
Ptges3	8.74691e-05	-0.251052	0.868	0.871	1	CDICa
Vat1	0.000100261	-0.251354	0.207	0.371	1	CDICa
Arpc1b	0.00198528	-0.251709	0.626	0.722	1	CDICa
Sult1a1	1.48956e-05	-0.252056	0.203	0.397	0.239045	CDICa
Mthfd1	0.000251682	-0.252908	0.405	0.577	1	CDICa
Slc2a1	3.43138e-07	-0.252952	0.159	0.381	0.00550667	CDICa
Klhl12	1.60893e-05	-0.254033	0.207	0.392	0.258201	CDICa
Clcn3	0.000162962	-0.254866	0.123	0.268	1	CDICa
Stim2	4.83983e-07	-0.255716	0.106	0.299	0.00776696	CDICa
Trem3	4.64664e-10	-0.256411	0.004	0.17	7.45693e-06	CDICa
Tceanc2	2.93567e-06	-0.257521	0.066	0.227	0.0471117	CDICa
Lyz2	0.27069	-0.258544	0.41	0.448	1	CDICa
Atp6v1e1	1.80017e-10	-0.259828	0.996	1	2.88891e-06	CDICa
Odc1	2.52675e-05	-0.260044	0.207	0.387	0.405493	CDICa
Dynll1	1.86402e-06	-0.260493	0.952	0.985	0.0299138	CDICa
Ccng1	6.90806e-05	-0.260707	0.366	0.541	1	CDICa
Tmem98	0.00960689	-0.260726	0.489	0.577	1	CDICa
Rtn3	3.0887e-05	-0.261455	0.793	0.881	0.495674	CDICa
Lrpap1	2.16606e-05	-0.262057	0.352	0.557	0.34761	CDICa
Ilf2	0.00453091	-0.262479	0.317	0.433	1	CDICa
Stx7	1.62389e-05	-0.262908	0.67	0.763	0.260602	CDICa
Ppfia1	2.23627e-07	-0.263434	0.154	0.371	0.00358877	CDICa
Arpc5l	0.000153508	-0.263935	0.722	0.809	1	CDICa
Atp8b1	5.06834e-07	-0.264	0.141	0.356	0.00813368	CDICa
Cyr61	0.00148799	-0.265306	0.044	0.129	1	CDICa
Mtcl1	9.49995e-10	-0.267685	0.031	0.227	1.52455e-05	CDICa
Adm	7.64188e-06	-0.269029	0.062	0.206	0.122637	CDICa
Podxl2	5.21993e-09	-0.269269	0.075	0.299	8.37694e-05	CDICa
Sh2d4a	2.50585e-06	-0.269314	0.211	0.423	0.0402138	CDICa
Hn1	4.95927e-06	-0.271059	0.555	0.758	0.0795864	CDICa
LOC689959	6.66844e-05	-0.272185	0.317	0.49	1	CDICa
Itk	3.13374e-12	-0.272955	0	0.196	5.02903e-08	CDICa
Slc16a7	2.47027e-05	-0.273706	0.573	0.716	0.396428	CDICa
Cldn7	5.99915e-06	-0.273892	0.626	0.799	0.0962744	CDICa
Slc44a1	1.11973e-06	-0.274093	0.251	0.479	0.0179695	CDICa
Vapa	8.01815e-07	-0.274431	0.811	0.892	0.0128675	CDICa
Aqp2	0.314969	-0.274515	0.167	0.201	1	CDICa
Krt18	5.14279e-05	-0.274967	0.489	0.665	0.825314	CDICa
Clcnka	2.82718e-05	-0.275196	0.172	0.335	0.453705	CDICa
Guca2a	0.716475	-0.275446	0.872	0.799	1	CDICa
Cd47	2.24868e-06	-0.275602	0.652	0.809	0.0360869	CDICa
Gm2a	2.96014e-06	-0.275754	0.643	0.804	0.0475044	CDICa
Slc25a39	1.68439e-06	-0.275774	0.837	0.856	0.0270311	CDICa
Ppp1cb	9.40506e-06	-0.277444	0.599	0.758	0.150932	CDICa
Rgl3	4.61787e-06	-0.277544	0.722	0.83	0.0741075	CDICa
44446	1.11136e-05	-0.277915	0.37	0.541	0.178351	CDICa
Muc1	3.89727e-06	-0.280969	0.78	0.887	0.0625435	CDICa
Fam92a1	1.09861e-05	-0.281664	0.203	0.387	0.176305	CDICa
Zfp36	0.00386294	-0.281959	0.216	0.33	1	CDICa
Sema3c	4.87015e-07	-0.283719	0.194	0.418	0.00781562	CDICa
Itm2b	3.6699e-19	-0.28593	1	1	5.88946e-15	CDICa
Myh10	7.12354e-07	-0.287386	0.097	0.278	0.0114319	CDICa
Plod2	4.49843e-06	-0.288265	0.057	0.201	0.0721908	CDICa
Tesc	1.99683e-06	-0.291035	0.137	0.325	0.0320451	CDICa
Abcc4	1.65475e-05	-0.292617	0.304	0.5	0.265555	CDICa
Rn60-13-0828.1	7.7397e-06	-0.292804	0.326	0.521	0.124207	CDICa
Shisa5	1.66037e-05	-0.292911	0.449	0.629	0.266457	CDICa
Hexa	2.50106e-05	-0.293223	0.581	0.747	0.40137	CDICa
Tpm1	1.73158e-07	-0.293623	0.639	0.789	0.00277884	CDICa
Pbx3	0.000185992	-0.293886	0.414	0.562	1	CDICa
Man2a1	2.2853e-06	-0.296108	0.687	0.825	0.0366745	CDICa
Jund	1.62442e-05	-0.296647	0.507	0.686	0.260687	CDICa
Btg2	1.61922e-05	-0.29709	0.485	0.655	0.259852	CDICa
U2af1	0.00021793	-0.297398	0.661	0.747	1	CDICa
Anxa4	6.55111e-11	-0.298001	0.969	0.995	1.05132e-06	CDICa
Klhl2	1.81551e-07	-0.299099	0.163	0.387	0.00291353	CDICa
Emx2	3.58202e-06	-0.30106	0.26	0.469	0.0574842	CDICa
Krt8	8.40251e-05	-0.30158	0.3	0.448	1	CDICa
Gtf2f2	2.64861e-09	-0.301967	0.101	0.34	4.25049e-05	CDICa
Tmem55a	9.02435e-07	-0.303204	0.41	0.593	0.0144823	CDICa
Aqp3	0.000116854	-0.303522	0.546	0.716	1	CDICa
Acp5	0.000135864	-0.303984	0.419	0.546	1	CDICa
Bri3	4.07777e-07	-0.30576	0.674	0.809	0.00654401	CDICa
Anxa1	3.72657e-06	-0.306359	0.203	0.402	0.0598039	CDICa
Rab17	9.6791e-05	-0.311324	0.7	0.753	1	CDICa
Cyb5b	1.16405e-06	-0.312277	0.639	0.763	0.0186807	CDICa
Sdcbp	4.64559e-07	-0.313276	0.784	0.84	0.00745525	CDICa
Atp6v1g1	3.80513e-11	-0.314032	0.943	0.99	6.10647e-07	CDICa
Foxi1	1.30208e-06	-0.314056	0.863	0.912	0.0208957	CDICa
Rnpep	1.20499e-05	-0.31469	0.313	0.495	0.193377	CDICa
Nfkbia	3.25704e-07	-0.31543	0.189	0.397	0.00522689	CDICa
Crip2	1.13884e-07	-0.316388	0.123	0.33	0.0018276	CDICa
Cyba	9.51601e-08	-0.31732	0.159	0.381	0.00152713	CDICa
Igfbp7	1.00859e-07	-0.317355	0.877	0.948	0.00161859	CDICa
AABR07066870.1	3.89996e-08	-0.318898	0.115	0.34	0.000625866	CDICa
Cadm1	7.80305e-11	-0.319199	0.048	0.278	1.25223e-06	CDICa
Fzd1	7.18511e-09	-0.320166	0.093	0.304	0.000115307	CDICa
Hs3st6	1.02079e-13	-0.321722	0.013	0.253	1.63816e-09	CDICa
Cdc42ep2	1.31749e-09	-0.325908	0.053	0.263	2.11432e-05	CDICa
Slc6a12	2.65061e-10	-0.327106	0.004	0.175	4.2537e-06	CDICa
Slc38a2	2.58429e-07	-0.327253	0.374	0.603	0.00414727	CDICa
Ppap2b	3.12977e-07	-0.330582	0.22	0.428	0.00502265	CDICa
Cnn3	2.74654e-07	-0.332052	0.533	0.737	0.00440764	CDICa
Gstt3	9.43817e-13	-0.332859	0.026	0.263	1.51464e-08	CDICa
Adgrv1	3.9288e-09	-0.33335	0.115	0.345	6.30494e-05	CDICa
Gadd45b	4.1042e-06	-0.333527	0.141	0.32	0.0658643	CDICa
Spp1	0.120595	-0.335196	0.37	0.428	1	CDICa
Stat2	7.56646e-08	-0.335235	0.119	0.325	0.00121427	CDICa
Ermp1	2.56332e-09	-0.33556	0.881	0.923	4.11362e-05	CDICa
Ppat	1.37576e-07	-0.335893	0.247	0.474	0.00220782	CDICa
Rhob	0.000199344	-0.336093	0.256	0.397	1	CDICa
Fam117a	2.17046e-09	-0.33807	0.115	0.361	3.48315e-05	CDICa
Car5b	2.05485e-08	-0.341695	0.137	0.366	0.000329762	CDICa
Tcp11l2	1.69787e-07	-0.343828	0.819	0.866	0.00272474	CDICa
Gadd45a	3.75001e-05	-0.344249	0.806	0.902	0.601802	CDICa
Mt1	0.00180253	-0.34427	0.211	0.33	1	CDICa
Akr7a2	1.43848e-05	-0.345968	0.537	0.675	0.230847	CDICa
Hspa5	1.00241e-06	-0.346337	0.674	0.881	0.0160867	CDICa
Rhoc	1.2564e-05	-0.346788	0.295	0.469	0.201627	CDICa
Dbi	6.40605e-18	-0.347001	1	1	1.02804e-13	CDICa
Defb1	5.76547e-17	-0.347724	1	1	9.25242e-13	CDICa
Slc7a1	4.725e-09	-0.349429	0.154	0.402	7.58269e-05	CDICa
Pim3	3.77027e-07	-0.349973	0.26	0.49	0.00605052	CDICa
Mrps6	5.23902e-06	-0.351672	0.727	0.809	0.0840758	CDICa
Hist1h4b.2	1.60339e-07	-0.351772	0.198	0.412	0.00257312	CDICa
RGD1561161	4.05554e-10	-0.352793	0.128	0.392	6.50832e-06	CDICa
Nipal1	1.61971e-08	-0.352975	0.211	0.485	0.000259931	CDICa
Rer1	2.57683e-10	-0.353669	0.784	0.948	4.13529e-06	CDICa
Carhsp1	5.26345e-09	-0.355261	0.15	0.392	8.44679e-05	CDICa
LOC100912512	2.28226e-09	-0.356604	0.401	0.66	3.66256e-05	CDICa
Slc31a2	1.4355e-11	-0.358424	0.097	0.376	2.3037e-07	CDICa
Calm1	2.76157e-10	-0.359044	0.978	0.995	4.43176e-06	CDICa
Pls3	5.51224e-09	-0.359893	0.33	0.619	8.84604e-05	CDICa
Tmem213	8.07945e-25	-0.361315	1	1	1.29659e-20	CDICa
Crip1	6.63478e-09	-0.366219	0.207	0.459	0.000106475	CDICa
Hspb1	0.000257523	-0.371915	0.471	0.608	1	CDICa
Nudt4	4.26009e-09	-0.372135	0.714	0.897	6.83658e-05	CDICa
Gata2	1.81631e-11	-0.373292	0.15	0.454	2.91482e-07	CDICa
Rn60-X-0744.2	1.06576e-16	-0.378165	0	0.268	1.71033e-12	CDICa
Fos	0.00392918	-0.38095	0.33	0.433	1	CDICa
Aqp4	3.5941e-14	-0.382574	0.018	0.268	5.76782e-10	CDICa
Atp1b3	5.14234e-08	-0.382595	0.626	0.773	0.000825243	CDICa
Anxa2	1.68241e-08	-0.388195	0.256	0.515	0.000269993	CDICa
Hes1	6.70463e-07	-0.388302	0.185	0.402	0.0107596	CDICa
Sort1	3.41789e-08	-0.402388	0.344	0.567	0.000548503	CDICa
Rbx1	1.59954e-10	-0.407697	0.604	0.809	2.56694e-06	CDICa
Rhbg	4.91178e-23	-0.408564	1	1	7.88242e-19	CDICa
Tbc1d1	2.3836e-11	-0.409033	0.313	0.619	3.8252e-07	CDICa
Uap1l1	5.49634e-09	-0.410662	0.37	0.588	8.82053e-05	CDICa
Sat2	2.3575e-11	-0.415311	0.11	0.387	3.78332e-07	CDICa
Pax8	3.65313e-09	-0.418057	0.167	0.418	5.86255e-05	CDICa
Pea15	7.91553e-10	-0.422529	0.119	0.366	1.27028e-05	CDICa
LOC100360087	6.32053e-10	-0.425408	0.987	1	1.01432e-05	CDICa
Hspb2	9.50896e-15	-0.427928	0.026	0.299	1.526e-10	CDICa
Hoxb7	3.44656e-09	-0.428496	0.463	0.696	5.53104e-05	CDICa
Gipc2	1.32341e-12	-0.433255	0.128	0.423	2.12382e-08	CDICa
Laptm4b	1.22528e-12	-0.438191	0.533	0.814	1.96634e-08	CDICa
Gm933	8.67657e-15	-0.440928	0.916	0.99	1.39242e-10	CDICa
Ppl	4.17889e-13	-0.441445	0.181	0.5	6.70629e-09	CDICa
Cyfip2	1.17542e-11	-0.442457	0.348	0.639	1.88631e-07	CDICa
Ctsb	9.25464e-15	-0.448076	0.784	0.933	1.48518e-10	CDICa
Pkm	1.78183e-13	-0.452486	0.797	0.923	2.85949e-09	CDICa
Sh3bgrl3	7.23678e-18	-0.46645	0.916	0.969	1.16136e-13	CDICa
Glul	3.5512e-10	-0.474992	0.339	0.613	5.69896e-06	CDICa
Mme	3.36098e-12	-0.4901	0.41	0.66	5.3937e-08	CDICa
Acer2	1.89004e-13	-0.490836	0.758	0.881	3.03313e-09	CDICa
Tpd52l1	5.08914e-15	-0.490982	0.106	0.433	8.16705e-11	CDICa
Sostdc1	4.53718e-18	-0.492987	0.978	0.995	7.28126e-14	CDICa
Sult2b1	4.53192e-15	-0.495915	0.194	0.541	7.27282e-11	CDICa
Mycbpap	4.18355e-13	-0.496233	0.207	0.521	6.71377e-09	CDICa
Hspa1b	0.00199951	-0.496459	0.542	0.613	1	CDICa
Pllp	4.01572e-17	-0.50199	0.216	0.613	6.44443e-13	CDICa
Rhcg	2.49781e-30	-0.504546	1	0.995	4.00849e-26	CDICa
Cdh16	3.50307e-20	-0.513412	0.943	0.979	5.62172e-16	CDICa
Kcnk1	1.27926e-14	-0.514105	0.419	0.732	2.05296e-10	CDICa
Prss23	6.14572e-16	-0.516825	0.696	0.871	9.86265e-12	CDICa
Hsd11b2	2.92869e-09	-0.52633	0.515	0.737	4.69997e-05	CDICa
Tacc2	2.13218e-13	-0.529798	0.396	0.691	3.42173e-09	CDICa
Spg21	6.00566e-15	-0.535503	0.454	0.758	9.63788e-11	CDICa
Tspan1	5.34398e-13	-0.539341	0.511	0.804	8.57602e-09	CDICa
Tmem171	1.43254e-15	-0.559674	0.366	0.732	2.29894e-11	CDICa
Degs2	8.32569e-23	-0.560273	0.969	0.995	1.33611e-18	CDICa
Capg	2.0519e-19	-0.561644	0.044	0.402	3.29289e-15	CDICa
Fabp3	2.79288e-23	-0.568312	0.943	1	4.48202e-19	CDICa
Ica1	3.17736e-16	-0.572861	0.498	0.809	5.09902e-12	CDICa
Tspan13	9.10416e-22	-0.577093	0.066	0.469	1.46104e-17	CDICa
Pam	1.15168e-17	-0.591256	0.678	0.912	1.84822e-13	CDICa
Ahnak	3.05179e-16	-0.592894	0.335	0.68	4.89751e-12	CDICa
Epn3	4.3807e-16	-0.594885	0.524	0.773	7.03015e-12	CDICa
Pdzk1ip1	2.84451e-19	-0.5952	0.454	0.83	4.56487e-15	CDICa
Ptgr1	4.39379e-18	-0.595941	0.066	0.418	7.05116e-14	CDICa
Nov	2.41637e-17	-0.598982	0.013	0.309	3.87779e-13	CDICa
S100a11	4.80142e-21	-0.606447	0.674	0.948	7.70531e-17	CDICa
Gsta3	6.55468e-18	-0.624895	0.145	0.5	1.05189e-13	CDICa
Cldn8	1.58651e-28	-0.627014	0.938	0.995	2.54603e-24	CDICa
Lgals3	2.63798e-23	-0.636519	0.282	0.753	4.23344e-19	CDICa
Rtn4	7.76684e-20	-0.647192	0.802	0.902	1.24642e-15	CDICa
Bcam	1.53843e-18	-0.647512	0.357	0.701	2.46887e-14	CDICa
En2	1.7996e-27	-0.669904	0.04	0.515	2.88799e-23	CDICa
Nfat5	1.2981e-19	-0.682928	0.502	0.809	2.08319e-15	CDICa
Wfdc10	4.26871e-14	-0.685936	0.48	0.758	6.85042e-10	CDICa
Timp3	6.72122e-21	-0.695674	0.137	0.546	1.07862e-16	CDICa
Id4	3.93915e-23	-0.698589	0.282	0.737	6.32155e-19	CDICa
Mal2	1.38978e-23	-0.703554	0.414	0.794	2.23031e-19	CDICa
Muc20	1.30494e-40	-0.714878	0.996	0.995	2.09417e-36	CDICa
Potef	1.29907e-26	-0.724446	0.982	1	2.08474e-22	CDICa
Lpl	8.57254e-22	-0.740111	0.617	0.912	1.37572e-17	CDICa
Tmbim4	5.72235e-39	-0.751707	0.965	0.995	9.18322e-35	CDICa
Cd24	3.04801e-31	-0.780558	0.956	0.979	4.89144e-27	CDICa
Slc4a1	5.66688e-39	-0.792419	0.987	1	9.09421e-35	CDICa
Aldh1a1	2.09183e-32	-0.822383	0.744	0.954	3.35697e-28	CDICa
Id1	1.30454e-17	-0.909843	0.308	0.675	2.09353e-13	CDICa
Id3	5.0097e-25	-0.918143	0.11	0.557	8.03957e-21	CDICa
Fxyd4	3.90555e-16	-0.988457	0.066	0.381	6.26762e-12	CDICa
Tspan6	4.24488e-33	-1.00294	0.419	0.856	6.81218e-29	CDICa
Edn3	1.11464e-38	-1.06817	0.048	0.644	1.78877e-34	CDICa
Tmed6	9.56125e-37	-1.09494	0.044	0.613	1.53439e-32	CDICa
Tmsb4x	1.15736e-58	-1.14058	0.991	1	1.85733e-54	CDICa
Gadd45g	4.05006e-30	-1.17993	0.282	0.753	6.49953e-26	CDICa
Akr1c12	7.1729e-42	-1.23637	0.079	0.701	1.15111e-37	CDICa
Slc12a2	2.60554e-62	-1.4012	0.079	0.892	4.18137e-58	CDICa
Phlda1	9.32958e-45	-1.40136	0.154	0.814	1.49721e-40	CDICa
Slc26a7	8.95731e-51	-1.56692	0.062	0.763	1.43747e-46	CDICa
S100a6	7.14928e-15	-2.20944	0.295	0.567	1.14732e-10	CDICa
Cryab	8.737e-69	-2.3011	0.26	0.985	1.40211e-64	CDICa

## Sheet: TableS7
gene	p_val	avg_logFC	pct.1	pct.2	p_val_adj
Ptgs2	2.57579e-274	2.97846	0.863	0.014	4.13363e-270
Pappa2	0	2.26397	0.863	0.007	0
Ethe1	1.07631e-34	1.86097	0.882	0.268	1.72726e-30
Car8	4.26929e-40	1.73424	0.804	0.185	6.85136e-36
Ssfa2	1.78255e-33	1.69959	0.843	0.261	2.86064e-29
Sfrp2	2.08852e-81	1.66858	0.843	0.076	3.35166e-77
Sfrp1	7.5466e-122	1.64101	0.902	0.057	1.21108e-117
Slc12a1	1.21167e-31	1.54775	0.98	0.336	1.94449e-27
Igfbp5	5.58777e-22	1.35962	0.961	0.478	8.96725e-18
Irx1	3.63049e-44	1.35222	0.902	0.19	5.82621e-40
Pla2g4a	1.27091e-55	1.29283	0.784	0.11	2.03955e-51
Mgst1	1.28509e-40	1.26157	0.941	0.21	2.06232e-36
Gp2	8.51695e-28	1.25341	0.353	0.039	1.3668e-23
Ndrg4	1.77599e-68	1.20191	0.745	0.073	2.85011e-64
AC141516.2	1.24186e-21	1.20032	0.745	0.223	1.99293e-17
Ptpro	3.04901e-123	1.11457	0.569	0.018	4.89306e-119
Wwc2	2.29375e-18	1.04911	0.784	0.349	3.68101e-14
Acsl4	7.5793e-21	1.0473	0.784	0.285	1.21633e-16
Sec14l1	9.13604e-30	1.04119	0.882	0.291	1.46615e-25
Tfap2b	1.22725e-28	1.02212	0.863	0.261	1.96948e-24
Gsta1	3.36312e-41	1.01723	0.863	0.167	5.39714e-37
Etnk1	1.42511e-16	1.00858	0.824	0.424	2.28701e-12
Atp2b4	3.4293e-35	1.00536	0.725	0.142	5.50334e-31
Zfand5	6.6586e-19	0.998373	0.882	0.473	1.06857e-14
Anxa1	2.36392e-22	0.964724	0.941	0.364	3.79361e-18
Gsta3	2.92138e-25	0.960364	0.863	0.28	4.68823e-21
Kctd1	2.52975e-18	0.930137	0.745	0.27	4.05974e-14
Tgm3	3.76788e-22	0.910516	0.49	0.092	6.04669e-18
Egfl8	8.20589e-20	0.908762	0.863	0.322	1.31688e-15
Bambi	1.17738e-28	0.902098	0.765	0.184	1.88946e-24
Cldn10	2.17565e-30	0.897198	1	0.269	3.49149e-26
Gnpnat1	1.13307e-19	0.887767	0.863	0.402	1.81836e-15
Peg3	7.412e-37	0.887707	0.686	0.119	1.18948e-32
Dapk1	7.9669e-21	0.872632	0.627	0.168	1.27853e-16
Slit2	2.87899e-16	0.858489	0.569	0.167	4.6202e-12
Etv1	6.45283e-71	0.855771	0.647	0.051	1.03555e-66
Ptger3	1.10721e-29	0.843658	0.725	0.149	1.77684e-25
Pbld1	9.4014e-15	0.814489	0.902	0.508	1.50874e-10
Fxyd6	6.57313e-22	0.795301	0.784	0.207	1.05486e-17
Rsph1	2.8985e-34	0.770192	0.647	0.1	4.65151e-30
Bin2	5.02098e-15	0.741137	0.608	0.196	8.05766e-11
Mrpl36	3.14722e-17	0.724375	0.824	0.334	5.05065e-13
Cd63	6.84796e-17	0.719789	1	0.919	1.09896e-12
Atp1b1	2.48235e-17	0.713231	1	0.956	3.98368e-13
Tkt	1.22653e-11	0.711525	0.863	0.551	1.96833e-07
RGD1308706	2.80488e-13	0.706982	0.784	0.396	4.50127e-09
Pmepa1	2.55554e-18	0.700766	0.784	0.285	4.10113e-14
Rogdi	7.80215e-10	0.693802	0.882	0.63	1.25209e-05
Hip1	1.94838e-23	0.690895	0.627	0.143	3.12676e-19
Blnk	4.34537e-12	0.689821	0.765	0.347	6.97345e-08
Txn1	1.61652e-07	0.682507	0.961	0.808	0.00259419
Nabp1	3.50422e-29	0.668547	0.588	0.102	5.62357e-25
Rps20	1.93462e-15	0.661547	0.98	0.896	3.10467e-11
Erp29	4.8589e-13	0.660912	0.902	0.46	7.79756e-09
Cbr3	1.51997e-23	0.658607	0.49	0.086	2.43925e-19
Hsp90ab1	1.40911e-17	0.655101	1	0.874	2.26134e-13
Car4	1.17239e-20	0.652011	0.529	0.102	1.88146e-16
Plscr1	1.36302e-11	0.631245	0.725	0.339	2.18737e-07
Rerg	6.12809e-130	0.6276	0.49	0.011	9.83435e-126
Dapl1	1.55573e-12	0.616227	0.686	0.275	2.49663e-08
Psip1	1.26354e-09	0.610826	0.608	0.25	2.02773e-05
Fam149a	1.94029e-09	0.601243	0.647	0.314	3.11378e-05
Slco4a1	6.97871e-27	0.594662	0.49	0.076	1.11994e-22
Cpa2	9.60678e-84	0.586472	0.333	0.008	1.5417e-79
Mt-co1	5.32971e-15	0.580463	1	0.956	8.55312e-11
Etfb	5.94749e-10	0.577887	0.961	0.782	9.54454e-06
Sqstm1	1.02543e-08	0.566301	0.863	0.584	0.000164561
Slc7a8	1.13636e-16	0.562322	0.51	0.125	1.82363e-12
Mecom	2.44569e-07	0.544436	0.686	0.405	0.00392485
Tmem38b	1.9725e-11	0.540514	0.686	0.31	3.16547e-07
Pin4	7.39148e-09	0.537115	0.882	0.541	0.000118618
Pdlim3	3.10816e-94	0.53628	0.333	0.007	4.98798e-90
Itpr3	1.26956e-10	0.528018	0.529	0.195	2.03738e-06
Gpx1	4.88698e-08	0.524621	0.941	0.801	0.000784263
Hpcal1	2.25633e-14	0.520758	0.647	0.212	3.62096e-10
Micu1	3.07165e-16	0.517741	0.549	0.147	4.92939e-12
Dmd	2.46701e-20	0.513511	0.471	0.091	3.95906e-16
Sostdc1	0.0621651	0.507613	0.765	0.702	1
Robo2	5.07159e-76	0.506235	0.471	0.022	8.13888e-72
Hmgn3	1.4765e-09	0.503559	0.824	0.575	2.36949e-05
Defb29	8.19021e-27	0.502978	0.451	0.062	1.31437e-22
Stx7	5.78052e-10	0.502123	0.843	0.585	9.27658e-06
Mgam	3.42591e-32	0.498843	0.431	0.048	5.49789e-28
Rabac1	1.11881e-08	0.496544	0.941	0.697	0.000179547
Zwint	1.31142e-06	0.494051	0.549	0.295	0.0210456
Chchd6	1.56759e-11	0.492183	0.529	0.172	2.51567e-07
Ppp1r14a	2.77614e-21	0.489356	0.608	0.139	4.45516e-17
Rpa1	1.89272e-12	0.489164	0.529	0.167	3.03744e-08
Ugdh	2.67821e-09	0.488298	0.627	0.288	4.29799e-05
Gls	2.81261e-08	0.486415	0.843	0.593	0.000451367
Dgat2	5.5387e-18	0.48314	0.529	0.122	8.8885e-14
Kcnip4	6.06326e-15	0.48024	0.49	0.123	9.73033e-11
Enox1	8.90656e-50	0.476831	0.471	0.036	1.42932e-45
Bet1	4.54954e-09	0.475277	0.706	0.364	7.30111e-05
Crabp1	8.96994e-75	0.467127	0.333	0.01	1.4395e-70
Cxcl12	5.29707e-08	0.465949	0.353	0.109	0.000850074
Tpst2	4.92898e-12	0.465357	0.647	0.253	7.91003e-08
Gng12	6.15782e-07	0.465176	0.647	0.393	0.00988207
LOC100362149	2.10645e-09	0.464853	0.745	0.41	3.38043e-05
Muc1	3.82988e-08	0.464681	0.863	0.486	0.000614619
Dnajb9	4.63668e-07	0.464672	0.725	0.426	0.00744094
Slc1a3	1.83009e-61	0.458925	0.353	0.015	2.93693e-57
Abhd3	1.53319e-15	0.456798	0.333	0.059	2.46047e-11
Cgnl1	2.89045e-08	0.455834	0.843	0.602	0.00046386
LOC680097	3.42831e-08	0.455613	0.275	0.072	0.000550174
Vav3	2.21693e-10	0.454711	0.627	0.246	3.55774e-06
Caprin1	1.354e-10	0.454184	0.627	0.262	2.1729e-06
Cmtm8	9.30432e-10	0.454127	0.588	0.245	1.49316e-05
Pdia6	0.0137596	0.446971	0.725	0.581	1
Hist1h4b.2	1.04122e-05	0.445986	0.588	0.33	0.167095
Ifitm2	4.82251e-07	0.444001	0.941	0.802	0.00773916
Eif3e	2.97149e-08	0.443138	0.725	0.392	0.000476865
Sec11c	5.36924e-06	0.441671	0.647	0.388	0.0861656
Sec61b	5.23645e-07	0.439124	0.902	0.789	0.00840346
Dnajc8	2.23985e-06	0.439102	0.843	0.477	0.0359451
Cwh43	1.25626e-14	0.435895	0.451	0.105	2.01605e-10
RGD1311703	1.47077e-07	0.434044	0.882	0.57	0.00236029
Reep5	3.09857e-08	0.433746	0.941	0.765	0.000497258
Csrp1	8.17096e-06	0.432231	0.765	0.541	0.131127
Arpc2	4.38799e-08	0.430926	1	0.778	0.000704184
Cebpd	1.76489e-05	0.430822	0.353	0.141	0.283229
Txnrd1	6.19301e-09	0.430647	0.569	0.238	9.93854e-05
Cxcl10	0.0513291	0.426493	0.118	0.054	1
Trmt112	3.4991e-07	0.426014	0.824	0.557	0.00561535
Lyn	1.55672e-09	0.424559	0.431	0.137	2.49822e-05
Mgat4a	1.13114e-11	0.424456	0.49	0.152	1.81525e-07
Nov	2.85693e-09	0.424247	0.235	0.05	4.5848e-05
Hadh	2.53622e-08	0.423906	0.725	0.4	0.000407012
Fam81a	2.84773e-10	0.422298	0.569	0.214	4.57003e-06
LOC100360087	2.52894e-07	0.420076	1	0.917	0.00405844
Golgb1	1.45775e-07	0.419013	0.667	0.357	0.00233939
Fjx1	6.60151e-21	0.417291	0.255	0.026	1.05941e-16
Arnt2	1.88409e-14	0.413658	0.529	0.137	3.02359e-10
Mt-co2	3.72354e-09	0.412487	0.98	0.956	5.97554e-05
Nav2	2.6844e-05	0.410106	0.451	0.218	0.430793
Ddhd1	1.06365e-10	0.406531	0.353	0.089	1.70695e-06
Grina	1.82699e-06	0.403883	0.725	0.457	0.0293195
LOC100360260	1.77408e-07	0.402535	0.765	0.468	0.00284705
Rpn2	1.10003e-05	0.401247	0.765	0.52	0.176533
Casr	8.02022e-25	0.399996	0.549	0.091	1.28709e-20
Srrm2	4.54913e-06	0.399349	0.784	0.446	0.0730044
Bmp3	1.09106e-22	0.398279	0.353	0.047	1.75094e-18
Mt-cox3	9.94141e-10	0.39791	0.98	0.971	1.5954e-05
Rassf6	1.85885e-05	0.396805	0.373	0.165	0.298309
Trpc3	7.60852e-42	0.394539	0.333	0.021	1.22101e-37
Acy3	0.0741239	0.394086	0.196	0.118	1
Tcf25	1.14024e-06	0.391367	0.745	0.432	0.0182986
Snapc2	4.79878e-09	0.390461	0.431	0.144	7.70108e-05
RGD1311899	2.18058e-05	0.389505	0.647	0.386	0.349939
Dynll2	1.35817e-06	0.389158	0.824	0.522	0.021796
Pth1r	2.13285e-08	0.388917	0.51	0.189	0.00034228
Mtmr11	9.63908e-06	0.3888	0.353	0.142	0.154688
Hist1h2bg	3.5759e-05	0.388773	0.784	0.505	0.573861
Dock8	3.79792e-07	0.387642	0.588	0.291	0.0060949
LOC100912195	2.05633e-07	0.387425	0.49	0.202	0.0033
Hpn	4.06418e-09	0.385924	0.647	0.283	6.5222e-05
Pnisr	0.000216331	0.385455	0.725	0.564	1
Clstn1	9.0886e-07	0.385017	0.647	0.362	0.0145854
Selm	1.32126e-09	0.384199	0.647	0.271	2.12036e-05
Gcsh	5.82753e-09	0.383138	0.784	0.414	9.35203e-05
RGD1563861	2.87824e-09	0.379787	0.98	0.909	4.619e-05
LOC691807	4.32496e-06	0.379606	0.902	0.699	0.069407
Utrn	1.14787e-07	0.37912	0.608	0.301	0.00184211
Kcnj1	6.94781e-11	0.378405	0.549	0.178	1.11499e-06
RGD1563348	1.0624e-06	0.378217	0.765	0.456	0.0170494
LOC100364854	1.99689e-17	0.377366	0.412	0.076	3.20461e-13
Mt-atp6	1.39414e-08	0.375779	1	0.977	0.000223731
Pelo	1.55811e-08	0.373571	0.549	0.226	0.000250045
Zfp575	5.73886e-75	0.373539	0.216	0.003	9.20972e-71
Itm2c	5.00001e-08	0.372703	0.922	0.701	0.000802401
Pappa	3.25222e-13	0.371528	0.314	0.062	5.21916e-09
Ly6i	1.967e-09	0.371267	0.588	0.212	3.15664e-05
Rpn1	6.26096e-05	0.370494	0.804	0.58	1
Slc2a13	1.03155e-09	0.367524	0.392	0.115	1.65543e-05
Aig1	1.88046e-10	0.366956	0.314	0.075	3.01776e-06
Whsc1l1	0.000220413	0.364863	0.392	0.189	1
Pkp4	3.66431e-05	0.364298	0.608	0.375	0.588048
LOC100911372	2.16898e-06	0.363674	0.824	0.597	0.0348078
Mfsd11	0.000150142	0.360511	0.255	0.099	1
Etv5	1.95165e-39	0.360468	0.294	0.017	3.13201e-35
Gstp1	1.02281e-06	0.360423	0.922	0.634	0.016414
Calcr	1.39726e-21	0.360318	0.353	0.048	2.24232e-17
Spint2	2.52665e-09	0.359235	1	0.928	4.05477e-05
Akap9	2.94138e-05	0.358452	0.627	0.383	0.472033
Srpr	0.000552386	0.355753	0.471	0.251	1
Psmd1	0.00595881	0.355704	0.51	0.354	1
St6galnac3	4.26365e-09	0.354961	0.275	0.065	6.84231e-05
Slco3a1	5.50748e-26	0.353522	0.412	0.054	8.8384e-22
Hsp90b1	0.0046378	0.348895	0.863	0.674	1
Rbp1	7.3354e-07	0.347783	0.275	0.081	0.0117719
Reep6	1.70451e-11	0.347281	0.196	0.029	2.73539e-07
Akap11	1.76918e-08	0.346627	0.569	0.233	0.000283917
Micall1	2.35639e-07	0.3466	0.412	0.158	0.00378153
Vps37d	1.05349e-06	0.346574	0.392	0.152	0.0169063
Ate1	8.45969e-07	0.345535	0.49	0.222	0.0135761
Morf4l1	2.12024e-05	0.345446	0.686	0.443	0.340257
Pou3f3	1.62073e-06	0.345404	0.706	0.377	0.0260095
Psmb4	2.32696e-05	0.345202	0.804	0.521	0.373431
Hdlbp	0.000156178	0.34482	0.706	0.467	1
Hoxb7	3.7291e-06	0.344493	0.725	0.45	0.0598446
Igfbp3	2.42514e-10	0.344469	0.216	0.037	3.89186e-06
Csrp2bp	5.21614e-07	0.341985	0.608	0.295	0.00837086
Ramp3	5.71061e-12	0.341802	0.569	0.179	9.16439e-08
Hmgn2	1.64932e-05	0.338423	0.765	0.526	0.264682
Alg2	0.000237718	0.337469	0.373	0.175	1
Aebp1	2.19904e-16	0.337439	0.275	0.038	3.52903e-12
Eif4a2	2.76303e-05	0.335623	0.902	0.802	0.443411
Diaph1	0.000960571	0.335486	0.451	0.27	1
AABR07065438.1	0.000117142	0.333822	0.569	0.318	1
Hoxd9	2.00727e-07	0.33336	0.686	0.353	0.00322126
Gpd1l	4.84844e-07	0.330167	0.569	0.262	0.00778077
Ephb4	2.15069e-06	0.329769	0.51	0.237	0.0345144
Pgrmc1	2.13727e-06	0.328581	0.882	0.607	0.0342989
AABR07026969.1	2.88183e-11	0.328105	0.471	0.139	4.62476e-07
Ccni	0.000576639	0.327378	0.745	0.576	1
Igsf5	9.15388e-07	0.327146	0.667	0.336	0.0146901
Hspa4	3.37495e-05	0.32652	0.686	0.418	0.541612
Ppdpf	4.43238e-06	0.32544	0.882	0.597	0.0711308
Rab17	0.000142116	0.32448	0.667	0.448	1
Camk2d	1.64527e-10	0.323963	0.451	0.138	2.64032e-06
Fxyd2	0.000308357	0.323537	0.922	0.729	1
Cd164l2	2.88455e-08	0.323512	0.431	0.144	0.000462913
Ppp1r21	6.51008e-08	0.322666	0.333	0.103	0.00104474
Vamp2	0.000300957	0.322415	0.686	0.472	1
Pip4k2c	1.84484e-05	0.321632	0.549	0.291	0.296061
Mt-nd5	0.00406482	0.320481	0.98	0.864	1
Wnk4	8.27392e-08	0.319698	0.569	0.24	0.0013278
Pqbp1	0.00245625	0.319682	0.353	0.187	1
Ddx17	0.000255398	0.319108	0.51	0.29	1
Crtap	6.46682e-09	0.319093	0.49	0.171	0.00010378
Pamr1	5.61344e-08	0.319079	0.255	0.065	0.000900845
Ranbp2	2.2156e-05	0.318365	0.686	0.42	0.35556
Fpgs	5.10935e-08	0.3182	0.373	0.118	0.000819948
Isg20	3.04727e-12	0.317847	0.235	0.039	4.89026e-08
Pabpn1	0.00634627	0.316345	0.706	0.572	1
Itgb3bp	0.0121661	0.31634	0.314	0.177	1
Tanc1	0.000865332	0.315708	0.686	0.509	1
Car12	4.30498e-12	0.31533	0.412	0.104	6.90864e-08
Selk	1.73542e-05	0.314795	0.882	0.651	0.2785
Nap1l1	0.000264768	0.313742	0.627	0.371	1
Mt-cytb	3.93363e-06	0.313697	0.98	0.952	0.0631269
Slc4a10	1.65125e-71	0.313111	0.255	0.005	2.64992e-67
Mettl20	1.98191e-07	0.312272	0.412	0.155	0.00318057
Tln2	1.74437e-11	0.31198	0.314	0.067	2.79937e-07
Cyb5a	2.57698e-06	0.310502	0.961	0.754	0.0413553
Anxa10	1.45149e-102	0.310231	0.196	0	2.32935e-98
Arpp19	0.00186984	0.306916	0.843	0.685	1
G6pdx	8.22601e-06	0.306871	0.314	0.114	0.132011
Ddr1	0.000324359	0.305995	0.569	0.393	1
Rbm3	2.53364e-05	0.305251	0.784	0.513	0.406599
Ing5	0.000193597	0.304612	0.294	0.126	1
Erbb2ip	0.00478833	0.304585	0.627	0.445	1
Gars	2.14333e-05	0.30287	0.529	0.251	0.343962
Eif4ebp2	3.46566e-05	0.302765	0.275	0.102	0.556169
Ush1c	1.13034e-10	0.302763	0.392	0.105	1.81398e-06
Manf	0.00350915	0.302762	0.647	0.457	1
Tvp23b	7.45461e-05	0.302287	0.745	0.518	1
Prpsap2	1.35658e-05	0.30208	0.49	0.234	0.217703
Ss18	8.77102e-05	0.301148	0.529	0.314	1
Cth	8.80871e-07	0.301079	0.412	0.152	0.0141362
Pcbp4	4.03502e-05	0.300813	0.333	0.138	0.64754
Hspb8	1.4339e-09	0.299657	0.196	0.034	2.30112e-05
Synj1	2.10647e-08	0.299644	0.431	0.152	0.000338046
Mtmr7	4.52996e-21	0.298935	0.294	0.034	7.26969e-17
Decr1	0.0064257	0.297991	0.49	0.321	1
Myo6	0.000489086	0.297809	0.608	0.408	1
Cd59	0.000900087	0.297142	0.922	0.714	1
Tsta3	0.000564512	0.296706	0.451	0.23	1
Sdf2l1	0.00559902	0.29653	0.353	0.206	1
Itgb8	1.15171e-10	0.296486	0.275	0.057	1.84827e-06
Kcnj5	1.98666e-61	0.295967	0.255	0.007	3.1882e-57
Bex2	7.92652e-08	0.295798	0.294	0.082	0.00127205
Gatm	6.15156e-13	0.295695	0.294	0.054	9.87203e-09
Cct4	0.000611457	0.295213	0.765	0.538	1
Supt6h	0.00653238	0.294445	0.353	0.195	1
Ccdc148	1.48622e-18	0.293785	0.216	0.021	2.38508e-14
Glb1	3.50017e-07	0.293629	0.608	0.275	0.00561707
Tagln2	0.000533519	0.293466	0.902	0.712	1
Atp1a1	2.07706e-05	0.293156	0.961	0.909	0.333327
Efcab14	0.0019261	0.29187	0.51	0.34	1
Cpt1a	5.785e-07	0.291808	0.471	0.192	0.00928377
Aktip	1.25721e-05	0.291793	0.588	0.342	0.201757
Pcbd1	2.36415e-06	0.291381	0.725	0.417	0.0379398
Tfcp2l1	1.68141e-05	0.290589	0.333	0.131	0.269833
Ung	7.68216e-08	0.290566	0.353	0.113	0.00123283
Gpx4	0.000337163	0.28906	0.882	0.799	1
N4bp2l2	0.000606136	0.288552	0.588	0.364	1
Cnot7	0.00064612	0.288526	0.51	0.287	1
Ide	2.87576e-06	0.288355	0.49	0.219	0.0461501
Rpl23a	2.42153e-07	0.287458	0.98	0.929	0.00388607
Ocln	6.324e-07	0.286765	0.608	0.298	0.0101488
Btg3	1.94632e-05	0.286554	0.51	0.253	0.312345
Eml4	0.00184611	0.285734	0.392	0.213	1
S100g	0.00916062	0.285571	0.137	0.054	1
RGD1563941	5.97251e-05	0.285436	0.647	0.381	0.958469
Stx16	2.36e-05	0.285421	0.392	0.177	0.378734
Nsf	7.33175e-09	0.285209	0.373	0.11	0.00011766
Slc25a28	0.00324158	0.284953	0.412	0.246	1
LOC499235	8.50671e-06	0.28468	0.49	0.239	0.136516
Mtmr3	0.144841	0.284375	0.314	0.225	1
Acadm	9.827e-06	0.284093	0.863	0.633	0.157704
Oxa1l	0.00054518	0.28393	0.588	0.398	1
Syf2	5.57944e-05	0.283927	0.843	0.572	0.895388
Emilin1	5.31666e-14	0.283842	0.392	0.084	8.53218e-10
Pmvk	0.000606892	0.283527	0.51	0.291	1
Paqr5	2.74457e-05	0.283173	0.686	0.427	0.440448
Vps35	0.00552374	0.282281	0.549	0.369	1
Camta1.1	5.54603e-05	0.280784	0.373	0.17	0.890027
Ncoa1	0.000161978	0.280282	0.412	0.215	1
Slc29a1	1.44627e-05	0.279662	0.314	0.113	0.232097
Trappc5	0.035247	0.278611	0.51	0.366	1
Eef1b2	0.000895288	0.278154	0.784	0.647	1
Anxa7	0.00133862	0.278113	0.529	0.345	1
Itpr1	0.00012107	0.277604	0.471	0.236	1
Hprt1.1	0.0209356	0.277359	0.49	0.35	1
Fam178a	2.71277e-05	0.276503	0.353	0.146	0.435346
Lgmn	0.000119235	0.276347	0.627	0.394	1
Hipk2	8.94707e-05	0.275844	0.333	0.146	1
Timmdc1	1.9977e-06	0.275564	0.51	0.231	0.032059
Atpif1	1.10588e-05	0.274994	1	0.941	0.177472
Csdc2	3.46934e-30	0.274733	0.333	0.03	5.5676e-26
Rpl4	0.000692149	0.27473	0.941	0.786	1
Tram1	0.00034316	0.273919	0.784	0.627	1
Hyou1	0.00999181	0.273682	0.392	0.241	1
Eif5b	0.00060886	0.273638	0.373	0.192	1
Ganab	0.000606441	0.27353	0.627	0.432	1
Ache	4.28964e-19	0.273498	0.118	0.006	6.88402e-15
Vwa2	6.40683e-07	0.271769	0.275	0.082	0.0102817
Smc2	8.3053e-07	0.271342	0.373	0.136	0.0133283
Med13l	3.73742e-05	0.271172	0.451	0.215	0.59978
Cd44	1.00231e-12	0.270573	0.333	0.068	1.60851e-08
Ankrd12	0.000409082	0.269904	0.431	0.228	1
Gabarapl2	7.7308e-06	0.268099	0.98	0.826	0.124064
Atp6v1c1	0.00673892	0.26778	0.49	0.339	1
Cnbp	0.000670724	0.267455	0.882	0.737	1
Pde9a	1.55402e-07	0.26683	0.216	0.05	0.0024939
Gtf3c2	0.108162	0.266416	0.235	0.161	1
Spidr	1.62621e-05	0.266121	0.216	0.064	0.260974
Taf9b	1.05898e-07	0.265676	0.373	0.124	0.00169945
Fam63a	0.146217	0.26405	0.392	0.301	1
Tpt1	2.10884e-05	0.26263	1	0.944	0.338427
Cldnd1	0.000164921	0.262407	0.549	0.304	1
Cnpy2	0.00238228	0.262103	0.824	0.666	1
Cyp26b1	1.70126e-08	0.261398	0.118	0.015	0.000273017
Mrps28	3.75198e-06	0.260749	0.745	0.427	0.0602117
Brd8	1.60929e-05	0.260129	0.373	0.157	0.258258
B3galnt1	2.7379e-05	0.259701	0.529	0.255	0.439378
Nsfl1c	0.00073493	0.259468	0.588	0.366	1
Fkbp5	2.32844e-05	0.259452	0.451	0.205	0.373669
Prpf8	0.0161916	0.259024	0.431	0.285	1
Lztr1	0.0835211	0.258849	0.118	0.061	1
Nid1	4.84195e-06	0.258605	0.353	0.132	0.0777036
Rnmt	4.07887e-07	0.258107	0.333	0.108	0.00654577
Pik3ca	6.03079e-05	0.258044	0.549	0.304	0.967822
Gpx8	2.93193e-05	0.257492	0.471	0.21	0.470516
Atrx	0.00346403	0.256675	0.627	0.461	1
Ndfip2	9.65948e-06	0.256207	0.765	0.484	0.155015
Mlph	1.31497e-08	0.256055	0.275	0.069	0.000211026
Gnl3l	1.14665e-05	0.255428	0.529	0.258	0.184015
Tlr3	2.62448e-05	0.255314	0.549	0.297	0.421177
Zfp706	0.000339003	0.254454	0.882	0.788	1
Rpl17	0.000326998	0.254338	1	0.899	1
Pomgnt1	5.60607e-05	0.253181	0.49	0.242	0.899662
Pck2	0.00131326	0.252789	0.255	0.113	1
Umod	4.75733e-06	0.252746	0.824	0.556	0.0763456
Adrm1	3.1565e-05	0.251355	0.725	0.455	0.506555
Ahcyl2	3.06037e-05	0.250843	0.353	0.142	0.491129
Tnfrsf1a	0.00782019	0.250596	0.294	0.158	1
Cd164	0.000325598	0.2505	0.863	0.637	1
Akt1s1	0.00305056	0.250178	0.412	0.231	1

## Sheet: TableS9
Gene	Average Expression	Skewness
Fcnb	0.017854	13.6122
Tbx1	0.019993	12.4116
S100a8	0.0176511	11.2641
Ttk	0.0211452	10.7031
RGD1310951	0.01432	10.5165
AABR07003250.1	0.396456	10.4933
Itk	0.0139165	10.388
Lamb3	0.0139261	10.129
Ddhd2	0.0126789	10.0467
AABR07017145.1	0.0151607	9.97312
Tbc1d7	0.0129914	9.88244
Mmp12	0.012339	9.82442
Tbx21	0.0130487	9.73985
Ddr2	0.0139422	9.63097
AABR07025048.2	0.0132307	9.57483
Gap43	0.0159172	9.53214
Tgm3	0.0903303	9.43585
Lsamp	0.0172032	9.25604
Plp1	0.0164936	9.2342
Meox1	0.0105492	9.12158
Krt76	0.0704638	9.09686
Nr2f2	0.0154667	9.07785
Spib	0.0108634	9.07722
Man2a2	0.0106477	8.99479
Ccl21	0.842296	8.85648
Fcrla	0.0453315	8.83361
Pmel	0.0112404	8.70832
Cenpe	0.0100475	8.70511
Hp	0.0114626	8.68022
Dpf1	0.0105881	8.65065
Top1	0.016402	8.62941
Lpcat4	0.0100745	8.60896
Zcchc12	0.0102843	8.5969
Boc	0.0121957	8.54668
Abcc4	0.0101821	8.52613
Pofut1	0.0115436	8.50386
Tinag	0.010267	8.48559
Ankrd29.1	0.0102599	8.47352
Actn3	0.0119839	8.47318
Senp8	0.0112614	8.45599
Trim25	0.0111929	8.43771
Tmeff2	0.0119444	8.43732
Tmem63c	0.0101266	8.41588
Slc22a4	0.0122127	8.39585
Chst2	0.0105473	8.39477
Tmem156	0.0120271	8.37465
Mcm8	0.0125865	8.3677
Clcn5	0.0123298	8.32867
Rhebl1	0.0105707	8.29296
Ndst1	0.011046	8.27909
Ptchd3	0.0105752	8.26828
RGD1559588	0.0140278	8.2086
Grip2	0.0310891	8.18969
Timm8a1	0.010757	8.18618
Ascc2	0.0108469	8.17391
Itpk1	0.0133207	8.14862
Penk	0.0107973	8.138
LOC102554591	0.0109585	8.13067
Iqsec1	0.0109503	8.07707
Lum	0.0315323	8.06947
44265	0.0141009	8.00935
Ccl20	0.0270971	7.99266
Kcnmb2	0.0125033	7.99115
LOC685438	0.0109954	7.97495
Adat1	0.0112658	7.972
Zbtb7b	0.0110924	7.9684
Slc16a12	0.0129188	7.95747
Dcun1d3	0.0115391	7.95177
Eea1	0.012954	7.94372
LOC687399	0.0111756	7.94059
AABR07069791.4	0.0111043	7.93912
Got1l1	0.0110222	7.93368
Fosb	0.0196246	7.91412
Mcm10	0.0130489	7.8821
Rhno1	0.0113759	7.84871
Egf	0.0102173	7.84298
Stam2	0.0102126	7.82089
Brca1	0.0228633	7.81978
Angptl6	0.0118545	7.81746
Camkv	0.0119463	7.79349
Lilrb3	0.0132951	7.77313
Sapcd2	0.0115346	7.71465
Neu2	0.0121063	7.71068
Mtdh	0.0121261	7.70431
Fam72a	0.0147952	7.69017
Apob	0.0119304	7.69008
Slc36a1	0.0136815	7.68359
Sdr9c7	0.0151254	7.68238
Gpr155	0.0119884	7.67089
Col9a1	0.0119863	7.65721
Tacstd2	0.0136816	7.65323
Atxn3	0.0119985	7.64003
Ptgs2	0.19731	7.61773
Cdc73	0.0150218	7.61739
Nnat	0.0427959	7.60691
Chst10	0.0106394	7.6018
Suv39h2	0.013969	7.57898
Erlin2	0.0125529	7.57883
S100a9	0.0425209	7.57861
Clca4	0.0121654	7.57454
Oaz2	0.0122591	7.56968
Trib3	0.0128167	7.54992
Sh3d21	0.0201451	7.54648
Fam168a	0.0198584	7.53475
S100b	0.0123157	7.50606
Il18rap	0.0202488	7.48864
Als2cr12	0.0126762	7.48482
Pdk2	0.0124254	7.47365
Omg	0.0122028	7.46762
Vtn	0.0121861	7.45202
Syn1	0.0123938	7.43765
Mcur1	0.0113166	7.43138
AABR07035273.1	0.0205826	7.42928
AABR07004232.2	0.0130043	7.40785
AC114343.1	0.0131272	7.40494
Scml2	0.0122032	7.38767
Zfp575	0.0203201	7.38428
LOC102555919	0.0122742	7.37545
Stx1a	0.0384932	7.36854
Tram1l1	0.0130383	7.36039
Zpbp	0.0101045	7.35019
Entpd8	0.0145133	7.33939
Tex101	0.0200232	7.33743
Mgat3	0.0138007	7.32981
Cnr1	0.0101466	7.29669
Rora	0.0144725	7.29431
Tnnt3	0.0101852	7.28138
Gnptab	0.022836	7.26778
RGD1562726	0.013233	7.26005
RGD1562084	0.0131639	7.2403
AABR07024641.1	0.0156168	7.22258
RGD1564324	0.0135203	7.21587
Fzd3	0.0212038	7.21442
Cabp4	0.0102922	7.20802
Zap70	0.0240483	7.19999
Tnnt2	0.0151986	7.19234
Vgll4	0.0103451	7.1742
Hoxc9	0.0134098	7.1627
LOC24906	0.013485	7.15394
Caln1	0.0138688	7.14944
LOC690806	0.0220892	7.14738
Klk1c10	0.254547	7.14007
Vapb	0.0150261	7.13466
Mthfd1l	0.0150687	7.13141
Apobec3b	0.0148731	7.1302
Nktr	0.0134803	7.12772
Rad51	0.0237646	7.126
Cpvl	0.0141167	7.12597
Pcsk4	0.0118481	7.12583
Atp1a2	0.0218439	7.122
Ccdc122	0.0139055	7.11943
Gpc2	0.0132106	7.11882
AC141169.2	0.0119212	7.11811
Rasal1	0.0319298	7.10816
Hsdl1	0.0100967	7.09612
AABR07015510.2	0.01372	7.09268
Casp12	0.0127767	7.07992
Rbpjl	0.0135911	7.06251
Iars2	0.0143455	7.05644
Klrd1	0.0167867	7.05607
RGD1310495	0.0223447	7.05491
Cenpt	0.0132767	7.05316
Pkib	0.0221979	7.04998
Nlgn3	0.0155592	7.04825
Nmb	0.0142042	7.0461
Alox5	0.0135399	7.03207
Dusp12	0.0160617	7.02573
Acsm3	2.08221	7.02536
Gpr68	0.0167754	7.01882
C4bpb	0.0137343	7.01863
Slc25a21	0.0136888	7.01443
Rttn	0.0267253	6.99733
Mad2l1	0.0142301	6.99539
LOC100910568	0.0158758	6.98538
Spata6l	0.0140319	6.97891
Lurap1	0.0178882	6.9659
Cntfr	0.0108664	6.96561
Gzma	0.0156491	6.95942
Slc10a1	0.0109586	6.94503
Thnsl1	0.0162494	6.94116
Fscn2	0.0139711	6.93225
Itgb7	0.0413017	6.93114
AABR07028036.1	0.0157502	6.92008
Cdc6	0.016006	6.91891
Zfp438	0.0263613	6.91373
Ighm	0.440893	6.90759
Gcsam	0.0111528	6.88287
Usp12	0.0141331	6.87677
Cacnb1	0.0243124	6.87252
Ptchd1	0.0147603	6.84958
Cd2	0.0140691	6.84915
Nkx6-1	0.015538	6.84688
Rab19	0.015378	6.8387
Gdpd2	0.0235882	6.83741
RGD1564318	0.0230015	6.83592
Copg2	0.0125334	6.82671
Cd3g	0.0142706	6.77772
AABR07019442.2	0.0233275	6.77633
Hoxc5	0.0283079	6.77621
Ebf1	0.0139385	6.77527
Zfp35	0.0143138	6.76362
Csf3r	0.0113675	6.76216
Hnrnpul2	0.0236363	6.74722
Acmsd	0.0149897	6.73244
Hcn3	0.0166055	6.71671
Ablim2	0.0147956	6.71482
Kcnh2	0.0143767	6.71344
Lst1	0.0327108	6.71278
Trpc6	0.015518	6.71186
Maf	0.011368	6.69033
Adcy9	0.0148661	6.68996
Nefm	0.011754	6.68892
AABR07002623.1	0.0114399	6.68672
Mrm1	0.0145013	6.68511
Aloxe3	0.0147238	6.68255
Cd96	0.0164455	6.68022
Kif2c	0.0145477	6.67564
Rn60-7-1407.2	0.0112901	6.6701
2310007L24Rik	0.0149836	6.6484
Srsf10	0.0257988	6.64735
Ccnb1	0.0264581	6.64559
Taf1b	0.0296347	6.64074
Rn60-20-0032.5	0.0156987	6.62585
Hif1an	0.017135	6.62096
Glt1d1	0.0146208	6.6171
Riiad1	0.0100817	6.61487
Pik3r5	0.0281243	6.60418
Synj2	0.0167373	6.6029
Igf2	0.025187	6.59609
Duxbl1	0.0285333	6.59475
Fam210b	0.0150823	6.59044
Mettl4	0.0171872	6.58194
Rn60-20-0046.5	0.0176865	6.57992
Rcc1	0.0154542	6.56443
Il15	0.0148284	6.56208
Ephb6	0.0186765	6.55015
Klf7	0.0172399	6.54972
Nxph4	0.026303	6.54049
Col20a1	0.0156433	6.53205
Srsf12	0.0152658	6.5288
Slc2a10	0.0150602	6.5227
Wnt4	0.0153222	6.52175
LOC100912289	0.0120563	6.51012
LOC691135	0.0152587	6.50416
Slc25a40	0.0175686	6.49629
Dlg4	0.0155823	6.49499
Slc4a10	0.0157	6.46054
Mark2	0.0157283	6.45353
LOC100909487	0.0176657	6.44297
Smyd5	0.0175992	6.41995
Scin	0.0121779	6.41425
Alpk3	0.0152186	6.406
Dsn1	0.0263369	6.40555
Slc26a10	0.0154297	6.39527
Gltpd2	0.0164042	6.39517
LOC100910057	0.0164581	6.39009
Olr59	0.0299289	6.37984
Slc38a5	0.0191579	6.37598
Mrpl1	0.0179277	6.36469
Map3k13	0.0157868	6.36454
Rcc2	0.0159147	6.36297
Rp2	0.0157842	6.36112
Nfkbie	0.016996	6.35681
Ankrd26	0.0184073	6.33129
Ebi3	0.0126827	6.32868
Galnt16	0.0159601	6.32258
Zfp397	0.0161987	6.30986
Doc2g	0.0177348	6.30351
LOC103693683	0.0761585	6.2937
Trem2	0.044348	6.28521
Nrg2	0.0100355	6.28233
Itgam	0.0129334	6.28006
Gins2	0.019061	6.27687
Lrrc40	0.0101444	6.27654
Mia3	0.0156791	6.27367
Plcd3	0.0556356	6.26907
Sdr42e1	0.0124017	6.26693
Myo1b	0.0200208	6.26264
Depdc1b	0.0101997	6.25435
Ppp1r35	0.0197389	6.25179
Potea	0.0186368	6.24991
RGD1304884	0.0162638	6.24969
Il22ra1	0.0161192	6.2472
Cfap52	0.0103285	6.24549
Blm	0.0265077	6.24263
Nipa1	0.0206215	6.24219
Avil	0.0101787	6.2393
Gpr182	0.0333125	6.2386
Slc4a4	0.0205328	6.23647
Gtse1	0.035273	6.23556
Aim1l	0.0213626	6.23192
Tia1	0.0180189	6.23018
Sez6	0.0160982	6.22862
Cdk6	0.0101687	6.22636
Rnf11l1	0.0284198	6.22529
Rnf151	0.0161227	6.22347
Col23a1.1	0.0105479	6.20958
Kng1l1	0.102261	6.20895
Nog	0.0185267	6.20849
Fam83d	0.0103905	6.20539
Cacng5	0.0101217	6.20521
Mfsd7	0.0291678	6.20496
Slc5a1	0.0100258	6.20336
Abcb7	0.0122302	6.20192
Cdc45	0.010643	6.19818
Fignl1	0.0105143	6.1974
Mms22l	0.0155875	6.19701
Met	0.0101504	6.19362
Polh	0.0104863	6.18915
AABR07013165.1	0.0168256	6.18705
Trim50	0.0103913	6.18678
Nwd2	0.0227716	6.18344
Tp53inp1	0.0108424	6.18195
Mon2	0.0106613	6.18086
Col17a1	0.0104933	6.18016
Runx1	0.0101109	6.17967
Pole2	0.0104605	6.17772
Zbtb3	0.0101054	6.17603
Cbfa2t2	0.0102705	6.17397
Tex15	0.0100292	6.17102
Casr	0.0109085	6.17016
Rab2b	0.0167114	6.1691
Gpr132	0.0106909	6.16692
Otud3	0.01071	6.16388
Ccl3	0.0164745	6.16229
Fam101a	0.0102867	6.15819
Cct6b	0.0102063	6.15681
Zfp106	0.0102617	6.15549
Shd	0.0106612	6.15249
Il18r1	0.0103044	6.15234
Rsph3	0.0106898	6.15171
Ept1	0.0103585	6.15079
Cdh6	0.0101352	6.14973
Tubg2	0.0111409	6.14795
Prss55	0.0103532	6.14575
Tapbpl	0.0107482	6.14177
AC133403.1	0.0109233	6.14129
Brap	0.0106684	6.14115
Cbfa2t3	0.010779	6.14042
Slc17a9	0.0105569	6.14026
Slc30a9	0.0103261	6.14008
Zfp280c	0.0104173	6.13932
Osgin2	0.010672	6.13847
Otog	0.018385	6.13766
Prkca	0.0101847	6.13764
Lca5	0.0100531	6.13643
Paqr3	0.0393199	6.1361
LOC679894	0.0104806	6.1348
Etv4	0.0105083	6.13314
Myef2	0.010639	6.12965
Clec5a	0.0107271	6.12915
Pla2g2d	0.0123631	6.12838
Chek2	0.0103036	6.12834
Dnajc13	0.0125358	6.12827
Tgfbr3l	0.0107266	6.12711
Lrrn4cl	0.0106991	6.12076
Klrb1c	0.0218119	6.11834
Smad4	0.010455	6.11674
Akr1cl	0.0103603	6.11499
Nkap	0.0103591	6.11374
Ell2	0.0280547	6.11279
Snx14	0.0101282	6.11229
Lcn12	0.01658	6.11217
Ranbp17	0.0103199	6.11212
Tspan32	0.0111627	6.1116
Lhb	0.0104055	6.11101
Srl	0.0104992	6.11061
Hrh3	0.0105734	6.11058
Exosc3	0.0100726	6.10884
Eps8l1	0.016573	6.10782
Lrp6	0.010484	6.10721
AABR07005633.1	0.0105249	6.10686
Adora1	0.0103042	6.10684
Pcp4l1	0.0555786	6.10642
Mctp2	0.0270628	6.106
Gli1	0.0105017	6.10252
RGD1562673	0.0163853	6.10208
Lrrc66	0.0112045	6.10157
Vps13c	0.0105668	6.09995
Ren	22.1543	6.09983
Sds	0.0192282	6.09815
B4galnt4	0.0305642	6.09479
Ccdc74a	0.0277726	6.09472
Edc3	0.0104813	6.094
BC024978	0.017	6.09264
Lgals5	0.0104518	6.09148
Atl1	0.0105094	6.0896
Rab23	0.0104453	6.08896
AABR07028908.2	0.0113228	6.08682
Picalm	0.017871	6.08628
Enpp5	0.0135031	6.08497
Lmbr1l	0.0112376	6.08331
Mybpc1	0.0113528	6.08259
Plekhn1	0.0111109	6.07834
Fam46c	0.0103386	6.07816
Atad2b	0.0172209	6.07773
Kif5a	0.0114024	6.0771
Ggn	0.0104087	6.07496
LOC100910885.1	0.0111935	6.07433
Bdkrb2	0.0110566	6.07408
LOC500227	0.0117945	6.07387
Arg1	0.0100222	6.07226
Dpy19l4	0.0100006	6.07191
Mphosph9	0.0194547	6.06763
Mst1	0.016972	6.06655
Ctrl	0.0108197	6.06468
Dnaaf3	0.0112356	6.0642
Pitpnb	0.0107547	6.06174
Apoa1	0.0108749	6.06049
Robo3	0.0292808	6.05803
Ptger2	0.0126626	6.05626
Kcnd3	0.0193651	6.05476
Bmp3	0.0277103	6.05457
Rnf222	0.0102579	6.05399
Fgd4	0.0108103	6.05343
Chac2	0.0186106	6.05107
Tnip3	0.0169594	6.05005
Ppp1r32	0.0100938	6.04951
Kat6a	0.0213704	6.04428
Prkaa2	0.010142	6.03936
Xk	0.0109354	6.03909
Npy1r	0.0192995	6.03698
Mgst2	0.0104154	6.0337
Usp49	0.010888	6.03063
Stc2	0.0139793	6.02566
AABR07059002.1	0.0171962	6.02565
Rdx	0.010643	6.02402
Chaf1b	0.0174524	6.02181
AC127140.1	0.0105619	6.0207
Rundc3a	0.0102951	6.02064
LOC689821	0.0242955	6.01931
Rn60-X-0714.1	0.0114278	6.01517
Ubxn11	0.0318716	6.01398
Larp7	0.0174291	6.00593
Fibin	0.0329383	6.00028
Flrt2	0.0217795	5.99529
RGD1560608	0.0111599	5.99376
Defb9	0.0216153	5.98043
AABR07057844.2	0.0372941	5.97576
RGD1565653	0.0136509	5.97561
Pask	0.0170976	5.97326
Wdr89	0.019535	5.96897
LOC100910017	0.0233302	5.94911
Traf1	0.0197421	5.93675
Letm2	0.0174647	5.92348
B3galt6	0.0176983	5.91482
Procr	0.0337562	5.91474
Osbp2	0.0197732	5.91294
Sall3	0.0180888	5.9122
Rnf4	0.0297121	5.90875
RGD1305928	0.0222359	5.89724
Tmem108	0.0172479	5.89589
Tekt1	0.0174478	5.89544
Nanos3	0.0277541	5.8927
Adgra3	0.0200181	5.88821
RGD1562550	0.0288311	5.88592
Gal	0.042798	5.88589
Tsks	0.0183638	5.8839
Slc6a9	0.0447444	5.88388
Nxph1	0.025342	5.88119
Zfp786	0.0139874	5.87273
Shb	0.0205219	5.86354
Mmrn1	0.0332715	5.86055
Cnr2	0.0221914	5.85071
Cnih2	0.013823	5.85041
Rnf138	0.0180943	5.8388
Tfap4	0.0335088	5.83356
Csf2rb	0.0174939	5.82771
Fam64a	0.0287118	5.82644
LOC287167	0.117445	5.82136
Flnc	0.0179265	5.81729
Higd1b	0.0444008	5.81557
Areg	0.0214954	5.80908
LOC500124	0.0226674	5.80894
Lppr3	0.0210537	5.8022
Begain	0.0146409	5.79268
Vwa7	0.0144328	5.78231
Ppm1k	0.0210168	5.76985
Jak1	0.0139525	5.7662
Sap30	0.013626	5.76385
Prkg2	0.0308947	5.7638
Wipf2	0.0117475	5.76302
Crlf1	0.0192254	5.75739
Homer2	0.0113708	5.75586
Dpep2	0.030471	5.75582
Cd164l2	0.0756297	5.75367
AABR07027872.1	0.0180625	5.75357
Atp7a	0.0120667	5.74748
Foxn3	0.0119666	5.74614
Spag5	0.0117798	5.74332
Ciart	0.0217563	5.74035
Mtr	0.011642	5.73696
Crim1	0.0177667	5.73188
Mdga1	0.0116419	5.72926
AABR07021846.1	0.0118432	5.72833
Mier3	0.0119414	5.72755
Fbxo2	0.0194948	5.7189
Kpna2	0.0114134	5.71694
Ap3b2	0.0120355	5.7156
Ttc37	0.011606	5.71352
Col5a3	0.0191688	5.70947
AABR07055826.1	0.0121185	5.70945
Nav1	0.0120509	5.70844
Lrrc19	0.0107549	5.70659
LOC100910531	0.0181682	5.70524
Lrmp	0.0116732	5.70494
44266	0.0140333	5.70335
Tmem81	0.0151013	5.7024
Fdxacb1	0.0114599	5.70209
Tnni3	0.012198	5.70132
Gpr18	0.011497	5.70106
Lrrc51	0.0185384	5.70017
Mpp7	0.0120558	5.69906
Zfp949	0.011997	5.69818
LOC100360154	0.0186806	5.69598
RGD1565536	0.0115421	5.6958
Cfi	0.0120346	5.69494
Ttyh1	0.0117115	5.69483
Cx3cr1	0.012402	5.69444
Krba1	0.0209764	5.69352
Fam132a	0.0112067	5.69264
C2cd4d	0.0122741	5.69234
Tlr6	0.0121324	5.69134
Mycbp2	0.0120167	5.69011
Cad	0.0121221	5.69002
Cyp27b1	0.0114513	5.68713
Cdca7	0.0188257	5.6866
Snapc4	0.0120146	5.6865
Fut10	0.012111	5.68517
Peli1	0.0120919	5.68361
Zbtb6	0.0121033	5.68337
Tmc6	0.0114966	5.6833
RGD1309036	0.0180497	5.68256
Rtn2	0.0195316	5.68159
LOC100158225	0.0121777	5.68095
Ccdc69	0.0126215	5.68001
Phkb	0.0116002	5.67992
Tex40	0.0110599	5.67983
Parp11	0.0115293	5.67841
Lysmd4	0.0112238	5.67762
AABR07066870.1	0.0117312	5.67753
Fcho1	0.0123988	5.67722
Cyp11a1	0.0114272	5.67636
Ap2a1	0.0111155	5.67628
RGD1311863	0.0114952	5.67478
Gins1	0.0123931	5.67434
Sox6	0.0120479	5.67239
Kcnd1	0.012039	5.67231
Samd5	0.0120555	5.6715
Agpat2	0.012134	5.67072
Grik4	0.0123614	5.67056
Cd36	0.0122661	5.67053
Cyp26a1	0.0118748	5.67013
Tonsl	0.0125489	5.6685
Hipk3	0.012092	5.66722
Zfp846	0.0129733	5.66688
Zfp248	0.012485	5.66678
AABR07027240.1	0.0116272	5.66442
Zmym5	0.0120474	5.66283
Dtx4	0.0115108	5.66211
Gnat1	0.0113424	5.66174
Ttl	0.0153147	5.66114
AABR07027309.1	0.0121141	5.66085
Cd3d	0.0229125	5.66067
Fxyd7	0.0122231	5.65527
Adra1d	0.0122259	5.65522
Zdhhc21	0.0125332	5.65463
Zfp618	0.011933	5.65403
Eif5b	0.0118797	5.65344
Ttc26	0.0127218	5.65333
Rbm47	0.0122741	5.65288
Kif18a	0.0119003	5.65134
Rhov	0.0115293	5.65064
Lrrtm3	0.012326	5.64715
Mllt3	0.0123351	5.64606
Bhlhe22	0.0121024	5.64524
Nap1l5	0.01185	5.6442
Supt3h	0.0213744	5.64267
Popdc2	0.0119198	5.64231
Kif18b	0.0294744	5.64149
Chst9	0.0115061	5.63903
Pou2af1	0.0112015	5.63759
Mtss1l	0.0227525	5.63678
Il17rb	0.0119226	5.63667
Fga	0.0120322	5.6347
Mall	0.0119871	5.63276
RGD1564308	0.0127794	5.63036
Rbfox2	0.012275	5.63035
Ccdc68	0.011958	5.6276
Epb42	0.0112697	5.62704
Adh6a	0.0214077	5.62698
Cdv3	0.0108278	5.62367
Btn2a2	0.0112585	5.62155
Isg20l2	0.0117902	5.62107
LOC100911028	0.0253693	5.62039
Ccdc109b	0.0113142	5.61634
Timm8a2	0.0120731	5.61628
Zfp879	0.0196772	5.61569
Lrrc16b	0.0125788	5.61564
Pdilt	0.0119047	5.61511
Tango6	0.0125323	5.61498
AC115341.2	0.0121605	5.61475
Kif26b	0.0120079	5.61386
Abcd2	0.0143423	5.61331
Ropn1l	0.01903	5.61301
Socs4	0.0113099	5.6111
Cd180	0.0108711	5.6104
Rtp3	0.011352	5.6086
Huwe1	0.012496	5.60697
Gli2	0.0129988	5.60587
Lgals2	0.0109367	5.60456
AABR07069454.1	0.0543715	5.60335
Nin	0.0146049	5.60234
Btbd17	0.0109604	5.60213
Zhx3	0.0113617	5.60033
Lrat	0.0112718	5.59795
Dus4l	0.0127808	5.59443
Enox1	0.0454674	5.59273
Ero1lb	0.0125367	5.59111
Gpatch3	0.0114263	5.59109
Dip2c	0.0186807	5.59035
Acox2	0.0238283	5.58812
Magee1	0.0124129	5.58783
Pcdhb9	0.0112629	5.587
Klrc2	0.0122734	5.58692
Prph	0.056721	5.58449
Ptx3	0.0105175	5.58372
Adgrf2	0.0116436	5.58231
Acrbp	0.0314915	5.5821
Atp1a4	0.0111823	5.58161
Fitm1	0.0104765	5.58159
Bfsp2	0.0120338	5.58101
Rrs1	0.0122767	5.57952
Amfr	0.0105728	5.57711
Fam45a	0.019016	5.57711
Tbx19	0.0125616	5.57176
LOC100911576	0.0129252	5.56996
Zfp90	0.022089	5.56758
Clec9a	0.0279584	5.56754
Mgll	0.0109827	5.56712
Ntm	0.0127607	5.56116
Ptger1	0.0122855	5.55894
Tcp11	0.0192464	5.55818
Btbd7	0.0117594	5.55798
Zfp646	0.0192548	5.55694
Fhdc1	0.0231817	5.55051
Lrfn3	0.0268457	5.54894
Dlk2	0.0107275	5.54283
Angel2	0.0193148	5.54224
Rab39a	0.0191324	5.54119
Zfp667	0.0222556	5.53884
Ccdc57	0.0124388	5.5355
Klhl4	0.0215058	5.52908
Ptpn14	0.0133058	5.52806
Fam3d	0.0322284	5.52676
Nfia	0.0192705	5.52321
Ndc80	0.0228912	5.52313
Tfap2a	0.0223843	5.5228
Dhh	0.0224385	5.52274
Mt3	0.0229302	5.51984
Cdca2	0.0371687	5.51976
Adipoq	0.0872469	5.51743
Padi4	0.0127349	5.51183
Limch1	0.0192543	5.50525
Fbxo28	0.0374427	5.50176
Sptbn4	0.0190167	5.49978
Zfp167	0.0226686	5.49677
Fam184b	0.0189336	5.49017
RGD1306072	0.047475	5.48677
Btbd9	0.0221057	5.48633
G2e3	0.0206367	5.48454
Tppp3	0.0209815	5.479
Pde3b	0.0315326	5.47872
Lama4	0.0327822	5.4768
Tssk6	0.0228024	5.47499
Rnf152	0.0259031	5.47428
Homez	0.0194652	5.47169
Ece2	0.0201505	5.46928
Clec4a3	0.0242561	5.46571
Sit1	0.0154351	5.46107
Dsc2	0.0250305	5.459
LOC100909464	0.0206934	5.45546
Zp2	0.0193199	5.44592
Fzr1	0.0196543	5.44507
Smim5	0.0258311	5.44445
Rnf19b	0.0195086	5.44201
Spn	0.0374437	5.43874
Matn1	0.0222587	5.4287
Angptl2	0.0247456	5.42627
Rn60-1-0430.2	0.0196403	5.42591
Zfp772	0.018755	5.41853
N4bp1	0.0239574	5.40936
Stbd1	0.0240907	5.40437
RGD1309995	0.0196967	5.40246
Lclat1	0.0194335	5.39325
Lrrc8b	0.0204864	5.3913
Rn60-20-0046.4	0.0391183	5.3817
Evi2b	0.032544	5.38146
E2f1	0.052232	5.37815
Stk35	0.0203693	5.36942
Prdm10	0.0202218	5.36829
LOC100910772	0.0322431	5.36686
Hk3	0.0182192	5.36619
Dip2b	0.0272585	5.36104
Actg2	0.0163413	5.34949
AABR07036732.1	0.0270194	5.34865
Naa25	0.0236135	5.34719
Ifnlr1	0.0251878	5.34212
Catsper2	0.020191	5.33957
Plekhb1	0.0130556	5.3369
Ccdc127	0.0224964	5.3325
Cdc7	0.0137452	5.33116
Eaf2	0.025469	5.33021
Troap	0.0138387	5.32996
Asic4	0.0178568	5.3293
Sult1c3	0.0332746	5.32923
Klrk1	0.0141306	5.32566
Ube2f	0.0127757	5.32247
Nptxr	0.0269643	5.32245
Ccdc92	0.0131461	5.32227
Rims2	0.0129217	5.32134
Themis2	0.0400708	5.31521
Itih1	0.0201494	5.31313
Aass	0.013109	5.31221
Kntc1	0.0168988	5.3105
Gbp4	0.0241685	5.31005
Cldn23	0.0129186	5.30997
Zfp599	0.0134308	5.30925
Art3	0.0205785	5.30675
Fam89a	0.0166727	5.3052
Fndc3a	0.0140713	5.30093
Bcl2l14	0.0230722	5.30073
Gm884	0.0139061	5.29977
Upf1	0.0140661	5.29777
Ift140	0.0135439	5.29658
Sptbn1	0.0126626	5.29582
Rom1	0.0288922	5.29486
Wdfy1	0.0139129	5.29286
Ifi44l	0.0131021	5.28988
Rn60-20-0050.7	0.0136708	5.28948
Stk36	0.0136817	5.28686
Mefv	0.0349471	5.28626
Cfap126	0.0129902	5.28572
Thap1	0.0125482	5.28525
Parp10	0.0260823	5.28523
LOC100360638	0.012739	5.28359
Zfp69	0.0126627	5.28355
Rhbdl2	0.0235501	5.28282
Rn60-X-0691.2	0.0133575	5.2827
Igfbp6	0.0550325	5.28261
Cst6	0.0184346	5.28234
Rsph10b	0.0253096	5.28181
Grhl3	0.0131981	5.28056
Zfp964	0.0142579	5.27954
Rab36	0.0127464	5.27852
Mical3	0.0127304	5.27814
Ccdc9	0.02671	5.27743
Smad9	0.013216	5.27672
Eif2ak1	0.0205634	5.27649
Gnb4	0.0125288	5.27542
Gpr143	0.0137611	5.27528
Zfp398	0.0141028	5.27467
Mastl	0.0142551	5.27459
LOC102556119	0.0127177	5.27449
Ptbp3	0.0133116	5.27414
Xcr1	0.0146741	5.27175
Hspb7	0.0232888	5.27118
Slco1a4	0.0131066	5.27011
Traf3	0.0130346	5.26949
Extl2	0.0133324	5.26846
Rn60-2-2049.3	0.0129907	5.26789
Nkx3-1	0.0236151	5.26711
Nme5	0.0170542	5.26561
Dyrk3	0.0136208	5.26532
Traf3ip3	0.0138909	5.26437
Recql4	0.0132151	5.26377
RGD1562310	0.0351713	5.26258
Bmp5	0.0129531	5.26195
Msantd3	0.0398948	5.26118
Vsnl1	0.020357	5.26054
Map4k5	0.0139452	5.2595
Jmjd7	0.0133016	5.2594
Nars2	0.0138968	5.25844
BC055324	0.020361	5.25792
Zfp191	0.0299024	5.25732
Tmem258	0.0133896	5.25696
Cenpa	0.0235102	5.25648
Adcyap1r1	0.0136982	5.25493
Dynlrb2	0.0140366	5.25474
Nfkbid	0.0136628	5.25354
Ctsw	0.0437487	5.25344
Cpxm2	0.0130963	5.25192
Pparg	0.0130988	5.25123
Camk2b	0.0138792	5.24994
LOC100360940	0.0135494	5.24929
Dusp10	0.0201926	5.24782
Proca1	0.013546	5.2476
LOC303566	0.0132701	5.24504
Slc27a5	0.0223139	5.24424
Orai2	0.109626	5.24354
Ednrb	0.0138194	5.24195
Casc5	0.0134835	5.24184
Prr19	0.0137517	5.24037
RGD1308750	0.0145706	5.23914
RGD1310852	0.0239234	5.23862
Ercc6l	0.0133984	5.23559
Syt12	0.0138255	5.23551
Etv6	0.0147452	5.23428
Spic	0.0144488	5.23052
Cd244	0.0141859	5.22966
Abhd2	0.0328753	5.22961
Catsperd	0.0243276	5.22702
Abcb11	0.0139599	5.22664
LOC691551	0.0136793	5.22353
Ankrd16	0.0345288	5.22191
Mtmr7	0.0129196	5.22116
Galr2	0.0127978	5.22054
Fgf12	0.0212568	5.21997
AC126581.1	0.0130675	5.21994
Brca2	0.0166236	5.21892
Tm4sf20	0.0133802	5.21872
Gna11	0.0257483	5.21671
Sema4f	0.028298	5.21605
Parp8	0.0142932	5.21453
Flt3l	0.0147368	5.21387
Fndc4	0.0322044	5.21358
Fam3b	0.0140682	5.21306
Rhbdl1	0.0131441	5.21097
LOC100909998	0.0208915	5.20846
Cbx6	0.0365899	5.20736
Mis18a	0.0124278	5.20594
Cracr2b.1	0.0128617	5.20533
Pmaip1	0.0123616	5.20459
Rn60-X-0744.3	0.0135808	5.20354
Tigd5	0.0145182	5.2024
Wisp3	0.014686	5.20213
Secisbp2l	0.0140792	5.2008
Spink8	0.0142007	5.19994
Stard6	0.0132936	5.19905
Tomm40l	0.0126947	5.19643
Zfp281	0.0130202	5.196
Gzmk	0.0212181	5.19559
Cyp39a1	0.0149353	5.19519
Dscc1	0.0139188	5.19327
Fam206a	0.0131507	5.19307
Garnl3	0.0135337	5.19203
Pcdh1	0.0133436	5.19167
Chtf18	0.0242329	5.18393
Pcdhb20	0.0150877	5.1834
Gng7	0.0125804	5.18105
Snai2	0.0218401	5.17993
Stil	0.0147535	5.17896
Sdsl	0.0691449	5.17786
Neurl1	0.0217641	5.17652
Ypel4	0.0147213	5.17599
Ccno	0.01299	5.17597
AABR07062219.2	0.0146457	5.17434
Kmt2b	0.0171136	5.17077
Pigm	0.017615	5.17068
Oosp1	0.0218591	5.1703
Scg2	0.0148693	5.16734
Pigf	0.0124372	5.16562
AABR07035412.2	0.0215484	5.15991
Cyp24a1	0.10991	5.15707
Plekha3	0.0121422	5.15565
Baat	0.0250391	5.1551
Cpa2	0.0149262	5.14447
Homer3	0.0225895	5.14256
Xcl1	0.0365709	5.14076
Ldlrad1	0.0151148	5.1378
Lect2	0.0339212	5.13091
Rasd2	0.0565518	5.13052
Veph1	0.0243918	5.13013
AABR07029710.1	0.0264842	5.12853
Mfsd10	0.0211335	5.12789
Oacyl	0.0222017	5.12721
Rin1	0.0345646	5.12348
Fam105a	0.0215381	5.1205
Tdh	0.0214349	5.1112
Enox2	0.0375714	5.10942
Ddb2	0.0218848	5.09869
Zfp54	0.0220333	5.0978
Wdr25	0.0290727	5.09181
Dfnb59	0.0466352	5.09129
Rgs14	0.0175273	5.08871
Id2	0.0215818	5.08859
Wdr27	0.0345102	5.08772
Pla2r1	0.0229011	5.08698
Ndn	0.0417816	5.08602
Alas2	0.0701505	5.0801
Prdm9	0.0229616	5.07966
Acap2	0.0217308	5.07157
Ankrd33b	0.0272918	5.06699
Ubd	0.0636814	5.06439
Thbs3	0.0361854	5.05982
Arl5c	0.0216307	5.05636
Spc25	0.0437113	5.05573
C1rl	0.0263672	5.04581
Slc25a32	0.0743637	5.04205
Fam229b	0.0428974	5.03873
Vstm5	0.0426784	5.03656
Syncrip	0.0403579	5.03615
Tmem151a	0.0276749	5.03433
Tmem229a	0.0401807	5.03138
Cep78	0.0626454	5.03086
Sgca	0.0374758	5.03029
LOC361914	0.0368262	5.03024
Cd7	0.0645641	5.02814
Pomgnt2	0.0381138	5.02792
Gng3	0.0222085	5.02598
Pnpla6	0.017499	5.02395
Sh3bgr	0.022194	5.01932
Amhr2	0.0931047	5.01696
Apex2	0.0439813	5.01651
Ska3	0.0182397	5.01476
Klhdc9	0.0334626	5.01473
Usp7	0.0229635	5.00877
Ccne1	0.0292809	5.00871
Serp2	0.0314668	5.00467
Plekhd1	0.022235	5.00321
Slc16a6	0.0143982	5.00143
Shisa7	0.0148331	5.0008
Ndufv3-ps1	0.0220656	4.99953
AABR07007146.1	0.014956	4.99824
Slc2a12	0.0348689	4.99741
Tmem120b	0.0398498	4.99412
Ccl7	0.0185502	4.9903
Il15ra	0.014825	4.98786
Ccser2	0.0153867	4.98633
Lcmt2	0.0755692	4.9863
Hfe	0.0233018	4.98394
LOC685619	0.0155743	4.977
Cln5	0.015693	4.9763
LOC100361644	0.0395702	4.97467
Fam83b	0.0227012	4.97094
P2rx3	0.0178465	4.9709
Gcfc2	0.0155007	4.96969
Mroh2a	0.0321919	4.9685
Slc35b3	0.0149165	4.96545
LOC680097	0.0424695	4.96446
Esco2	0.0257734	4.96323
Basp1	0.0139897	4.96007
Rn60-9-0428.1	0.0148581	4.95937
LOC498063	0.0157748	4.95851
Hap1	0.0185699	4.95776
Pdss1	0.0206297	4.95626
Samd9l	0.0153086	4.95581
Chmp3	0.0226625	4.95569
Fcna	0.0154514	4.95561
Tmf1	0.0147372	4.95508
Elfn1	0.0229306	4.95384
Fbxl8	0.026914	4.95196
LOC100362987	0.0163046	4.9515
Tbc1d20	0.0144125	4.95084
Pou2f3	0.0159184	4.94986
Relt	0.022793	4.94716
Mcmdc2	0.0148444	4.94668
Rfxap.1	0.0146416	4.94596
Msx1	0.0144255	4.94594
LOC102556347	0.0280802	4.94506
Icam5	0.0146499	4.94347
Fam25a	0.0154636	4.94124
Donson	0.0161806	4.9412
Rad18	0.0155394	4.93952
Osr1	0.0145768	4.93939
Serpina3m	0.0154551	4.93931
Avpr2	0.0162862	4.93926
Alx1	0.0374226	4.93725
Pkp2	0.0151139	4.93654
Trdmt1	0.0149415	4.93342
Ska1	0.016272	4.93331
Gpr137b	0.0141832	4.93227
RGD1561145	0.0150015	4.93201
Slc26a4	1.22361	4.93156
Trip13	0.0157903	4.93078
Pcdh17	0.0144665	4.9297
Ubxn2b	0.0230231	4.92918
Tmem44	0.016355	4.92818
Neu3	0.0150519	4.92803
Emb	0.015099	4.92653
Cds1	0.0277487	4.92578
Cbx2	0.0159419	4.92468
Galnt13	0.0153838	4.9241
Crygs	0.0147237	4.92316
AABR07017048.1	0.0155723	4.92304
Lmod1	0.0429101	4.92272
Olfm4	0.0283235	4.92248
Nipbl	0.0145315	4.92234
Ubtd2	0.0161943	4.92194
Igf2bp2	0.0623287	4.91949
Dnajb3	0.0511713	4.91849
Fryl	0.0151514	4.91831
Ergic1	0.0157235	4.91736
Nek4	0.0274196	4.91606
Dusp9	0.0387021	4.91571
Nup155	0.0375476	4.91321
LOC691995	0.0182211	4.91243
Aqp5	0.0149008	4.91227
Ptpdc1	0.0144278	4.91138
Tmsb10.1	0.0158927	4.91067
Ptprz1	0.0312725	4.90777
Shc2	0.0239524	4.90253
Nxnl2	0.0145554	4.90205
Rn60-X-0711.1	0.0163987	4.90139
Sgsm1	0.0393698	4.90058
Zfp715	0.01531	4.89469
AABR07004228.1	0.0284105	4.89374
Sema4d	0.0152225	4.89146
Agbl5	0.0158536	4.89109
Tmem102	0.0465485	4.89082
AABR07012795.1	0.0145131	4.8902
Kcnk2	0.0161617	4.88887
Zbtb44	0.0277601	4.88665
Hnrnpa2b1	0.0155157	4.88625
Vps51	0.0153314	4.88614
Oscar	0.0163731	4.88548
Dot1l	0.0142647	4.88444
Ugt2a1	0.0153271	4.88415
Fbxo36	0.0184285	4.8841
Fbxo10	0.0146285	4.8826
Pigg	0.0231543	4.88255
Ngb	0.0168483	4.88247
Dhx34	0.0290814	4.87993
Tlr4	0.0259455	4.87638
Unc5c	0.0146294	4.87629
Slc7a4	0.0227725	4.87355
Larp6	0.0157483	4.87308
Gimap1	0.0384058	4.87224
Fgf9	0.0153491	4.87043
Peg12	0.0166316	4.86922
Plekhg3	0.0235352	4.86846
Wasf1	0.0226695	4.86753
Tuba8	0.0230187	4.86708
Cnbd2	0.022692	4.86561
Tbc1d10c	0.044269	4.86277
Olr1	0.0363672	4.86268
Zbtb20	0.0307004	4.86148
Bard1	0.0266205	4.86126
Capn12	0.0238185	4.85887
Wnt9b	0.014603	4.85884
Rwdd2a	0.0159553	4.85777
Pilra	0.0166568	4.85731
Rgs1	0.0141472	4.85719
Rhobtb3	0.0235774	4.85673
Helq	0.0291169	4.85647
Kansl1l	0.015301	4.85619
Pgf	0.0233931	4.85535
Art2b	0.0237618	4.85346
Zfp711	0.0166087	4.85318
Zfp668	0.0397798	4.85191
Eps15	0.0166216	4.85155
Hoxa2	0.013443	4.85117
Ube2q2l	0.0376164	4.84673
AABR07051555.1	0.016323	4.8464
Sctr	0.0571329	4.84216
Lilrb4	0.0436351	4.84205
Ginm1	0.0189248	4.83947
Hykk	0.0189391	4.83821
LOC360479	0.0238253	4.83743
Nmi	0.0167718	4.83643
Fbxl19	0.0283831	4.83365
Rapgefl1	0.030034	4.83123
Slc39a14	0.0427023	4.83033
Iqub	0.026045	4.82845
Cst7	0.0251689	4.82771
Aldoc	0.0137333	4.82394
Trim46	0.0262641	4.82293
Dr1.1	0.0307995	4.81956
Bhlhe40	0.0379492	4.81503
Hoxd4	0.0433606	4.81074
Arrb1	0.0282989	4.8105
AABR07016672.1	0.0449756	4.80803
Tubgcp6	0.0313565	4.80786
Cldn9	0.0381413	4.80736
Zmpste24	0.0236851	4.80544
Snph	0.0255388	4.80441
Dgkg	0.0238519	4.80225
Fbxo5	0.0269999	4.7975
Grem1	0.188998	4.79508
RGD1562409	0.0275384	4.7938
Cwc22	0.0244951	4.79305
Scara3	0.0261862	4.79264
Msi2	0.0237492	4.79072
Sec62	0.0576807	4.78715
AABR07030914.1	0.030399	4.78424
Daglb	0.0245224	4.7823
Hdgf	0.0418356	4.7806
Tbc1d8	0.0585155	4.78046
Rn60-13-0839.5	0.0237422	4.78009
Slc2a6	0.0393799	4.77925
Rarres1	0.182129	4.77806
Megf9	0.0241134	4.77663
Ccdc50	0.0307574	4.77627
Dnmt3l	0.0238299	4.7693
Cpt1c	0.0463542	4.76773
Ccdc19	0.0239059	4.76725
Fcgr2b	0.0198924	4.76347
LOC686074	0.027893	4.76111
Rtn4r	0.0244096	4.75815
Six4	0.0313949	4.75806
Pigw	0.0295223	4.74763
Zw10	0.0328116	4.7473
Igkc	0.261405	4.74535
Lrrc4	0.0198732	4.74005
Cyp46a1	0.0303527	4.73775
Gle1	0.02772	4.73422
Zfp472	0.0249858	4.72895
Ints12	0.030387	4.72704
Fancb	0.0167337	4.72576
Gatad1	0.0617231	4.72472
Lrrc71	0.0281991	4.72187
Srek1	0.0200645	4.72049
Cdcp1	0.0588034	4.71459
Stat5b	0.0216136	4.7136
Wfikkn1	0.0233318	4.71226
Ankra2	0.0242829	4.71171
Acbd5	0.0277132	4.70886
Rn60-7-1407.5	0.0289901	4.70694
Lamc2	0.028368	4.7059
Scgb1c1	0.0717401	4.7051
AABR07060778.1	0.0169271	4.70416
AABR07027243.1	0.0278116	4.70383
Espl1	0.0326438	4.7034
Il12a	0.0298693	4.70146
Helz	0.0687191	4.70137
Klf9	0.0475114	4.70122
RGD1559955	0.0222096	4.69753
Lmo1	0.0265828	4.69641
Cav3	0.0171465	4.69602
Rhoh	0.024945	4.69538
Samd4a	0.0278867	4.69364
AABR07037708.1	0.0172775	4.69337
Nacc2	0.0168175	4.69223
Odf2l	0.0326534	4.69081
Myh11	0.433037	4.69069
Ptpre	0.0164123	4.69019
B3gat1	0.0222277	4.68886
Dmrtc1b	0.0168304	4.68517
Pappa2	0.113067	4.68414
Kif20b	0.0169157	4.68378
Aard	0.0346928	4.68219
Ksr1	0.0169695	4.68172
Cdc25c	0.0388166	4.68003
Hcfc2	0.0243289	4.67625
Palb2	0.0171048	4.67469
Fam163a	0.0166503	4.67302
En2	0.0160766	4.67202
Ccdc136	0.026083	4.6716
Kcnj13	0.0271653	4.66979
Ovca2	0.0415108	4.66652
RGD1311744	0.0167609	4.6657
Fjx1	0.016124	4.66493
Tmem65	0.0175031	4.6647
Gch1	0.0171733	4.66457
Hsd17b2	0.0238353	4.66405
Mapk13	0.0171831	4.66369
Ctse	0.0170066	4.66268
Nrn1	0.0197087	4.66101
Adamts14	0.0453795	4.66083
Fam227b	0.0169375	4.66062
Nexn	0.0169494	4.66002
AC111257.1	0.0168341	4.65937
Ephb1	0.0270365	4.65804
Klf5	0.0176156	4.65624
LOC684509	0.017444	4.65574
Ccr1	0.0305267	4.65568
Hcrtr1	0.0175548	4.6546
Rnf207	0.0169026	4.65449
Lrrc17	0.0165053	4.65288
Gpcpd1	0.0164823	4.65245
Gal3st4	0.0312706	4.65192
Fgfbp3	0.0175445	4.65178
LOC100910577	0.0166006	4.65072
Ccdc152	0.0170619	4.64997
Rgs6	0.0485645	4.64966
Fbxo16	0.0258564	4.64856
Rn60-10-0699.2	0.0471241	4.64822
Sapcd1	0.0305948	4.6476
Them4	0.0720371	4.64689
Morn1	0.0170243	4.64536
Clec4a2	0.0167248	4.64326
Pias1	0.0360108	4.64274
Caskin1	0.0170241	4.64189
LOC100911537	0.0248355	4.64128
Lag3	0.0163014	4.64024
Prpf31	0.0288074	4.63999
MGC105567	0.0160617	4.63813
Gas2l3	0.0173949	4.63753
Slc25a23	0.0172427	4.63695
Maob	0.0436601	4.63669
Gfpt2	0.0248426	4.6328
Acsm5	0.0160695	4.63191
Hpdl	0.0303607	4.63128
Pnldc1	0.0164522	4.63119
Wnt11	0.0177488	4.62898
Zfp53	0.02737	4.62898
LOC688452	0.0166205	4.62744
Skint10	0.0429897	4.62734
Ankrd54	0.0246618	4.62731
Golm1	0.0164491	4.6248
LOC685520	0.0171091	4.62447
Misp	0.0176108	4.62386
AABR07065049.2	0.0185149	4.62337
Spns3	0.0619552	4.62243
Sacs	0.0244032	4.62213
Ptprcap	0.0605456	4.62182
Fcgbp	0.0355749	4.62002
Zfp148	0.0179971	4.61918
Fam221a	0.0252017	4.61906
Alpk1	0.0363862	4.61889
Traf3ip1	0.017272	4.61434
Wdr19	0.0170012	4.61344
LOC100912608	0.0169986	4.61288
Fbxl22	0.0290639	4.61214
Bfsp1	0.017725	4.61097
Cpne1	0.0282741	4.61084
Ccdc27	0.0249225	4.61034
Fgf11	0.0170484	4.60957
Ttc25	0.0264411	4.60785
Sspo	0.0469669	4.60717
RGD1566029	0.0178958	4.60712
Fgr	0.0327674	4.60618
Spin2a	0.0183776	4.60463
Rab43	0.015822	4.60432
Tagap	0.0313517	4.60256
Il21r	0.0252241	4.60194
Akr1c12	0.0252938	4.59871
Tshz3	0.0316001	4.59842
Dusp2	0.0513811	4.59772
Art4	0.0252191	4.59428
Katnb1	0.0199407	4.59219
LOC100911166	0.0675791	4.59127
Daam2	0.0184381	4.59063
Fam63b	0.0172976	4.5902
Cdk14	0.0156481	4.59013
Hoxb5	0.0159079	4.58969
Fam110b	0.0237202	4.58742
Cryaa	0.0201246	4.58378
Kif27	0.0165495	4.58281
RT1-CE7	0.0176492	4.58252
Dnhd1	0.0181171	4.58204
Sema3e	0.0611149	4.58203
Lonrf3	0.0263002	4.58192
Tmod1	0.0165364	4.579
Col9a2	0.0282528	4.57806
Ccl4	0.0444404	4.5753
Akr1c13	0.0617097	4.5748
Gramd1c	0.0230979	4.5725
Mfap3l	0.0279992	4.5712
Numbl	0.0675941	4.57045
Rad51ap1	0.0314691	4.57014
RGD1307461	0.0207208	4.56887
Cd3e	0.0197594	4.56882
Rab26	0.0257297	4.5675
Lypd1	0.0299906	4.56208
Ltbp2	0.073712	4.56081
Irf4	0.0209171	4.56031
Cd6	0.0252402	4.55561
Flvcr2	0.0253389	4.55335
Pcnxl4	0.0300827	4.5516
Dnaaf1	0.0337984	4.55102
Zfp112	0.025562	4.5466
Clcf1	0.037073	4.54126
Poc1a	0.0197851	4.54026
Gdf10	0.0254175	4.53995
Cxcl9	0.0352527	4.5399
Slco4a1	0.0345821	4.53984
Aifm3	0.0463702	4.53907
Defb29	0.0484877	4.537
Fcgr3a	0.189498	4.53455
Cxxc4	0.0251761	4.5336
Amz1	0.0213144	4.53045
Lins	0.0304248	4.5301
Bbs12	0.0293464	4.52828
Tlk1.1	0.0257289	4.5282
Tm6sf2	0.0403457	4.52624
Apcdd1l	0.0204017	4.52567
Col6a1	0.0444611	4.52452
Zfp39	0.0299982	4.52417
Tff3	16.1677	4.52393
Kcnq5	0.0291485	4.52291
Arhgef37	0.0294203	4.51602
Pwp1	0.0339708	4.51335
Elovl6.1	0.0266244	4.51301
Caap1	0.0250349	4.51006
Zpbp2	0.0250226	4.50997
Il2rb	0.0726418	4.50767
Ikbke	0.0296145	4.50413
Scarf1	0.0333956	4.49883
Ache	0.0272333	4.498
Lck	0.0656779	4.49465
Adcy2	0.0254655	4.49021
Itga11	0.0271029	4.48998
Slit1	0.0318172	4.48845
Cytl1	0.0424263	4.48773
Chit1	0.0351403	4.48514
Skp2	0.0265801	4.48491
Pigb	0.0429794	4.48455
Cfd	0.0364116	4.4842
Atg4b	0.0498026	4.48268
Utp18	0.026373	4.47928
Cxadr	0.0206156	4.47844
Stk32c	0.0259537	4.47645
Sema6b	0.0263907	4.47256
Ccdc117	0.0323054	4.47194
Fbln2	0.0347351	4.47177
Fam83f	0.0259392	4.47141
Sash3	0.0369738	4.4701
Nkain4	0.0322629	4.46583
Cadm1	0.0190423	4.46341
Wdr78	0.0282638	4.46152
Nup107	0.0410086	4.45585
Axin2	0.0347246	4.45394
Rad52	0.0447632	4.45291
Cxcr3	0.0308201	4.45271
Atp10b	0.0501329	4.44958
Gca	0.0679589	4.4492
C2cd2	0.0433519	4.44774
Upk3bl	0.0262084	4.44739
Foxm1	0.0462439	4.44728
Phf21a	0.0186076	4.44476
Srpk1	0.0181391	4.44359
Chkb	0.0191661	4.44136
Ctss	0.0184324	4.44009
Zscan20	0.0294983	4.43655
Fbxo46	0.0504577	4.43568
Bcorl1	0.0299994	4.43537
Sez6l2	0.0190887	4.43537
B3gnt8	0.0189389	4.43337
RGD1561277	0.0306519	4.43026
Kazald1	0.0357427	4.42762
Nipsnap3b	0.0482715	4.42761
Zmynd12	0.0267613	4.42621
LOC680200	0.0175719	4.42558
Lrig2	0.0180613	4.42462
LOC498675	0.0323525	4.42318
MGC105649	0.0572465	4.42037
Gp2	0.498531	4.41913
Hmgb3.1	0.0186625	4.41795
Fxyd4	1.12605	4.41789
Tle6	0.0171441	4.4162
Arhgap19	0.0188721	4.41593
Tnfaip6	0.0188097	4.41563
Wdr44	0.0515506	4.41447
Tmod4	0.0262695	4.4128
Prdm1	0.0256781	4.41003
LOC501282	0.0292738	4.40957
Ddx25	0.0184282	4.40885
AABR07000670.1	0.0508376	4.40837
Atxn7l2	0.0433883	4.40642
Psmc3ip	0.100826	4.40548
Hmox1	0.0971125	4.405
Shbg	0.0335851	4.40467
RGD1561849	0.0186316	4.40466
Hk2	0.0186769	4.40337
Ufsp1	0.0183662	4.40329
Slc14a1	0.0308579	4.40304
Azgp1	0.0362057	4.40296
Runx2	0.0199737	4.39982
Marveld3	0.019143	4.3996
Ifih1	0.0411284	4.39548
Zswim4	0.0667954	4.39483
Kcne3	0.0186885	4.39431
Wdr86	0.0357293	4.3932
LOC102548818	0.0269052	4.39195
Parvg	0.0228021	4.39103
Piwil4	0.0268088	4.39066
Flrt1	0.0320011	4.39065
Il20ra	0.0170989	4.39029
Lrrc48	0.0332669	4.3902
Pign	0.019367	4.38768
Fem1b	0.018621	4.38735
Loxl3	0.0185307	4.38636
Akr1c14	0.0192246	4.38597
Myl3	0.0184907	4.38591
Arl11	0.0333941	4.38512
Alox12	0.0183677	4.3844
Tnfrsf4	0.0176912	4.38231
RGD1565415	0.0201253	4.38153
Dnajb14	0.0428875	4.38078
Ccne2	0.0269723	4.38059
Ogg1	0.0481157	4.37987
Klra2	0.0500716	4.37972
Adamts4	0.0192521	4.37933
RGD1561444	0.0182944	4.37652
Pcf11	0.0199739	4.37582
Pglyrp1	0.0183837	4.3747
Lifr	0.0201889	4.3744
Gmfb	0.0177024	4.37429
Scara5	0.0238789	4.37379
Hebp2	0.0318354	4.37238
Tcf15	0.0193114	4.37237
Utp15	0.0200522	4.37158
RGD1561777	0.0179779	4.36977
LOC102553119	0.0261049	4.36683
RGD1306739	0.0617697	4.36594
Stambpl1	0.0337003	4.36561
AABR07066144.1	0.0183714	4.36296
Grk5	0.0184983	4.36259
Gins4	0.0627283	4.3625
Ptpn22	0.0224788	4.36195
Spdl1	0.0305946	4.36046
Nckap1	0.0194149	4.35987
Rsg1	0.0265791	4.35923
LOC690035	0.0270915	4.35896
Tmprss9	0.0312836	4.35758
Clec12b	0.0271889	4.35609
Zbtb12	0.0203199	4.3531
Ttc21a	0.027976	4.35269
Adamtsl3	0.0248942	4.35114
Ppp1r3b	0.0312449	4.35008
44445	0.0277377	4.34906
Mecp2	0.0295955	4.34873
Elac1	0.0328134	4.34853
Galnt10	0.0314745	4.34762
LOC687609	0.0734423	4.34676
Gtdc1	0.0485202	4.34623
Nrip3	0.0460297	4.34384
Aldh1b1	0.0298238	4.34269
Lrch1	0.0361025	4.34128
Dmp1	0.03556	4.3409
Ccdc148	0.0361924	4.3406
Sytl1	0.0365221	4.33926
AABR07013123.1	0.0269511	4.3373
Slc25a26	0.0291252	4.33321
Idua	0.0331029	4.33235
Fem1a	0.0316254	4.32612
Coch	0.0824919	4.32607
Prelid2	0.0269569	4.32573
RGD1311251	0.020249	4.32145
Pemt	0.0270677	4.31861
Smyd4	0.0383334	4.31861
RGD1305807	0.0208565	4.31717
Tnfrsf25	0.0231325	4.31639
AABR07062367.1	0.0318337	4.3145
Hist3h2ba	0.0351971	4.31329
Pln	0.0573603	4.31291
Actr2	0.0316134	4.31281
Chn1	0.0381082	4.31141
Pcsk6	0.0404395	4.30851
Pitpnm3	0.0505889	4.30524
Wdpcp	0.0478937	4.30452
Aadac	0.0289789	4.2961
Timeless	0.0339051	4.29375
Tmem56	0.0275505	4.28594
Mlana	0.0372806	4.28083
Ttc39c	0.0676702	4.28074
Tgfa	0.0344908	4.27761
Adgrg3	0.0254832	4.2738
Tac3	0.176117	4.27297
Cacna1h	0.0246883	4.27237
Cd72	0.0323598	4.27184
AABR07002674.1	0.0444553	4.27127
Acap1	0.0533747	4.26979
Pik3cg	0.0798125	4.2694
Angptl4	0.0393837	4.26919
A330050F15Rik	0.0330509	4.26809
Zfp407	0.0479687	4.26783
Prkd1	0.0363436	4.26756
Wars2	0.0314046	4.2657
Sirt4	0.034105	4.26563
Cyp2s1	0.120951	4.26414
LOC100910122	0.0284318	4.26194
Bpi	0.0281156	4.26131
Knstrn	0.0361106	4.26086
Skap1	0.0673266	4.25984
Ubp1	0.0234329	4.25679
Tmem125	0.0361783	4.25448
Ablim3	0.0335276	4.25443
ENSRNOG00000042445	0.0243626	4.25428
Ntf4	0.030509	4.25237
RGD1564854	0.0276457	4.24898
Cdt1	0.0281684	4.24414
Ccdc184	0.0489748	4.24177
Rell2	0.0350059	4.24124
Tnmd	0.057513	4.23871
Ppp1r14c	0.0404629	4.23852
Gnrh1	0.0203759	4.23688
Per3	0.0415449	4.23634
Nrg1	0.0204101	4.23588
Zfp189	0.028164	4.23254
Epsti1	0.029603	4.23187
Klhl24	0.0198639	4.22944
Prrc1	0.0522854	4.22816
Cacna1c	0.0259244	4.22542
Shoc2	0.0201719	4.22377
Cep135	0.0195129	4.22257
Cntf	0.0475817	4.2219
Aptx	0.0506439	4.22142
Nudt10	0.0360577	4.2198
Gm4944	0.0661454	4.21969
Faim3	0.0355971	4.21915
Entpd3	0.0362959	4.21898
Map1a	0.0288247	4.21818
LOC685114	0.0223495	4.21764
Msra	0.0233233	4.2173
Adgrg5	0.0197449	4.21652
Zranb3	0.0201944	4.21644
Car12	0.0295094	4.2151
Pak1ip1	0.028109	4.2146
Ssc5d	0.0456474	4.21304
Vcpip1	0.0203903	4.21148
Ccl24	0.0204201	4.21145
AABR07024542.1	0.037802	4.20941
Wif1	0.0284216	4.20906
Zscan2	0.0198947	4.20839
Clip3.1	0.0211175	4.2067
Kctd21	0.0345732	4.20596
Gins3	0.0201481	4.20571
LOC100911572	0.0217328	4.20528
Cntrob	0.0206366	4.20515
Adssl1	0.020785	4.20493
Tdp1	0.0283573	4.20308
Gpr173	0.0208111	4.20241
Pibf1	0.0321272	4.2012
Cyp4a2.1	0.0286937	4.19995
Kl	0.0188252	4.19986
Mrgprx3	0.0206046	4.19978
Cers4	0.0280645	4.19971
Plaur	0.0200215	4.19967
Lrrc34	0.021381	4.19915
Iqgap3	0.0232083	4.19772
Gimap7	0.0202757	4.19675
Mss51	0.0870091	4.19617
Evpl	0.0504574	4.19351
Mrc1	0.0807494	4.19332
Llph	0.0341352	4.19223
Matk	0.0341299	4.19079
Alcam	0.0544163	4.18875
Hbb-b1	3.33397	4.18829
Fstl1	0.0959473	4.18701
Csdc2	0.0550014	4.18664
Mtpn	0.0326006	4.1848
LOC654482	0.0203172	4.18406
Tnni1	0.04307	4.18307
Ror1	0.0333581	4.18305
Scamp5	0.0196605	4.1819
Telo2	0.0284667	4.18169
Endod1	0.023765	4.18053
Hectd2	0.0361743	4.18012
Zfp110	0.0287604	4.18003
Klrb1b	0.033433	4.18002
Syngr3	0.0317954	4.17984
Ctxn1	0.0294226	4.17824
Wdhd1	0.0202134	4.17748
Tspy26	0.021019	4.17579
Rev1	0.0208351	4.17527
Slc17a1	0.0472324	4.17353
Pole	0.0209292	4.17314
AABR07010144.1	0.019327	4.17198
Lrrc46	0.0198115	4.17173
Sox7	0.0369034	4.17136
LOC100363268	0.0201048	4.17029
Sec14l2	0.0352974	4.16979
LOC102553763	0.0202083	4.16965
Col13a1	0.0198489	4.16863
Twist2	0.0189944	4.16685
Adgre5	0.0203821	4.16667
Reep2	0.034108	4.16606
Pwwp2a	0.023247	4.16591
Akap2	0.0349636	4.16574
LOC100910867	0.0199504	4.16532
RGD1307621	0.0209038	4.16442
Nsg1	0.0432104	4.16116
Osr2	0.0678428	4.15823
Sbsn	0.0320323	4.15649
Kif4a	0.0211511	4.15385
Gtpbp1	0.0383654	4.15329
Chd1l	0.0328546	4.15273
Frs3	0.0305157	4.1516
Dusp19	0.0379956	4.15052
Tnfrsf1b	0.0387425	4.14972
Gria3	0.0291759	4.14909
Midn	0.043741	4.14484
Myc	0.0379049	4.142
Prr5l	0.0200299	4.14067
Asb2	0.0933716	4.14059
Mettl1	0.0747776	4.13994
Dbf4	0.0211996	4.1394
Nfil3	0.0342379	4.13891
Gp9	0.0194565	4.13749
Plk4	0.0239515	4.13738
Vti1a	0.0363879	4.13509
Xpa	0.0295536	4.13392
Slc35f2	0.0284745	4.1315
Rprd2	0.0291142	4.12975
LOC100912481	0.0219445	4.12823
AABR07013701.2	0.022518	4.12701
Aatk	0.0405606	4.12321
RGD1559482	0.0971836	4.12252
Nkd1	0.0242647	4.12082
Plxdc1	0.0308511	4.11454
Dlg1	0.0185019	4.111
Igsf6	0.0223322	4.10971
Lrg1	0.0948291	4.10961
Eva1c	0.0393306	4.10722
Bcdin3d	0.0320396	4.10702
Ccrn4l	0.063215	4.10675
Aspm	0.047005	4.1061
Eya3	0.0189286	4.10485
Rbak	0.0396453	4.10257
RGD1562948	0.0412301	4.10243
Zbp1	0.0290574	4.10169
Slc2a4	0.116801	4.09483
Rassf4	0.0385369	4.0947
Rad51c	0.0362113	4.09166
Ccl19	0.362908	4.09132
Pms1	0.0322097	4.09053
Syt5	0.0286445	4.09032
Wwc1	0.0298824	4.08899
Rab30	0.0313541	4.08456
Unc13d	0.0564478	4.08335
Hivep3	0.032975	4.07999
Rnf150	0.0570551	4.07954
Zmym6nb	0.0382314	4.07948
Trim16	0.0400204	4.07809
AC115158.1	0.035328	4.07597
Gdpd5	0.072191	4.07389
AABR07035107.1	0.0251368	4.07125
Htra4	0.0548893	4.07051
Pus7l	0.038736	4.07027
Hsbp1l1	0.0389887	4.06479
Slc1a3	0.0240222	4.06102
Upp2	0.0310576	4.06093
Hrc	0.030618	4.0601
Pgam2	0.158497	4.0594
Cldn11	0.0391384	4.05915
Ccdc112	0.0339056	4.05905
AABR07001599.1	0.0370749	4.05904
Mrps10	0.0174345	4.05901
Fads3	0.0212964	4.05669
Prkdc	0.0489869	4.05458
Lrrc31	0.0349349	4.0534
Pgap2	0.0302734	4.04899
Cep44	0.0353334	4.0488
Ecscr	0.0748056	4.04716
Nrp1	0.0528046	4.04647
Eef2kmt	0.0342826	4.04588
Ttll1	0.0482391	4.04573
Slc16a5	0.0320162	4.04375
Dlgap5	0.0496178	4.04213
RGD1565059	0.0353978	4.04175
AC118147.2	0.0224149	4.04152
Osbpl6	0.0368341	4.03946
Gramd1b	0.0212422	4.0358
Ankrd52	0.0305178	4.0337
Snx30	0.02543	4.03331
Bcl2l15	0.0428078	4.03302
Guca2a	0.361153	4.03181
Mapk11	0.0379566	4.03138
Apcdd1	0.0601072	4.03076
Fbxo34	0.0618131	4.03044
Ces4a	0.0218337	4.03039
Tnfrsf9	0.0891931	4.0284
Rint1	0.0405323	4.02721
Naif1	0.0214353	4.02647
Kif3a	0.0417306	4.02638
Map3k9	0.0212989	4.02626
Akr1b8	0.0522152	4.02554
Cracr2b	0.0211519	4.02536
Trmt13	0.0381151	4.02387
Rab3b	0.0250111	4.0209
Sypl1	0.051531	4.01683
Pmfbp1	0.0317609	4.01668
Tmem143	0.049562	4.01628
Med26	0.0728024	4.01331
Tgfbr2	0.0212614	4.01258
Kbtbd8	0.0223771	4.01242
Zfp956	0.0236908	4.01134
Amigo1	0.0696349	4.01126
Adrb2	0.0357684	4.01018
Batf	0.0214883	4.00974
Jdp2	0.0209676	4.00917
Mutyh	0.05907	4.00776
Mybl2	0.0258805	4.00771
Snx25	0.0211246	4.00765
Whsc1	0.0746692	4.00699
Mllt6	0.0341402	4.00683
Col11a2	0.032972	4.00611
Ccdc37	0.034173	4.00485
Plk1	0.0525194	4.00475
AABR07030254.1	0.0405852	4.00464
Mcoln2	0.03078	4.00376
Ptgis	0.0230987	4.00194
Nov	0.0232512	3.99794
Kif15	0.0228367	3.99746
Cep290	0.0216193	3.99708
Vat1l	0.0221761	3.99682
Fam155b	0.0356634	3.99639
Hr	0.030363	3.99598
Uhmk1	0.0213689	3.99572
Urb2	0.0279558	3.99517
Trip11	0.0380757	3.99434
Arhgap15	0.0319686	3.99315
Cxcl13	0.0774961	3.9929
Sh2d2a	0.023345	3.99211
Mcm9	0.0342739	3.99173
Dok4	0.0215884	3.9914
Grhl2	0.0360706	3.99012
Rcor2	0.0542706	3.98996
S1pr4	0.0220425	3.98836
Arhgef39	0.0224799	3.98821
Prr12	0.0721389	3.98816
Ifnar2	0.0328661	3.98639
Shq1	0.0217667	3.98532
Fmod	0.0574423	3.98531
Dgke	0.0231521	3.98493
AABR07046635.1	0.0221171	3.9846
Spire2	0.0212957	3.9844
Dmtf1	0.0761642	3.98428
Cep97	0.0229143	3.98195
Ckap2	0.0420926	3.98155
Atp2b2	0.0342521	3.98117
PVR	0.0225762	3.98036
rnf141	0.0225399	3.97969
Rfx8	0.0227413	3.97909
Bcr	0.0428263	3.97833
Spata5l1	0.0214463	3.97693
Rbm20	0.026478	3.9768
LOC100364509	0.0225742	3.97669
Ripply3	0.0716151	3.97462
Sh3gl3	0.0344716	3.97401
C2	0.0223063	3.97339
Rnd1	0.0381231	3.97295
Pbk	0.0409329	3.97136
Gpld1	0.0251616	3.96855
Tcea2	0.0219986	3.96831
Pdxdc1	0.0309284	3.96771
Dqx1	0.0725728	3.96653
Arhgap11a	0.0375112	3.96596
Lppr4	0.0232494	3.96504
Pitx2	0.0399823	3.96501
Gdf15	0.0362878	3.9631
Fas	0.0304556	3.9618
Polb	0.0358028	3.96073
Cask.1	0.0204323	3.96072
Emc2	0.039474	3.95924
Nuf2	0.0360654	3.9588
Pik3r6	0.0505189	3.95778
Taf5	0.0482433	3.95596
Cybrd1	0.0467653	3.95564
Zfp455	0.0210741	3.95516
Cdca7l	0.0506384	3.95504
Asf1b	0.0202829	3.9529
LOC302999	0.109574	3.94995
Irs3	0.0363048	3.94886
RGD1306271	0.0217965	3.94845
Smarcc2	0.0309976	3.94544
Ms4a7	0.0481795	3.94525
Twistnb	0.0561458	3.94304
Zfp385b	0.0419658	3.94236
Cenph	0.0396411	3.94176
LOC100365839	0.0354538	3.94127
Wdr6	0.0389328	3.9408
Rgs19	0.0560453	3.94076
Zbtb7c	0.0421779	3.93877
Cacna1g	0.0242272	3.93849
LOC299282	0.0285799	3.93805
Bmp15	0.0262546	3.93786
Rnf2	0.121751	3.93663
Gnb1l	0.0273146	3.93582
Rps6ka6	0.0398779	3.93509
Gstcd	0.0446844	3.93358
Styxl1	0.0414722	3.9319
Asb1	0.0230366	3.93117
Nfkbiz	0.0500093	3.93094
Thg1l	0.0591778	3.93054
Wdr5b	0.0534558	3.92708
Gpatch4	0.0398746	3.92587
Ust5r	0.113375	3.9253
Kiz	0.0403406	3.92188
Haghl	0.0352339	3.91562
Psd4	0.0313878	3.915
Lrrc61	0.0452339	3.915
Nsun6	0.0348318	3.91491
Zfp365	0.0429866	3.91449
Gemin5	0.0929253	3.914
Gpr88	0.102433	3.91274
Ndufaf1	0.0321973	3.91016
Cep162	0.0562603	3.90943
LOC679823	0.0386838	3.9093
RGD1564171	0.057258	3.90912
Ankrd32	0.0397838	3.90858
Wfdc3	0.0645672	3.90741
Cenpv	0.031535	3.90504
Cep295	0.0320629	3.90439
LOC102551435	0.0498765	3.90394
RGD1563680	0.033751	3.90176
Arrdc2	0.0896117	3.90174
Hck	0.0780693	3.90155
Seh1l	0.0578267	3.90041
Cpeb1	0.0378115	3.89733
LOC100910833	0.033248	3.89719
Efna4	0.0405766	3.89705
Cdca3	0.0395204	3.89615
Mpzl3	0.0319278	3.89302
Dnmt3a	0.0338502	3.89141
Zfp52	0.0354663	3.88884
Csgalnact1	0.0548665	3.88788
Car7	0.0470877	3.88756
Map4k2	0.0410375	3.88583
Trim45	0.049766	3.88575
Col7a1	0.053119	3.88572
Cyp2j4	0.0594352	3.88453
Ccl5	0.297005	3.88368
Fgd1	0.0470725	3.88307
RT1-DOb	0.0235859	3.88257
Anxa13	0.0389138	3.88194
Gna14	0.0336675	3.88008
Zfp275	0.0357913	3.87962
Agtr1b	0.123746	3.87937
Cep41	0.0270116	3.87876
Lcn2	0.148563	3.87813
AABR07016845.1	0.0351265	3.87294
Mmab	0.0388994	3.87283
RGD1563835	0.0336926	3.86936
Aste1	0.0284192	3.86691
Kcnk6	0.056321	3.86625
Trerf1	0.0275987	3.86555
Uck2	0.0379232	3.8603
Slc46a1	0.0344565	3.86001
Lrrc24	0.0365836	3.85818
Pstpip2	0.0548537	3.85585
Glp1r	0.0267468	3.85557
Etnk2	0.0427682	3.855
Plcb1	0.0671168	3.85462
Orc6	0.0402473	3.85422
Gmds	0.11879	3.85384
RGD1565498	0.0228379	3.85273
Cxcl10	0.157418	3.85248
Scyl3	0.0231911	3.85137
Sepp1	0.0237482	3.85073
Tbrg1	0.0265208	3.8497
Spag1	0.0246615	3.84857
Epha1	0.0326919	3.84842
AABR07058466.1	0.02339	3.84703
Timp4	0.0419396	3.84616
Pcp4	0.0538665	3.84566
Zrsr1	0.023447	3.84561
Slc6a4	0.0322808	3.8446
Enc1	0.0511043	3.84417
Aars2	0.0606365	3.84295
Fam115c	0.0232409	3.8427
Uros	0.0242564	3.84234
Pot1b	0.0241985	3.84156
Mef2b	0.0290843	3.84126
Zfp202	0.0549342	3.84124
Stard4	0.0234135	3.84039
Tsen2	0.0243592	3.83914
Catip	0.0231361	3.83881
Slc27a3	0.0392136	3.83692
Cmklr1	0.115571	3.83606
Mtf2	0.0330746	3.83554
Fam110c	0.0564111	3.8351
Prf1	0.0604657	3.83508
Pcgf6	0.053472	3.83258
Kiss1	0.0376841	3.82976
RGD1565222	0.0877976	3.82904
MGC94199.1	0.0401708	3.82897
RGD1304624	0.0625426	3.82877
Map3k6	0.0553949	3.82871
Pard6a	0.0241302	3.82829
Msmp	0.0754426	3.82822
Rgs7	0.0237477	3.82734
Zmym2	0.0234176	3.82684
AABR07006894.1	0.0563565	3.82662
B4galt2	0.0545925	3.82605
Gprc5a	0.0237222	3.82417
AABR07008142.1	0.0505341	3.82364
Sult4a1	0.0430648	3.82313
Gna15	0.0565454	3.82297
Spta1	0.035639	3.82297
Mzf1	0.03549	3.8222
Prmt6	0.0523605	3.81956
LOC100360908	0.042237	3.81909
Lppr2	0.0404772	3.81819
Esyt3	0.0222079	3.81806
Sncg	0.87323	3.81756
RGD1305420	0.0384406	3.81637
Rbbp8nl	0.0233962	3.81635
Wdfy2	0.0243319	3.81576
Kcnip1	0.0235906	3.81546
Nat14	0.0601059	3.8154
Gas8	0.0372698	3.81401
Lrrn1	0.0325493	3.81362
Foxk1	0.0243199	3.81283
Inha	0.043835	3.81266
Mdm4	0.025174	3.81136
Cnn1	0.0740837	3.81017
Mthfd2	0.0239329	3.81016
Qrich2	0.0556468	3.80977
Tsc22d2	0.1406	3.80897
B3glct	0.0237156	3.80852
Pdgfrl	0.024741	3.80809
Myct1	0.0271555	3.80746
Tnfaip8l3	0.0225247	3.80709
Ifit1lb	0.0363244	3.80707
Slc22a7	0.0402051	3.80495
Has3	0.0226809	3.80481
Hmcn1	0.0599976	3.80479
Mex3b	0.0455124	3.80367
LOC685203	0.0236359	3.80265
Alkbh4	0.0569715	3.80213
Rbbp9	0.0421555	3.80203
Cblc	0.0272532	3.80194
Tle1	0.0818037	3.80162
1500009L16Rik	0.0404709	3.80104
Fam204a	0.0854682	3.79572
Apoh	0.085237	3.79531
AC091229.1	0.0278298	3.79511
Rergl	0.145546	3.79401
Cyp2c11	0.0211683	3.79322
Mbp	0.0328979	3.79163
Ncoa7	0.0274914	3.78774
Hepacam2	0.360039	3.78773
Sdc1	0.334486	3.78752
Mrc2	0.0377258	3.7852
Card9	0.0365423	3.78487
AABR07050438.1	0.0321413	3.78249
Tshr	0.0404845	3.78095
Wdr77	0.025444	3.78034
Pola1	0.0400648	3.77959
Ccdc8	0.0610334	3.7789
Opn3	0.0223814	3.77629
Prkar2b	0.0330587	3.7762
AC113925.2	10.4309	3.77564
Slc10a5	0.0648737	3.77547
Cmah	0.0347571	3.77486
Appl1	0.0386033	3.77252
Zswim3	0.0568827	3.77209
Hba1	11.0321	3.77139
AABR07059639.1	0.0296991	3.76981
Ccdc88b	0.0383208	3.76961
Armc3	0.0248166	3.76927
Aspn.1	0.0398001	3.76829
Prss36	0.0743683	3.76722
Armc7	0.05463	3.76718
Paxbp1	0.0361972	3.76445
Tdrkh	0.034112	3.76336
Triqk	0.0362402	3.76197
AC106663.5	0.0252381	3.76149
Slc6a12	0.0332975	3.76047
Gabra1	0.0413894	3.75995
Incenp	0.0422545	3.7599
Fbxl7	0.0438853	3.75959
Zfp449	0.0280197	3.75934
Rps29	0.027095	3.75927
Ccny	0.0403578	3.75921
Pfkfb2	0.0652906	3.75768
Nol10	0.0581851	3.75616
Bche	0.0397172	3.75465
Tac4	0.0335299	3.75323
Tap2	0.0383449	3.75182
Desi2	0.0283261	3.75146
Defb11	0.0645167	3.74913
Pacs2	0.041785	3.74827
LOC100912163	0.0353143	3.7445
Chrnb1	0.0307971	3.74411
Rnf39	0.0485093	3.74334
Msh5	0.0353477	3.7423
Sufu	0.0336501	3.74179
Pdf	0.0395956	3.74006
Rassf2	0.0280448	3.73996
Celf1	0.0515033	3.7398
Mpped2	0.0583843	3.73958
Zbtb49	0.0415755	3.73816
Gbp5	0.0569602	3.73795
Tmem132e	0.0395507	3.73793
Etv5	0.182249	3.7342
Clmp	0.061703	3.73239
Dll1	0.0375023	3.73222
Btbd19	0.0406608	3.73215
Hspb8	0.0779746	3.73087
Acot5	0.0509598	3.7307
Klhl6	0.0380075	3.73023
Bmp2	0.0489333	3.72877
Vrk2	0.0392638	3.72817
Ciz1	0.0884472	3.726
Prdm2	0.057354	3.72488
AABR07002008.1	0.0333157	3.72458
Exph5	0.0700158	3.72154
Ror2	0.0796856	3.72082
Hba2	5.48372	3.71431
Pacrgl	0.0346906	3.71312
LOC102557117	0.0388781	3.71278
Slco4c1	0.0587996	3.71274
Fancm	0.0594915	3.71264
Plcl2	0.0626044	3.71251
Atf3	0.0857382	3.7109
F2	0.149361	3.71003
Plcxd2	0.0336342	3.7046
Tube1	0.0279215	3.70257
Slpi	0.154257	3.7015
Cenpn	0.0492263	3.70068
Ptpn18	0.0443868	3.69898
Mx2	0.133803	3.69557
Tmeff1	0.073294	3.69518
LOC100362339	0.0390783	3.69434
Nr0b2	0.0703531	3.69366
[truncated: 8,849 more rows]

## Sheet: TableS10
Gene	p_val	avg_logFC	pct.1	pct.2	p_val_adj
Ren	2.2986e-30	2.45885	1	1	3.56007e-26
Hopx	1.58043e-11	0.907569	0.966	0.812	2.44778e-07
Sdc1	1.055e-10	0.866699	0.661	0.284	1.63398e-06
Ptp4a3	3.7597e-12	0.81733	0.864	0.5	5.82302e-08
Sncg	3.05751e-10	0.803698	0.864	0.551	4.73547e-06
S100a4	1.00592e-11	0.731157	0.831	0.472	1.55797e-07
Myh11	2.52963e-09	0.729154	0.695	0.301	3.9179e-05
Crip1	7.43742e-12	0.705181	0.983	0.898	1.15191e-07
Tm4sf1	1.88702e-10	0.692324	0.949	0.881	2.92262e-06
Mcam	8.83781e-08	0.669354	0.847	0.699	0.0013688
Tagln	4.38465e-07	0.643534	0.932	0.841	0.00679095
Ccl21	0.0489568	0.629146	0.593	0.432	1
Rgs3	8.99367e-10	0.625446	0.915	0.631	1.39294e-05
Nrgn	5.57395e-09	0.622943	0.814	0.438	8.63293e-05
Mgp	9.77218e-10	0.606774	1	1	1.51352e-05
Sfrp2	2.03539e-06	0.60597	0.847	0.676	0.0315241
AC113925.2	0.0312627	0.587436	0.949	0.972	1
Acta2	5.28173e-07	0.580823	0.61	0.284	0.00818035
Rergl	5.36937e-09	0.573753	0.424	0.097	8.31608e-05
Myl9	2.23884e-06	0.563661	1	0.96	0.0346751
Hbb-b1	0.0242457	0.55737	0.898	0.869	1
Tinagl1	1.11433e-06	0.54204	0.864	0.744	0.0172588
Gja5	3.66943e-06	0.531376	0.746	0.545	0.0568321
Des	2.21521e-06	0.527139	0.729	0.432	0.0343091
Emcn	1.5596e-05	0.506088	1	0.966	0.241551
Mapre2	3.4555e-08	0.501028	0.763	0.42	0.000535187
Dkk2	1.48101e-06	0.49511	0.915	0.727	0.022938
Slc9a3r2	2.0312e-06	0.491331	0.983	0.989	0.0314592
S100a11	7.14911e-07	0.484582	0.949	0.83	0.0110725
Entpd1	9.08547e-07	0.483882	0.847	0.574	0.0140716
Tpm2	0.000304051	0.4812	0.881	0.767	1
Lysmd2	2.29856e-07	0.481073	0.864	0.597	0.00356001
Itga8	6.08292e-08	0.480651	0.915	0.494	0.000942123
Mmp9	0.00251784	0.478369	0.898	0.75	1
Clic5	7.05515e-07	0.477416	0.983	0.892	0.010927
Hba1	0.036679	0.468319	0.949	0.983	1
Bcam	7.17875e-07	0.467706	1	0.994	0.0111184
Cd248	8.54308e-06	0.466759	0.78	0.489	0.132315
Atp2a3	0.000147477	0.462498	0.678	0.449	1
Sparcl1	3.07595e-05	0.459223	0.797	0.54	0.476403
Epas1	1.08153e-08	0.45666	1	1	0.000167508
Axl	1.24308e-06	0.45023	0.881	0.653	0.0192528
Crip2	1.36925e-06	0.44084	1	0.989	0.0212069
Tnnc1	0.000153439	0.440377	1	0.938	1
LOC100910255.1	0.000536887	0.43916	0.797	0.682	1
Id3	2.88308e-07	0.433112	1	0.977	0.00446531
C1qtnf1	1.92751e-05	0.432709	0.61	0.335	0.298533
Csnk1a1	7.48067e-08	0.430259	0.881	0.591	0.00115861
Tspan12	1.10653e-07	0.428093	0.915	0.665	0.0017138
S1pr3	3.25636e-07	0.42797	0.78	0.409	0.00504345
Ets1	0.000549768	0.425827	0.847	0.699	1
Nphs2	0.000639591	0.425327	1	0.983	1
Sipa1	2.08328e-07	0.425011	0.932	0.67	0.00322659
Cd81	6.84153e-08	0.424691	1	1	0.00105962
Ifitm3	3.00563e-08	0.42398	1	0.994	0.000465512
Dram1	1.12099e-05	0.422639	0.712	0.409	0.17362
Lamb2	5.11822e-08	0.42076	1	1	0.000792709
Hip1	2.43204e-06	0.420602	0.847	0.511	0.0376675
Saal1	0.00104891	0.419734	0.593	0.386	1
Cdh5	5.31339e-05	0.417818	0.797	0.597	0.822938
Pls3	2.34772e-06	0.416329	0.915	0.767	0.0363616
Timp1	0.000138688	0.415256	0.661	0.42	1
S100a6	2.17191e-06	0.412422	1	1	0.0336386
Eng	2.17293e-05	0.41236	1	0.994	0.336544
AABR07002683.1	4.2575e-07	0.4123	0.814	0.466	0.00659401
Id1	2.62941e-05	0.410836	0.949	0.938	0.407242
Sulf1	0.000409665	0.410495	0.542	0.341	1
Flna	1.45698e-05	0.409556	0.966	0.972	0.225657
Ramp2	4.61578e-05	0.408636	0.949	0.818	0.714892
Tek	4.35494e-05	0.40814	0.932	0.75	0.674492
Notch1	7.41178e-06	0.407768	0.814	0.551	0.114794
Prkcdbp	9.32427e-05	0.407179	0.915	0.818	1
Cd200	0.000643463	0.404028	0.78	0.659	1
Vim	1.50573e-05	0.403461	1	0.972	0.233208
Calm2	4.5146e-06	0.403438	1	0.909	0.0699221
Sorbs2	1.90577e-07	0.40303	0.763	0.426	0.00295165
Phlda3	0.000170921	0.402798	0.661	0.483	1
Pdgfrb	1.2718e-05	0.402265	0.983	0.932	0.196976
Dbndd2	0.000136294	0.397351	0.814	0.591	1
Tspan7	3.13054e-05	0.39598	0.983	0.886	0.484859
Egfl7	0.000707433	0.395754	0.864	0.858	1
Gpc1	2.81564e-05	0.395305	0.814	0.597	0.436087
Rras	5.48591e-05	0.392017	0.881	0.733	0.849657
Slc12a1	0.621219	0.391426	1	0.994	1
Tesc	3.626e-05	0.391289	0.508	0.244	0.561594
Fgfr2	2.84302e-05	0.390168	0.712	0.46	0.440326
Itga3	0.000307491	0.389595	0.915	0.807	1
Vezf1	1.87392e-05	0.388668	0.61	0.318	0.290232
Map7d1	7.39187e-06	0.387559	0.847	0.631	0.114485
Fam117b	0.000266423	0.387299	0.898	0.784	1
Tmem204	0.000202275	0.387273	0.932	0.881	1
Tns3	8.82865e-06	0.386541	0.966	0.949	0.136738
LOC500300	0.000377536	0.385813	0.559	0.318	1
Gja4	3.03517e-05	0.385715	0.678	0.409	0.470087
Thbd	0.000540729	0.384697	0.797	0.659	1
Plat	5.52513e-05	0.384396	0.966	0.972	0.855732
Mfge8	5.99615e-07	0.383469	0.983	0.955	0.00928684
Ppp1r12c	5.38411e-06	0.382788	0.881	0.682	0.0833891
Tmem165	1.82666e-06	0.381177	0.678	0.352	0.0282913
Nr4a1	1.33297e-05	0.380895	0.627	0.324	0.20645
Cldn5	0.0010327	0.380862	0.847	0.744	1
Anxa1	2.05057e-07	0.379095	1	0.989	0.00317592
Rhog	0.000335074	0.378746	0.847	0.767	1
Srgn	2.01965e-05	0.377792	0.983	0.881	0.312803
Sh3bp5	2.75838e-05	0.377263	0.915	0.909	0.427218
Tacc1	1.54089e-05	0.376985	0.864	0.597	0.238652
Csrp1	4.44164e-07	0.376929	1	0.989	0.00687921
Lrp1	1.61588e-06	0.375923	0.966	0.79	0.0250268
Myl12a	5.00798e-08	0.375649	1	1	0.000775637
Tmem132a	0.000106446	0.373958	0.797	0.631	1
Anxa2	2.08642e-05	0.373482	1	0.977	0.323145
AC141516.2	0.0494148	0.372275	0.712	0.574	1
Podxl	0.000816833	0.371397	0.966	0.983	1
Gpx7	4.87858e-06	0.370812	0.678	0.369	0.0755594
Jag2	1.49127e-06	0.370812	0.576	0.244	0.0230968
Tjp1	9.28482e-05	0.370493	0.881	0.716	1
Slc12a2	2.6984e-05	0.370045	0.712	0.426	0.417929
Olfm1	0.00101301	0.369316	0.729	0.568	1
Pltp	2.34166e-06	0.369222	1	0.915	0.0362677
Gnb1	1.34277e-05	0.367586	0.814	0.551	0.207968
Mapre1	0.000104377	0.367364	0.763	0.54	1
Ptprm	2.96269e-05	0.366769	0.678	0.352	0.458861
Sparc	1.63606e-06	0.365613	1	1	0.0253393
Fam65a	0.000191717	0.3656	0.983	0.92	1
Npr1	4.33224e-05	0.365083	0.864	0.574	0.670977
Cav2	4.47209e-05	0.364518	0.847	0.506	0.692637
Icam2	0.00193684	0.36362	0.712	0.545	1
Pi16	8.80672e-07	0.362758	0.492	0.17	0.0136398
Cdkn1c	0.00271165	0.361251	0.746	0.562	1
Ptrf	5.22717e-06	0.360526	1	0.892	0.0809583
Dynll1	1.78672e-07	0.360231	1	0.994	0.00276727
Hspb1	0.00142622	0.359867	0.847	0.79	1
Plekho1	0.00123417	0.358178	0.746	0.602	1
44443	0.000641796	0.356387	0.898	0.864	1
Htra1	2.39664e-05	0.3561	0.932	0.92	0.371192
AABR07002623.2	2.42431e-05	0.355905	0.983	0.955	0.375477
Csf1	0.000881487	0.355063	0.678	0.472	1
Dusp1	0.000856038	0.35367	0.847	0.705	1
Degs1	8.0115e-05	0.353419	0.983	1	1
Cd55	1.9456e-05	0.352084	0.661	0.341	0.301335
Selm	3.93772e-05	0.351774	1	0.966	0.609874
Emp3	0.000427887	0.35175	0.797	0.614	1
Fry	1.46486e-06	0.351438	0.559	0.233	0.0226878
Ppap2b	0.000116896	0.350483	1	0.994	1
Gnai2	2.83704e-06	0.350332	0.983	0.989	0.0439401
Fn1	6.26619e-05	0.349465	1	0.983	0.970507
Rcsd1	0.000302871	0.349084	0.763	0.528	1
Phlda1	0.00139171	0.34898	0.695	0.58	1
Kcnk3	2.85146e-08	0.348506	0.424	0.102	0.000441634
Mylk	2.29965e-06	0.347704	0.966	0.955	0.0356171
Actn4	2.96816e-06	0.347525	1	0.994	0.0459709
Tagln2	7.35183e-07	0.34672	1	1	0.0113865
Lats2	0.00055415	0.346453	0.881	0.699	1
Mob1a	0.00027562	0.344537	0.763	0.591	1
Unc5b	1.84621e-05	0.344008	0.576	0.273	0.285942
Pex2	0.000106752	0.342422	0.644	0.381	1
Slc44a2	0.00111303	0.342301	0.898	0.75	1
Clu	4.31238e-05	0.34122	0.983	0.983	0.667902
Hba2	0.101894	0.340418	0.864	0.909	1
Lrrc32	1.84175e-08	0.340207	0.695	0.273	0.00028525
Cst3	1.25635e-05	0.339952	1	1	0.194584
Sh2b3	0.00516861	0.339807	0.729	0.591	1
Ifi27	5.51086e-05	0.339113	1	1	0.853521
Rhpn2	0.000110836	0.338681	0.576	0.307	1
Wls	8.62681e-06	0.337764	0.661	0.335	0.133612
Tuba1a	0.000468212	0.337755	1	0.994	1
Marveld1	0.00269105	0.337495	0.61	0.415	1
Nphs1	0.00837263	0.336915	0.915	0.812	1
Plet1	0.000290233	0.336227	0.864	0.699	1
Elk3	0.000185893	0.335427	0.797	0.58	1
Ppap2a	0.0157652	0.335358	0.898	0.835	1
Oasl2	0.00354995	0.334841	0.576	0.392	1
Ifngr2	3.22951e-06	0.333108	0.61	0.278	0.0500186
Rgs4	4.12552e-05	0.33266	0.475	0.216	0.63896
Rnf144a	0.000453506	0.331977	0.475	0.256	1
Prg4	8.61183e-05	0.330806	0.627	0.335	1
Mxra8	0.000316974	0.329968	0.949	0.886	1
Sox17	8.05399e-05	0.329887	0.729	0.432	1
Tuba1b	5.85904e-07	0.328614	1	1	0.00907448
Tspan9	0.000634515	0.328403	0.898	0.807	1
RT1-T24-4	0.0664515	0.327926	0.61	0.551	1
Gtpbp2	4.90145e-05	0.326774	0.661	0.364	0.759137
Btg1	9.27866e-05	0.326248	0.949	0.858	1
Gng10	2.48764e-05	0.32555	0.966	0.83	0.385285
Sdpr	0.000588182	0.324732	0.797	0.562	1
Fabp5	0.00485887	0.32433	0.814	0.739	1
Reep5	1.5395e-07	0.323904	1	1	0.00238438
Ly6e	0.000172067	0.323544	1	1	1
Inpp5a	0.000342827	0.323313	0.831	0.597	1
Ptpro	0.00201657	0.323198	0.983	0.869	1
LOC100362640	7.85054e-07	0.323189	1	1	0.0121589
Tie1	0.000160073	0.323066	0.966	0.869	1
44441	8.64557e-05	0.322649	0.949	0.909	1
Clic3	0.00331933	0.322179	0.949	0.835	1
Mprip	0.000293036	0.321458	0.915	0.955	1
Fbxw4	0.00208843	0.321395	0.661	0.472	1
Plxnd1	0.000129334	0.32107	0.932	0.818	1
Kirrel	0.000261617	0.320731	0.712	0.483	1
Tmsb10	1.59206e-06	0.320395	1	1	0.0246579
Tnfaip2	0.000242734	0.32031	0.678	0.398	1
Atp2b4	3.20313e-07	0.319757	0.763	0.352	0.00496101
Lamc1	0.000242564	0.319757	0.932	0.852	1
Tmsb4x	5.31212e-07	0.319256	1	1	0.00822741
Efcab14	0.000617131	0.31883	0.763	0.557	1
Efnb2	0.0255322	0.318306	0.593	0.472	1
Cnn1	7.46155e-07	0.31801	0.305	0.062	0.0115565
Meis2	0.000581786	0.317882	0.712	0.551	1
Ilk	1.88592e-06	0.317749	1	0.955	0.0292091
Aldh1a2	0.000160233	0.317238	0.593	0.341	1
Plec	0.000199338	0.316963	0.864	0.727	1
Tspan13	0.000136	0.316538	0.763	0.477	1
Agtr1a	0.00119753	0.316418	0.797	0.602	1
AC094643.2	5.04749e-05	0.315918	0.814	0.517	0.781755
Smap2	0.000249301	0.31557	0.814	0.568	1
Prkar1a	4.06626e-05	0.315492	0.881	0.784	0.629782
Cldnd1	5.29207e-05	0.314806	0.644	0.375	0.819636
Notch4	2.75315e-05	0.313857	0.593	0.295	0.426408
Ldb1	0.000127767	0.313786	0.78	0.5	1
Slc48a1	0.000612694	0.313558	0.949	0.881	1
Eva1b	2.75169e-05	0.313425	0.966	0.932	0.426182
Sh3gl1	5.53143e-05	0.313326	0.814	0.54	0.856708
Ier3	9.56156e-05	0.311181	0.932	0.824	1
LOC100909609	0.00163739	0.310372	0.729	0.54	1
Pygo2	4.85894e-05	0.309513	0.678	0.375	0.752553
Ctgf	0.00156919	0.309367	0.983	0.96	1
Pkn3	0.000582994	0.309045	0.39	0.182	1
Cyyr1	0.0111153	0.308365	0.542	0.398	1
Ptn	2.12117e-06	0.308084	1	0.994	0.0328526
Fxyd5	0.0125964	0.307992	0.644	0.523	1
Eln	0.0975646	0.307909	0.695	0.659	1
Dag1	2.84401e-06	0.307788	1	1	0.044048
Ankrd11	0.00242105	0.307207	0.61	0.432	1
Mafk	0.00068042	0.306114	0.508	0.29	1
Agtr1b	0.000134902	0.305437	0.39	0.159	1
Ssfa2	0.000699593	0.30529	0.898	0.761	1
Plce1	0.000484229	0.302881	0.525	0.295	1
Rpl12	4.20699e-06	0.301819	1	0.994	0.0651579
Itpr3	0.000601394	0.301652	0.746	0.506	1
Mbd2	0.000258554	0.301447	0.831	0.597	1
Arhgef3	0.000216333	0.300999	0.678	0.398	1
Tsc22d1	3.22831e-06	0.300999	1	1	0.05
Tp53i11	0.000765928	0.300389	0.797	0.551	1
LOC102552732	0.000606361	0.30027	0.983	0.977	1
Msrb3	1.00635e-05	0.30017	0.559	0.244	0.155864
Ppia	0.00038281	0.300026	1	1	1
RGD1564664	0.000717069	0.299979	0.814	0.557	1
Tap1	0.000209219	0.299916	0.576	0.312	1
Calcrl	0.00810162	0.299888	0.576	0.432	1
Lsp1	0.000123918	0.298995	0.424	0.188	1
Fxyd6	0.0292588	0.298844	0.864	0.847	1
Pkd1	0.00100411	0.29841	0.763	0.574	1
Brd7	0.00130606	0.297642	0.746	0.597	1
Cd47	0.00127867	0.297437	0.746	0.58	1
Adcy6	0.000213063	0.297197	0.915	0.773	1
Klk1c9	0.0233768	0.297008	1	1	1
Pcp4l1	3.5786e-05	0.296851	0.22	0.045	0.554253
Calu	0.000177099	0.296286	0.966	0.926	1
Rps3a	7.86794e-07	0.295991	1	1	0.0121859
Wt1	0.00209341	0.295208	0.763	0.574	1
Gorasp2	0.000771377	0.29418	0.831	0.67	1
Lama5	0.000118709	0.293954	0.966	0.892	1
Pear1	0.000139184	0.293693	0.695	0.42	1
Foxc2	0.000869557	0.293639	0.559	0.33	1
Pea15	0.000371247	0.293455	0.915	0.784	1
Mmp23	0.01387	0.293316	0.695	0.557	1
Apbb1	0.000247349	0.29319	0.627	0.324	1
Rbm3	7.92242e-05	0.292109	1	0.955	1
Cspg4	6.60661e-05	0.292003	0.627	0.341	1
Mapre3	0.000291509	0.291687	0.678	0.403	1
Zbtb22	5.90216e-05	0.291586	0.525	0.25	0.914127
Lgals1	9.64475e-05	0.291465	1	0.903	1
AC095263.1	0.00106705	0.2906	0.661	0.432	1
Aplnr	0.000884764	0.290143	0.746	0.511	1
Lmna	0.00341033	0.289798	0.915	0.943	1
Speg	5.58318e-05	0.289312	0.525	0.244	0.864723
Aldh1a3	0.00286493	0.288732	0.746	0.54	1
Mertk	0.015768	0.288705	0.763	0.614	1
Tpm1	2.75036e-05	0.287966	1	0.989	0.425975
Sumo2l	0.00012559	0.287682	0.915	0.801	1
Spry4	4.93662e-05	0.287532	0.492	0.216	0.764584
Ssr1	0.000590916	0.287321	0.695	0.489	1
Slco2a1	0.000174756	0.287158	0.661	0.381	1
Plscr3	0.00548148	0.287158	0.576	0.415	1
Stub1	0.000148679	0.286642	0.915	0.92	1
Bambi	0.00778079	0.28614	0.831	0.784	1
Srp14	0.000112729	0.284564	0.983	0.977	1
RT1-T24-3	0.00164888	0.28418	0.932	0.83	1
Zfp36	0.00186432	0.283968	0.746	0.597	1
Cr1l	0.000781055	0.283968	0.932	0.761	1
Slc2a4	0.00011824	0.283212	0.39	0.159	1
Rab4b	0.000190003	0.282878	0.678	0.392	1
Ctnna1	2.04876e-05	0.282485	1	0.972	0.317312
Col1a1	0.00104069	0.282426	0.966	0.972	1
Wfdc1	0.000122971	0.282016	0.441	0.188	1
Pdgfb	0.00223412	0.282016	0.695	0.489	1
Pappa2	0.0109216	0.282016	0.237	0.108	1
Trpc3	4.62918e-06	0.28074	0.373	0.114	0.0716967
Ndufa4l2	0.00220969	0.280308	0.576	0.352	1
Slc25a16	0.000494709	0.279922	0.508	0.273	1
Ywhaq	9.84812e-05	0.279436	1	0.994	1
Rasal1	1.67232e-10	0.279171	0.22	0	2.59009e-06
Pip4k2a	0.00346727	0.279071	0.508	0.33	1
Oxr1	0.000385751	0.278985	0.864	0.648	1
LOC100911993	0.00199647	0.278655	0.644	0.438	1
St3gal5	0.00121485	0.278403	0.932	0.96	1
Cd48	0.000791404	0.278221	0.915	0.824	1
Cdr2l	0.000188208	0.27751	0.661	0.352	1
Cltb	0.000643409	0.277491	0.898	0.693	1
Fermt2	0.00277611	0.277415	0.915	0.841	1
Arhgef10	0.00289043	0.277197	0.525	0.335	1
Cdc42ep4	0.000485639	0.277197	0.695	0.438	1
C1qtnf6	3.49837e-05	0.276901	0.729	0.403	0.541827
Dpp9	0.00198069	0.276515	0.712	0.438	1
Ybx1	0.00167607	0.276185	0.898	0.83	1
Ada	0.00904155	0.275585	0.661	0.545	1
Pde4dip	0.000984395	0.275237	0.39	0.199	1
Tmem150c	0.00460122	0.274412	0.61	0.403	1
Kitlg	0.0326865	0.274322	0.712	0.608	1
Rpl9	7.85839e-07	0.274097	1	1	0.0121711
Rpl17	2.46702e-06	0.273954	1	1	0.0382093
Tgfbi	0.0159391	0.273759	0.593	0.386	1
Vasp	0.000526337	0.273759	0.831	0.676	1
Rpl30	0.000589742	0.273582	0.983	1	1
Emp2	0.000272125	0.273237	0.661	0.398	1
Btg3	0.000111115	0.273048	0.593	0.301	1
Ifit2	0.000659718	0.273048	0.542	0.318	1
Amn1	4.41141e-05	0.2728	0.458	0.193	0.683239
Slc4a3	0.000152552	0.2728	0.424	0.188	1
Junb	0.00319008	0.272689	0.712	0.551	1
Ltbp1	0.00602835	0.272401	0.78	0.625	1
Trim27	0.00417614	0.27226	0.644	0.5	1
Itga7	0.00057171	0.271966	0.559	0.312	1
Ywhae	3.47169e-06	0.271818	1	0.994	0.0537695
Abcc5	0.000135302	0.271258	0.61	0.335	1
Rps8	1.70584e-07	0.2711	1	1	0.002642
Cd9	0.00015902	0.270966	1	0.983	1
Rasip1	0.00239992	0.270908	0.797	0.642	1
Ptp4a1	0.000122462	0.270707	0.695	0.392	1
Dysf	0.0105789	0.27032	0.729	0.568	1
Emd	0.000741755	0.270182	0.542	0.312	1
Pigk	0.00133073	0.270011	0.797	0.688	1
Gid8	0.000859214	0.269924	0.712	0.455	1
Immp1l	0.0143422	0.269924	0.61	0.455	1
Tmem207	0.0385418	0.269746	0.492	0.335	1
Fyn	0.00762448	0.269746	0.627	0.46	1
Kdr	0.00853748	0.269746	0.949	0.915	1
Sh3bp4	0.000176955	0.269346	0.678	0.358	1
RGD1307100	0.00695482	0.269249	0.695	0.5	1
Dcn	0.0264948	0.26904	0.966	0.989	1
Rnf130	0.0129174	0.269029	0.559	0.438	1
Pcp4	6.76682e-06	0.268557	0.254	0.051	0.104805
Pnp	0.00623251	0.268463	0.78	0.591	1
Anxa5	0.000526201	0.268115	1	0.989	1
Smarca4	0.00222719	0.267996	0.831	0.642	1
Dse	0.00331787	0.267781	0.61	0.403	1
Bicd2	0.000863723	0.26774	0.797	0.614	1
Rgs5	3.50907e-06	0.26774	0.322	0.08	0.0543484
Cxcl13	0.00241731	0.26774	0.22	0.08	1
Sox13	0.0119519	0.267271	0.78	0.682	1
Fip1l1	0.000165529	0.266926	0.441	0.205	1
Rapgef3	0.00627018	0.266807	0.847	0.688	1
Cnot7	0.000478539	0.266807	0.576	0.318	1
Lyve1	0.00277088	0.266776	0.542	0.324	1
Plekha2	0.00541134	0.266724	0.678	0.477	1
Bgn	2.53001e-05	0.266385	1	1	0.391848
Klhl5	0.000229817	0.266268	0.627	0.358	1
Qser1	0.000338544	0.266268	0.475	0.233	1
Pgs1	0.00597556	0.266268	0.542	0.375	1
Maf1	4.91243e-05	0.26587	0.983	0.96	0.760837
Sec14l1	0.00821959	0.265603	0.814	0.665	1
Col4a5	0.00222476	0.265346	0.898	0.835	1
Tspan18	0.00154119	0.265142	0.542	0.335	1
Tgfbr3	0.000404016	0.264824	0.831	0.591	1
Sys1	0.00240083	0.264804	0.61	0.426	1
Ppp2r2a	0.000668622	0.263431	0.78	0.551	1
Trim47	0.00112412	0.263431	0.763	0.528	1
Lpar6	0.00413417	0.263324	0.458	0.278	1
Myo1d	0.0218553	0.263224	0.831	0.761	1
Dll4	0.000482681	0.26304	0.542	0.295	1
Pias3	0.00107581	0.262834	0.525	0.301	1
Mapk3	0.000135552	0.262369	0.932	0.943	1
Nudc	0.00725768	0.262016	0.898	0.795	1
Mmrn2	0.00957995	0.262016	0.593	0.46	1
Adamts8	0.00365293	0.261649	0.475	0.295	1
Vat1	0.00505438	0.261649	0.915	0.886	1
Ramp3	0.0118493	0.261538	0.898	0.818	1
S100a16	0.000555975	0.261448	0.983	0.955	1
Tubb5	0.0023758	0.261378	0.949	0.932	1
Clstn1	6.04747e-05	0.261116	1	0.955	0.936632
Mrrf	0.00497883	0.261116	0.559	0.347	1
Ctps1	0.000191438	0.260874	0.542	0.284	1
LOC102551660	0.00123733	0.2608	0.559	0.341	1
Paqr6	0.00300362	0.260444	0.475	0.278	1
Caskin2	0.0185354	0.260037	0.797	0.699	1
Car8	0.00178332	0.260037	0.644	0.381	1
Mef2c	0.000156649	0.260037	0.576	0.312	1
Ndrg4	0.0020029	0.260037	0.542	0.318	1
Obfc1	0.00027416	0.260037	0.627	0.341	1
Hfe2	0.000415108	0.260037	0.458	0.227	1
Nfkbia	0.000401413	0.259812	0.864	0.631	1
Usf1	0.000852922	0.259771	0.78	0.631	1
Sun1	0.00244898	0.259711	0.627	0.432	1
Gata2	0.00013888	0.259653	0.593	0.312	1
Camk2g	0.00116144	0.259653	0.542	0.318	1
Erap1	0.000671681	0.259442	0.729	0.506	1
Galnt18	0.00353956	0.259217	0.746	0.602	1
Acvrl1	0.010773	0.259027	0.729	0.608	1
Rpl6	0.000154256	0.25893	1	1	1
Cav1	0.0024574	0.258539	0.746	0.477	1
Rptor	0.0012422	0.258486	0.542	0.33	1
Ppp1r9b	0.0187761	0.257625	0.627	0.5	1
Mrgprf	0.0877697	0.257299	0.39	0.307	1
Sirpa	0.00134883	0.256872	0.847	0.619	1
Atp1b2	1.40745e-05	0.256344	0.424	0.142	0.217985
Smarcb1	0.00167978	0.256344	0.847	0.716	1
Ssrp1	0.00274194	0.256287	0.932	0.841	1
Large	0.0185302	0.256251	0.644	0.517	1
Mdk	0.00173328	0.256208	0.695	0.455	1
Aida	0.000957131	0.256093	0.542	0.318	1
LOC100912697	0.00167993	0.256011	0.407	0.21	1
Serbp1	0.0170998	0.255962	0.814	0.739	1
AC141516.3	0.00145988	0.25576	0.881	0.767	1
Tdg	0.00961784	0.255437	0.61	0.466	1
Map3k7cl	0.012158	0.255437	0.61	0.443	1
Pmm1	0.0119747	0.255103	0.712	0.58	1
Serpinh1	0.00035225	0.255061	1	1	1
Lsm14a	0.000968584	0.255061	0.814	0.676	1
Ppp1r37	0.00913753	0.254865	0.475	0.301	1
Fhl1	0.00719536	0.254257	0.678	0.54	1
Map1b	0.0023824	0.254088	0.458	0.267	1
Fut8	0.00210226	0.253947	0.61	0.381	1
Meis1	5.33669e-05	0.253707	0.39	0.148	0.826547
Plac8	0.00334546	0.253492	0.966	0.966	1
Aprt	0.00286191	0.253471	0.746	0.631	1
Ybx3	0.0370501	0.253443	0.78	0.67	1
Phc2	0.00962431	0.253297	0.881	0.767	1
Fam167b	0.0135161	0.252908	0.898	0.767	1
Cdc42ep1	0.0222163	0.252595	0.831	0.744	1
LOC100360260	0.000245249	0.252525	0.966	0.915	1
S100a10	0.0038364	0.252403	1	0.994	1
Pop7	0.0501759	0.252315	0.559	0.443	1
Gpx8	0.00235219	0.252293	0.729	0.534	1
Pdpn	0.0664001	0.252277	0.661	0.545	1
Esam	0.00525621	0.252029	0.915	0.858	1
Ythdc1	0.00196585	0.252018	0.661	0.449	1
RGD1305645	0.0070991	0.251819	1	0.989	1
Ptprv	0.00642789	0.251669	0.525	0.341	1
Maged2	0.00229092	0.251379	0.814	0.619	1
Angpt2	0.000666061	0.251379	0.441	0.216	1
Gcnt2	0.001277	0.250503	0.593	0.375	1
Pdia4	0.00454506	0.250268	0.593	0.386	1
Hdgfrp3	0.00109215	0.250123	0.424	0.227	1
Rps15a	7.41597e-06	0.250049	1	1	0.114858
Cat	0.00138559	-0.250216	1	1	1
Acy3	0.00936907	-0.253422	1	0.994	1
Ddx19a	0.00179568	-0.253901	0.983	0.972	1
Mt1	0.0068951	-0.253957	0.983	1	1
Adk	0.00145058	-0.256022	1	0.955	1
Rdh5	0.0238356	-0.256076	0.322	0.449	1
Rbp1	0.0491859	-0.256208	0.898	0.943	1
Mt-nd4	0.000243484	-0.256335	1	1	1
Hgd	0.00162696	-0.256518	1	0.994	1
Cdhr5	0.00158774	-0.258162	0.881	0.926	1
Aadat	0.0518655	-0.258359	1	1	1
Echdc2	0.00416745	-0.259446	0.542	0.722	1
Slc22a12	0.00385095	-0.261074	0.915	0.983	1
Fmo1	0.0200045	-0.262236	0.881	0.966	1
Slc7a13	0.030436	-0.262487	0.983	0.977	1
Pdzk1	0.000418723	-0.262617	1	1	1
Alpl	0.00676537	-0.263167	1	0.994	1
Slc3a1	0.000994232	-0.263182	1	1	1
Slc6a18	0.00395581	-0.263608	0.983	0.989	1
Rdh16	0.0194184	-0.264856	0.373	0.511	1
Tpmt	0.00680142	-0.26529	1	0.955	1
Hnmt	0.0226639	-0.26668	0.729	0.778	1
Qprt	0.00576748	-0.268189	0.729	0.875	1
Lrp2	0.000500251	-0.268324	1	0.994	1
Slc26a1	0.00754855	-0.269044	0.847	0.886	1
Slc6a19	0.0120435	-0.271215	0.797	0.886	1
Mep1b	0.0143729	-0.273347	0.424	0.597	1
Lactb2	0.0013271	-0.273454	0.78	0.903	1
Ttc36	0.000602968	-0.273472	0.983	0.977	1
Msrb1	2.3994e-05	-0.276248	1	1	0.371619
Hpd	0.000208597	-0.277113	1	1	1
Aqp1	2.30624e-05	-0.277465	1	1	0.357191
Serpinc1	0.00784721	-0.278533	0.712	0.784	1
Gsta5	0.0569119	-0.279192	0.915	0.943	1
LOC688553	0.038553	-0.279742	0.593	0.631	1
Tkfc	0.00150577	-0.280389	0.915	0.96	1
Slc29a3	0.00219727	-0.280444	0.746	0.886	1
LOC501233	0.00020352	-0.282866	0.983	1	1
Aldh6a1	0.000205224	-0.283948	1	0.994	1
Rgn	0.0144382	-0.286614	0.881	0.966	1
Hsd11b1	0.000299309	-0.286735	1	1	1
Decr2	0.00448333	-0.287614	0.949	1	1
Cubn	0.000548229	-0.288071	0.831	0.943	1
Fam195a	0.000588661	-0.290276	0.746	0.875	1
Tmigd1	0.00569193	-0.290794	0.424	0.591	1
Iyd	0.00196601	-0.291423	0.678	0.767	1
Slc22a5	0.00190815	-0.292195	0.915	0.966	1
Akr1c1	0.0470507	-0.293348	0.746	0.795	1
Mettl7b	0.000214799	-0.295145	0.61	0.835	1
Fmo3	0.00277972	-0.295233	0.966	0.994	1
Kap	2.56454e-05	-0.295412	1	1	0.397197
Bhmt2	0.000176762	-0.296071	0.949	0.994	1
Slc5a10	0.00354451	-0.297883	0.407	0.631	1
Acsm1	0.00014575	-0.29882	1	1	1
Prodh2	0.000165369	-0.299199	0.763	0.966	1
Slc34a1	8.43899e-06	-0.299681	1	1	0.130703
Chdh	0.00197589	-0.300783	0.661	0.824	1
Ptgds	0.153848	-0.30322	0.746	0.835	1
Khk	5.40848e-06	-0.303545	1	0.994	0.0837665
Anpep	0.00286276	-0.307181	0.983	0.989	1
Haao	0.000181709	-0.310337	0.983	0.983	1
Slc22a25	0.00323358	-0.312691	0.661	0.744	1
Hrsp12	0.000201551	-0.31762	1	1	1
Aldob	1.35006e-05	-0.320594	1	1	0.209097
Slc13a1	0.00045366	-0.321481	0.746	0.869	1
Tmem174	0.00248905	-0.321786	0.661	0.79	1
Slc16a11	0.000979732	-0.323074	0.542	0.716	1
Hnf4a	9.58324e-05	-0.325019	0.949	0.989	1
Idh1	0.00189354	-0.325773	1	1	1
Cyp4a2	0.00147461	-0.328091	1	1	1
Acsm3	0.0266463	-0.338279	0.966	0.949	1
Prss8	7.8211e-06	-0.338433	0.932	1	0.121133
Cryz	0.000132064	-0.339576	0.983	1	1
Gba3	3.24722e-05	-0.340145	0.932	0.966	0.502929
RGD1309534	0.000172961	-0.347502	0.949	0.994	1
Gatm	5.22757e-05	-0.35654	1	1	0.809646
Pck1	0.000266346	-0.35685	0.983	1	1
Ugt2b35	0.012301	-0.358165	0.78	0.835	1
Cldn2	4.88185e-05	-0.360789	0.949	0.994	0.756101
Ranbp3l	0.000127542	-0.362724	0.339	0.597	1
Ggt1	0.00013505	-0.364123	1	1	1
Slc27a2	7.62392e-05	-0.369334	0.881	0.983	1
Hao2	3.88568e-07	-0.370209	1	1	0.00601815
Cyp4a8	3.77379e-06	-0.375874	1	1	0.0584484
Apom	7.71481e-07	-0.380147	1	0.989	0.0119487
Cyp2c23	5.66642e-06	-0.381637	1	1	0.0877616
Gpx3	1.45021e-05	-0.391378	1	1	0.224608
Tmem27	8.34111e-08	-0.429166	1	1	0.00129187
